# Supplementary material for: Tb-based silicate apatites showing slow magnetization relaxation with identical parameters for the Tb3+ and Dy3+ counter ions
Source: RSC Adv. 2021 Feb 12;11(12):6926–33. doi: 10.1039/d1ra00613d (PMC8694933; doi:10.1039/d1ra00613d)
Supplement: RA-011-D1RA00613D-s002 [file RA-011-D1RA00613D-s002.cif]

# Electronic Supplementary Material (ESI) for RSC Advances.
# This journal is © The Royal Society of Chemistry 2021

####################################################################### 
# 
# This file contains crystal structure data downloaded from the 
# Cambridge Structural Database (CSD) hosted by the Cambridge 
# Crystallographic Data Centre (CCDC).
# 
# Full information about CCDC data access policies and citation 
# guidelines are available at http://www.ccdc.cam.ac.uk/access/V1 
# 
# Audit and citation data items may have been added by the CCDC. 
# Please retain this information to preserve the provenance of 
# this file and to allow appropriate attribution of the data. 
# 
#######################################################################

data_I
_database_code_depnum_ccdc_archive 'CCDC 2046649'
loop_
_audit_author_name
_audit_author_address
'Pavel Kazin'
;Moscow State University
Russia
;
_audit_update_record             
;
2020-11-26 deposited with the CCDC.	2021-02-04 downloaded from the CCDC.
;
#=======================================================================

# 5. CHEMICAL DATA

_chemical_name_systematic        'terbium calcium silicate oxide apatite'
_chemical_name_common            ?
_chemical_formula_moiety         ?
_chemical_formula_structural     ?
_chemical_formula_analytical     ?
_chemical_formula_iupac          ?
_chemical_formula_sum            'Ca2 O26 Si6 Tb8'
_chemical_formula_weight         1936.1
_chemical_melting_point          ?
_chemical_compound_source        ?
_chemical_absolute_configuration .

#=======================================================================

# 6. POWDER SPECIMEN AND CRYSTAL DATA

_symmetry_cell_setting           hexagonal
_symmetry_space_group_name_H-M   'P 63/m'
_symmetry_space_group_name_Hall  '-P 6c'
_symmetry_Int_Tables_number      176

loop_
_space_group_symop_id
_space_group_symop_operation_xyz
1 x,y,z
2 -y,x-y,z
3 -x+y,-x,z
4 -x,-y,z+1/2
5 y,-x+y,z+1/2
6 x-y,x,z+1/2
7 -x,-y,-z
8 y,-x+y,-z
9 x-y,x,-z
10 x,y,-z+1/2
11 -y,x-y,-z+1/2
12 -x+y,-x,-z+1/2

_cell_length_a                   9.39175(4)
_cell_length_b                   9.39175(4)
_cell_length_c                   6.85520(3)
_cell_angle_alpha                90
_cell_angle_beta                 90
_cell_angle_gamma                120
_cell_volume                     523.653(4)


_cell_formula_units_Z            1
_cell_measurement_temperature    293
_cell_special_details            
; ?
;

_exptl_crystal_density_diffrn    6.1393
_exptl_crystal_density_meas      ?
_exptl_crystal_density_method    ?
_exptl_crystal_F_000             852
_exptl_crystal_description       powder

_pd_spec_size_axial              ?
_pd_spec_size_equat              ?
_pd_spec_size_thick              ?
_pd_spec_mounting                ?
_pd_spec_mount_mode              ?
_pd_spec_shape                   ?
_pd_char_particle_morphology     ?
_pd_char_colour                  white
_pd_prep_cool_rate               ?
_pd_prep_pressure                ?
_pd_prep_temperature             ?

_exptl_absorpt_coefficient_mu    138.78
_exptl_absorpt_correction_type   ?
_exptl_absorpt_process_details   ?
_exptl_absorpt_correction_T_min  ?
_exptl_absorpt_correction_T_max  ?
loop_
_exptl_crystal_face_index_h
_exptl_crystal_face_index_k
_exptl_crystal_face_index_l
_exptl_crystal_face_perp_dist
? ? ? ?

#=======================================================================

# 7. EXPERIMENTAL DATA

_exptl_special_details           ?
_pd_instr_location               
; ?
;
_pd_calibration_special_details  
; ?
;

_diffrn_ambient_temperature      293
_diffrn_source                   ?
_diffrn_source_target            ?
_diffrn_source_type              ?
_diffrn_radiation_type           'Cu Kalpha1'
_diffrn_radiation_wavelength     1.5406
_diffrn_radiation_monochromator  ?
_diffrn_measurement_device       ?
_diffrn_measurement_device_type  'D8 Bruker-Advance powder diffractometer'
_diffrn_detector                 Lynx-Eye
_diffrn_detector_type            'position-sensitive detector'

_pd_meas_scan_method             ?
_pd_meas_special_details         
; ?
;
_pd_meas_number_of_points        13958
_pd_meas_2theta_range_min        10.000
_pd_meas_2theta_range_max        120.000
_pd_meas_2theta_range_inc        0.008

_diffrn_radiation_probe          X-ray

#=======================================================================

# 8. REFINEMENT DATA

_pd_proc_ls_special_details      
; ?
;
_pd_proc_ls_profile_function     Pseudo-Voigt
_pd_proc_ls_background_function  '30 Legendre polynoms'
_pd_proc_ls_pref_orient_corr     'March & Dollase'
_pd_proc_ls_prof_R_factor        0.0060
_pd_proc_ls_prof_wR_factor       0.0085
_pd_proc_ls_prof_wR_expected     0.0046

_refine_special_details          
; ?
;

_refine_ls_R_factor_gt           0.0127
_refine_ls_wR_factor_gt          0.0193
_refine_ls_R_factor_all          0.0131
_refine_ls_wR_factor_all         0.0193
_refine_ls_goodness_of_fit_all   1.85
_refine_ls_restrained_S_gt       ?
_refine_ls_restrained_S_all      ?
_refine_ls_number_parameters     66
_refine_ls_number_restraints     0
_refine_ls_number_constraints    2
_refine_ls_weighting_scheme      sigma
_refine_ls_weighting_details     ?
_refine_ls_hydrogen_treatment    ?
_refine_ls_shift/su_max          0.0095
_refine_ls_shift/su_mean         0.0023
_refine_diff_density_max         0.34
_refine_diff_density_min         -0.23
_refine_ls_extinction_method     ?
_refine_ls_extinction_coef       ?

_pd_proc_2theta_range_min        10
_pd_proc_2theta_range_max        79.994
_pd_proc_2theta_range_inc        0.008
_pd_proc_wavelength              ?

_pd_block_diffractogram_id       ?

loop_
_pd_proc_info_excluded_regions
'from 80.001 to 130.000'
_pd_proc_info_data_reduction     ?

loop_
_atom_type_symbol
_atom_type_scat_dispersion_real
_atom_type_scat_dispersion_imag
_atom_type_scat_source
Ca 0.3662 1.2919 'International Tables Vol C tables 4.2.6.8 and 6.1.1.1'
O 0.0000 0.0000 'International Tables Vol C tables 4.2.6.8 and 6.1.1.1'
Si 0.2588 0.3360 'International Tables Vol C tables 4.2.6.8 and 6.1.1.1'
Tb -9.1228 9.2682 'International Tables Vol C tables 4.2.6.8 and 6.1.1.1'

_computing_data_collection       ?
_computing_cell_refinement       ?
_computing_data_reduction        ?
_computing_structure_solution    ?
_computing_structure_refinement  ?
_computing_molecular_graphics    ?
_computing_publication_material  ?

loop_
_restr_distance_atom_site_label_1
_restr_distance_site_symmetry_1
_restr_distance_atom_site_label_2
_restr_distance_site_symmetry_2
_restr_distance_target
_restr_distance_target_weight_param
? ? ? ? ? ?

loop_
_restr_angle_atom_site_label_1
_restr_angle_site_symmetry_1
_restr_angle_atom_site_label_2
_restr_angle_site_symmetry_2
_restr_angle_atom_site_label_3
_restr_angle_site_symmetry_3
_restr_angle_target
_restr_angle_target_weight_param
? ? ? ? ? ? ? ?

loop_
_restr_torsion_atom_site_label_1
_restr_torsion_site_symmetry_1
_restr_torsion_atom_site_label_2
_restr_torsion_site_symmetry_2
_restr_torsion_atom_site_label_3
_restr_torsion_site_symmetry_3
_restr_torsion_atom_site_label_4
_restr_torsion_site_symmetry_4
_restr_torsion_angle_target
_restr_torsion_weight_param
? ? ? ? ? ? ? ? ? ?

loop_
_restr_equal_distance_atom_site_label_1
_restr_equal_distance_site_symmetry_1
_restr_equal_distance_atom_site_label_2
_restr_equal_distance_site_symmetry_2
_restr_equal_distance_class_class_id
_restr_equal_distance_class_target_weight_param
? ? ? ? ? ?

loop_
_restr_equal_angle_atom_site_label_1
_restr_equal_angle_site_symmetry_1
_restr_equal_angle_atom_site_label_2
_restr_equal_angle_site_symmetry_2
_restr_equal_angle_atom_site_label_3
_restr_equal_angle_site_symmetry_3
_restr_equal_angle_class_class_id
_restr_equal_angle_class_target_weight_param
? ? ? ? ? ? ? ?

loop_
_restr_equal_torsion_atom_site_label_1
_restr_equal_torsion_site_symmetry_1
_restr_equal_torsion_atom_site_label_2
_restr_equal_torsion_site_symmetry_2
_restr_equal_torsion_atom_site_label_3
_restr_equal_torsion_site_symmetry_3
_restr_equal_torsion_atom_site_label_4
_restr_equal_torsion_site_symmetry_4
_restr_equal_torsion_class_class_id
_restr_equal_torsion_class_target_weight_param
? ? ? ? ? ? ? ? ? ?


#=======================================================================

# 9. ATOMIC COORDINATES AND DISPLACEMENT PARAMETERS

loop_
_atom_site_label
_atom_site_type_symbol
_atom_site_fract_x
_atom_site_fract_y
_atom_site_fract_z
_atom_site_adp_type
_atom_site_U_iso_or_equiv
_atom_site_site_symmetry_multiplicity
_atom_site_occupancy
_atom_site_calc_flag
_atom_site_refinement_flags
_atom_site_disorder_assembly
_atom_site_disorder_group
Ca1 Ca 0.333333 0.666667 0.0009(5) Uani 0.0156(8) 4 0.417(4) d . . .
Tb1 Tb 0.333333 0.666667 0.0009(5) Uani 0.0156(8) 4 0.583(4) d . . .
Ca2 Ca 0.0064(2) 0.23920(13) 0.25 Uani 0.0102(10) 6 0.0557 d . . .
Tb2 Tb 0.0064(2) 0.23920(13) 0.25 Uani 0.0102(10) 6 0.9443 d . . .
Si Si 0.4001(4) 0.3725(5) 0.25 Uiso 0.0097(14) 6 1 d . . .
O1 O 0.3211(8) 0.4922(8) 0.25 Uiso 0.0106(17) 6 1 d . . .
O2 O 0.6032(9) 0.4755(8) 0.25 Uiso 0.0106(17) 6 1 d . . .
O3 O 0.3385(5) 0.2499(5) 0.0616(6) Uiso 0.0106(17) 12 1 d . . .
O4 O 0 0 0.25 Uiso 0.0106(17) 2 1 d . . .

loop_
_atom_site_aniso_label
_atom_site_aniso_type_symbol
_atom_site_aniso_U_11
_atom_site_aniso_U_22
_atom_site_aniso_U_33
_atom_site_aniso_U_12
_atom_site_aniso_U_13
_atom_site_aniso_U_23
Ca1 Ca 0.0148(10) 0.0148(10) 0.0172(14) 0.0074(5) 0 0
Tb1 Tb 0.0148(10) 0.0148(10) 0.0172(14) 0.0074(5) 0 0
Ca2 Ca 0.0115(9) 0.0072(13) 0.0107(9) 0.0038(12) 0 0
Tb2 Tb 0.0115(9) 0.0072(13) 0.0107(9) 0.0038(12) 0 0

loop_
_jana_atom_site_ADP_C_label
_jana_atom_site_ADP_C_type_symbol
_jana_atom_site_ADP_C_111
_jana_atom_site_ADP_C_112
_jana_atom_site_ADP_C_113
_jana_atom_site_ADP_C_122
_jana_atom_site_ADP_C_123
_jana_atom_site_ADP_C_133
_jana_atom_site_ADP_C_222
_jana_atom_site_ADP_C_223
_jana_atom_site_ADP_C_233
_jana_atom_site_ADP_C_333
? ? ? ? ? ? ? ? ? ? ? ?

loop_
_jana_atom_site_ADP_D_label
_jana_atom_site_ADP_D_type_symbol
_jana_atom_site_ADP_D_1111
_jana_atom_site_ADP_D_1112
_jana_atom_site_ADP_D_1113
_jana_atom_site_ADP_D_1122
_jana_atom_site_ADP_D_1123
_jana_atom_site_ADP_D_1133
_jana_atom_site_ADP_D_1222
_jana_atom_site_ADP_D_1223
_jana_atom_site_ADP_D_1233
_jana_atom_site_ADP_D_1333
_jana_atom_site_ADP_D_2222
_jana_atom_site_ADP_D_2223
_jana_atom_site_ADP_D_2233
_jana_atom_site_ADP_D_2333
_jana_atom_site_ADP_D_3333
? ? ? ? ? ? ? ? ? ? ? ? ? ? ? ? ?

loop_
_jana_atom_site_ADP_E_label
_jana_atom_site_ADP_E_type_symbol
_jana_atom_site_ADP_E_11111
_jana_atom_site_ADP_E_11112
_jana_atom_site_ADP_E_11113
_jana_atom_site_ADP_E_11122
_jana_atom_site_ADP_E_11123
_jana_atom_site_ADP_E_11133
_jana_atom_site_ADP_E_11222
_jana_atom_site_ADP_E_11223
_jana_atom_site_ADP_E_11233
_jana_atom_site_ADP_E_11333
_jana_atom_site_ADP_E_12222
_jana_atom_site_ADP_E_12223
_jana_atom_site_ADP_E_12233
_jana_atom_site_ADP_E_12333
_jana_atom_site_ADP_E_13333
_jana_atom_site_ADP_E_22222
_jana_atom_site_ADP_E_22223
_jana_atom_site_ADP_E_22233
_jana_atom_site_ADP_E_22333
_jana_atom_site_ADP_E_23333
_jana_atom_site_ADP_E_33333
? ? ? ? ? ? ? ? ? ? ? ? ? ? ? ? ? ? ? ? ? ? ?

loop_
_jana_atom_site_ADP_F_label
_jana_atom_site_ADP_F_type_symbol
_jana_atom_site_ADP_F_111111
_jana_atom_site_ADP_F_111112
_jana_atom_site_ADP_F_111113
_jana_atom_site_ADP_F_111122
_jana_atom_site_ADP_F_111123
_jana_atom_site_ADP_F_111133
_jana_atom_site_ADP_F_111222
_jana_atom_site_ADP_F_111223
_jana_atom_site_ADP_F_111233
_jana_atom_site_ADP_F_111333
_jana_atom_site_ADP_F_112222
_jana_atom_site_ADP_F_112223
_jana_atom_site_ADP_F_112233
_jana_atom_site_ADP_F_112333
_jana_atom_site_ADP_F_113333
_jana_atom_site_ADP_F_122222
_jana_atom_site_ADP_F_122223
_jana_atom_site_ADP_F_122233
_jana_atom_site_ADP_F_122333
_jana_atom_site_ADP_F_123333
_jana_atom_site_ADP_F_133333
_jana_atom_site_ADP_F_222222
_jana_atom_site_ADP_F_222223
_jana_atom_site_ADP_F_222233
_jana_atom_site_ADP_F_222333
_jana_atom_site_ADP_F_223333
_jana_atom_site_ADP_F_233333
_jana_atom_site_ADP_F_333333
? ? ? ? ? ? ? ? ? ? ? ? ? ? ? ? ? ? ? ? ? ? ? ? ? ? ? ? ? ?


#=======================================================================

# 10. MOLECULAR GEOMETRY


loop_
_geom_bond_atom_site_label_1
_geom_bond_atom_site_label_2
_geom_bond_site_symmetry_1
_geom_bond_site_symmetry_2
_geom_bond_distance
_geom_bond_publ_flag
Ca1 Ca1 . 7_565 5.42234(6) ?
Ca1 Ca1 . 7_665 5.42235(2) ?
Ca1 Ca1 . 7_675 5.42234(6) ?
Ca1 Ca1 . 10_554 3.439(5) ?
Ca1 Ca1 . 10_555 3.416(5) ?
Ca1 Tb1 . . 0 ?
Ca1 Tb1 . 10_554 3.439(5) ?
Ca1 Tb1 . 10_555 3.416(5) ?
Ca1 Ca2 . . 4.0168(18) ?
Ca1 Ca2 . 2_665 4.0168(19) ?
Ca1 Ca2 . 3_565 4.017(3) ?
Ca1 Ca2 . 4_564 4.092(2) ?
Ca1 Ca2 . 5_554 4.092(3) ?
Ca1 Ca2 . 6_664 4.092(2) ?
Ca1 Tb2 . . 4.0168(18) ?
Ca1 Tb2 . 2_665 4.0168(19) ?
Ca1 Tb2 . 3_565 4.017(3) ?
Ca1 Tb2 . 4_564 4.092(2) ?
Ca1 Tb2 . 5_554 4.092(3) ?
Ca1 Tb2 . 6_664 4.092(2) ?
Ca1 Si . . 3.561(5) ?
Ca1 Si . 2_665 3.561(4) ?
Ca1 Si . 3_565 3.561(6) ?
Ca1 Si . 4_664 3.206(5) ?
Ca1 Si . 5_564 3.206(6) ?
Ca1 Si . 6_554 3.206(4) ?
Ca1 O1 . . 2.330(6) ?
Ca1 O1 . 2_665 2.330(5) ?
Ca1 O1 . 3_565 2.330(9) ?
Ca1 O2 . 4_664 2.428(7) ?
Ca1 O2 . 5_564 2.428(6) ?
Ca1 O2 . 6_554 2.428(8) ?
Ca1 O3 . 7_665 2.808(4) ?
Ca1 O3 . 8_565 2.808(7) ?
Ca1 O3 . 9_555 2.808(4) ?
Tb1 Tb1 . 10_554 3.439(5) ?
Tb1 Tb1 . 10_555 3.416(5) ?
Tb1 Ca2 . . 4.0168(18) ?
Tb1 Ca2 . 2_665 4.0168(19) ?
Tb1 Ca2 . 3_565 4.017(3) ?
Tb1 Ca2 . 4_564 4.092(2) ?
Tb1 Ca2 . 5_554 4.092(3) ?
Tb1 Ca2 . 6_664 4.092(2) ?
Tb1 Tb2 . . 4.0168(18) ?
Tb1 Tb2 . 2_665 4.0168(19) ?
Tb1 Tb2 . 3_565 4.017(3) ?
Tb1 Tb2 . 4_564 4.092(2) ?
Tb1 Tb2 . 5_554 4.092(3) ?
Tb1 Tb2 . 6_664 4.092(2) ?
Tb1 Si . . 3.561(5) ?
Tb1 Si . 2_665 3.561(4) ?
Tb1 Si . 3_565 3.561(6) ?
Tb1 Si . 4_664 3.206(5) ?
Tb1 Si . 5_564 3.206(6) ?
Tb1 Si . 6_554 3.206(4) ?
Tb1 O1 . . 2.330(6) ?
Tb1 O1 . 2_665 2.330(5) ?
Tb1 O1 . 3_565 2.330(9) ?
Tb1 O2 . 4_664 2.428(7) ?
Tb1 O2 . 5_564 2.428(6) ?
Tb1 O2 . 6_554 2.428(8) ?
Tb1 O3 . 7_665 2.808(4) ?
Tb1 O3 . 8_565 2.808(7) ?
Tb1 O3 . 9_555 2.808(4) ?
Ca2 Ca2 . 2_555 3.840(2) ?
Ca2 Ca2 . 3_555 3.840(3) ?
Ca2 Ca2 . 5_554 4.0820(15) ?
Ca2 Ca2 . 5_555 4.0820(15) ?
Ca2 Ca2 . 6_554 4.0820(11) ?
Ca2 Ca2 . 6_555 4.0820(11) ?
Ca2 Tb2 . . 0 ?
Ca2 Tb2 . 2_555 3.840(2) ?
Ca2 Tb2 . 3_555 3.840(3) ?
Ca2 Tb2 . 5_554 4.0820(15) ?
Ca2 Tb2 . 5_555 4.0820(15) ?
Ca2 Tb2 . 6_554 4.0820(11) ?
Ca2 Tb2 . 6_555 4.0820(11) ?
Ca2 Si . . 3.257(4) ?
Ca2 Si . 2_555 3.089(4) ?
Ca2 Si . 3_565 3.559(6) ?
Ca2 Si . 6_554 3.7109(19) ?
Ca2 Si . 6_555 3.7109(19) ?
Ca2 O1 . . 2.713(6) ?
Ca2 O2 . 3_565 2.375(12) ?
Ca2 O3 . 2_555 2.462(4) ?
Ca2 O3 . 6_555 2.304(4) ?
Ca2 O3 . 9_555 2.304(4) ?
Ca2 O3 . 11_555 2.462(4) ?
Ca2 O4 . . 2.2169(16) ?
Tb2 Tb2 . 2_555 3.840(2) ?
Tb2 Tb2 . 3_555 3.840(3) ?
Tb2 Tb2 . 5_554 4.0820(15) ?
Tb2 Tb2 . 5_555 4.0820(15) ?
Tb2 Tb2 . 6_554 4.0820(11) ?
Tb2 Tb2 . 6_555 4.0820(11) ?
Tb2 Si . . 3.257(4) ?
Tb2 Si . 2_555 3.089(4) ?
Tb2 Si . 3_565 3.559(6) ?
Tb2 Si . 6_554 3.7109(19) ?
Tb2 Si . 6_555 3.7109(19) ?
Tb2 O1 . . 2.713(6) ?
Tb2 O2 . 3_565 2.375(12) ?
Tb2 O3 . 2_555 2.462(4) ?
Tb2 O3 . 6_555 2.304(4) ?
Tb2 O3 . 9_555 2.304(4) ?
Tb2 O3 . 11_555 2.462(4) ?
Tb2 O4 . . 2.2169(16) ?
Si O1 . . 1.627(11) ?
Si O2 . . 1.652(8) ?
Si O3 . . 1.631(5) ?
Si O3 . 10_555 1.631(5) ?

loop_
_geom_angle_atom_site_label_1
_geom_angle_atom_site_label_2
_geom_angle_atom_site_label_3
_geom_angle_site_symmetry_1
_geom_angle_site_symmetry_2
_geom_angle_site_symmetry_3
_geom_angle
_geom_angle_publ_flag
Ca1 Ca1 Ca1 7_565 . 7_665 119.9994(5) ?
Ca1 Ca1 Ca1 7_565 . 7_675 119.9997(4) ?
Ca1 Ca1 Ca1 7_565 . 10_554 89.88(5) ?
Ca1 Ca1 Ca1 7_565 . 10_555 90.12(5) ?
Ca1 Ca1 Tb1 7_565 . . 0 ?
Ca1 Ca1 Tb1 7_565 . 10_554 89.88(5) ?
Ca1 Ca1 Tb1 7_565 . 10_555 90.12(5) ?
Ca1 Ca1 Ca2 7_565 . . 48.62(4) ?
Ca1 Ca1 Ca2 7_565 . 2_665 150.05(8) ?
Ca1 Ca1 Ca2 7_565 . 3_565 78.30(3) ?
Ca1 Ca1 Ca2 7_565 . 4_564 47.45(3) ?
Ca1 Ca1 Ca2 7_565 . 5_554 79.16(3) ?
Ca1 Ca1 Ca2 7_565 . 6_664 149.49(8) ?
Ca1 Ca1 Tb2 7_565 . . 48.62(4) ?
Ca1 Ca1 Tb2 7_565 . 2_665 150.05(8) ?
Ca1 Ca1 Tb2 7_565 . 3_565 78.30(3) ?
Ca1 Ca1 Tb2 7_565 . 4_564 47.45(3) ?
Ca1 Ca1 Tb2 7_565 . 5_554 79.16(3) ?
Ca1 Ca1 Tb2 7_565 . 6_664 149.49(8) ?
Ca1 Ca1 Si 7_565 . . 98.83(6) ?
Ca1 Ca1 Si 7_565 . 2_665 132.31(10) ?
Ca1 Ca1 Si 7_565 . 3_565 34.56(5) ?
Ca1 Ca1 Si 7_565 . 4_664 132.46(8) ?
Ca1 Ca1 Si 7_565 . 5_564 95.63(8) ?
Ca1 Ca1 Si 7_565 . 6_554 39.05(10) ?
Ca1 Ca1 O1 7_565 . . 87.65(17) ?
Ca1 Ca1 O1 7_565 . 2_665 127.64(19) ?
Ca1 Ca1 O1 7_565 . 3_565 55.60(17) ?
Ca1 Ca1 O2 7_565 . 4_664 102.19(16) ?
Ca1 Ca1 O2 7_565 . 5_564 118.35(19) ?
Ca1 Ca1 O2 7_565 . 6_554 46.31(15) ?
Ca1 Ca1 O3 7_565 . 7_665 161.88(10) ?
Ca1 Ca1 O3 7_565 . 8_565 76.00(7) ?
Ca1 Ca1 O3 7_565 . 9_555 44.81(14) ?
Ca1 Ca1 Ca1 7_665 . 7_675 119.9994(5) ?
Ca1 Ca1 Ca1 7_665 . 10_554 89.88(5) ?
Ca1 Ca1 Ca1 7_665 . 10_555 90.12(5) ?
Ca1 Ca1 Tb1 7_665 . . 0 ?
Ca1 Ca1 Tb1 7_665 . 10_554 89.88(5) ?
Ca1 Ca1 Tb1 7_665 . 10_555 90.12(5) ?
Ca1 Ca1 Ca2 7_665 . . 78.30(4) ?
Ca1 Ca1 Ca2 7_665 . 2_665 48.62(4) ?
Ca1 Ca1 Ca2 7_665 . 3_565 150.05(8) ?
Ca1 Ca1 Ca2 7_665 . 4_564 149.49(7) ?
Ca1 Ca1 Ca2 7_665 . 5_554 47.45(3) ?
Ca1 Ca1 Ca2 7_665 . 6_664 79.16(4) ?
Ca1 Ca1 Tb2 7_665 . . 78.30(4) ?
Ca1 Ca1 Tb2 7_665 . 2_665 48.62(4) ?
Ca1 Ca1 Tb2 7_665 . 3_565 150.05(8) ?
Ca1 Ca1 Tb2 7_665 . 4_564 149.49(7) ?
Ca1 Ca1 Tb2 7_665 . 5_554 47.45(3) ?
Ca1 Ca1 Tb2 7_665 . 6_664 79.16(4) ?
Ca1 Ca1 Si 7_665 . . 34.56(6) ?
Ca1 Ca1 Si 7_665 . 2_665 98.83(11) ?
Ca1 Ca1 Si 7_665 . 3_565 132.31(9) ?
Ca1 Ca1 Si 7_665 . 4_664 39.05(8) ?
Ca1 Ca1 Si 7_665 . 5_564 132.46(11) ?
Ca1 Ca1 Si 7_665 . 6_554 95.63(12) ?
Ca1 Ca1 O1 7_665 . . 55.6(2) ?
Ca1 Ca1 O1 7_665 . 2_665 87.7(3) ?
Ca1 Ca1 O1 7_665 . 3_565 127.6(2) ?
Ca1 Ca1 O2 7_665 . 4_664 46.31(17) ?
Ca1 Ca1 O2 7_665 . 5_564 102.2(3) ?
Ca1 Ca1 O2 7_665 . 6_554 118.4(2) ?
Ca1 Ca1 O3 7_665 . 7_665 44.81(9) ?
Ca1 Ca1 O3 7_665 . 8_565 161.88(9) ?
Ca1 Ca1 O3 7_665 . 9_555 75.99(14) ?
Ca1 Ca1 Ca1 7_675 . 10_554 89.88(5) ?
Ca1 Ca1 Ca1 7_675 . 10_555 90.12(5) ?
Ca1 Ca1 Tb1 7_675 . . 0 ?
Ca1 Ca1 Tb1 7_675 . 10_554 89.88(5) ?
Ca1 Ca1 Tb1 7_675 . 10_555 90.12(5) ?
Ca1 Ca1 Ca2 7_675 . . 150.05(8) ?
Ca1 Ca1 Ca2 7_675 . 2_665 78.30(4) ?
Ca1 Ca1 Ca2 7_675 . 3_565 48.62(3) ?
Ca1 Ca1 Ca2 7_675 . 4_564 79.16(2) ?
Ca1 Ca1 Ca2 7_675 . 5_554 149.49(7) ?
Ca1 Ca1 Ca2 7_675 . 6_664 47.45(4) ?
Ca1 Ca1 Tb2 7_675 . . 150.05(8) ?
Ca1 Ca1 Tb2 7_675 . 2_665 78.30(4) ?
Ca1 Ca1 Tb2 7_675 . 3_565 48.62(3) ?
Ca1 Ca1 Tb2 7_675 . 4_564 79.16(2) ?
Ca1 Ca1 Tb2 7_675 . 5_554 149.49(7) ?
Ca1 Ca1 Tb2 7_675 . 6_664 47.45(4) ?
Ca1 Ca1 Si 7_675 . . 132.31(7) ?
Ca1 Ca1 Si 7_675 . 2_665 34.56(9) ?
Ca1 Ca1 Si 7_675 . 3_565 98.83(7) ?
Ca1 Ca1 Si 7_675 . 4_664 95.63(8) ?
Ca1 Ca1 Si 7_675 . 5_564 39.05(6) ?
Ca1 Ca1 Si 7_675 . 6_554 132.46(10) ?
Ca1 Ca1 O1 7_675 . . 127.64(15) ?
Ca1 Ca1 O1 7_675 . 2_665 55.6(2) ?
Ca1 Ca1 O1 7_675 . 3_565 87.65(17) ?
Ca1 Ca1 O2 7_675 . 4_664 118.35(14) ?
Ca1 Ca1 O2 7_675 . 5_564 46.31(19) ?
Ca1 Ca1 O2 7_675 . 6_554 102.19(19) ?
Ca1 Ca1 O3 7_675 . 7_665 76.00(9) ?
Ca1 Ca1 O3 7_675 . 8_565 44.81(7) ?
Ca1 Ca1 O3 7_675 . 9_555 161.88(14) ?
Ca1 Ca1 Ca1 10_554 . 10_555 180.0(5) ?
Ca1 Ca1 Tb1 10_554 . . 0 ?
Ca1 Ca1 Tb1 10_554 . 10_554 0.0(5) ?
Ca1 Ca1 Tb1 10_554 . 10_555 180.0(5) ?
Ca1 Ca1 Ca2 10_554 . . 115.16(5) ?
Ca1 Ca1 Ca2 10_554 . 2_665 115.16(5) ?
Ca1 Ca1 Ca2 10_554 . 3_565 115.16(5) ?
Ca1 Ca1 Ca2 10_554 . 4_564 65.15(5) ?
Ca1 Ca1 Ca2 10_554 . 5_554 65.15(5) ?
Ca1 Ca1 Ca2 10_554 . 6_664 65.15(5) ?
Ca1 Ca1 Tb2 10_554 . . 115.16(5) ?
Ca1 Ca1 Tb2 10_554 . 2_665 115.16(5) ?
Ca1 Ca1 Tb2 10_554 . 3_565 115.16(5) ?
Ca1 Ca1 Tb2 10_554 . 4_564 65.15(5) ?
Ca1 Ca1 Tb2 10_554 . 5_554 65.15(5) ?
Ca1 Ca1 Tb2 10_554 . 6_664 65.15(5) ?
Ca1 Ca1 Si 10_554 . . 118.66(6) ?
Ca1 Ca1 Si 10_554 . 2_665 118.66(6) ?
Ca1 Ca1 Si 10_554 . 3_565 118.66(7) ?
Ca1 Ca1 Si 10_554 . 4_664 57.56(7) ?
Ca1 Ca1 Si 10_554 . 5_564 57.56(8) ?
Ca1 Ca1 Si 10_554 . 6_554 57.56(7) ?
Ca1 Ca1 O1 10_554 . . 137.14(17) ?
Ca1 Ca1 O1 10_554 . 2_665 137.14(13) ?
Ca1 Ca1 O1 10_554 . 3_565 137.1(2) ?
Ca1 Ca1 O2 10_554 . 4_664 44.90(17) ?
Ca1 Ca1 O2 10_554 . 5_564 44.90(15) ?
Ca1 Ca1 O2 10_554 . 6_554 44.90(19) ?
Ca1 Ca1 O3 10_554 . 7_665 81.23(11) ?
Ca1 Ca1 O3 10_554 . 8_565 81.23(11) ?
Ca1 Ca1 O3 10_554 . 9_555 81.23(10) ?
Ca1 Ca1 Tb1 10_555 . . 0 ?
Ca1 Ca1 Tb1 10_555 . 10_554 180.0(5) ?
Ca1 Ca1 Tb1 10_555 . 10_555 0.0(5) ?
Ca1 Ca1 Ca2 10_555 . . 64.84(5) ?
Ca1 Ca1 Ca2 10_555 . 2_665 64.84(5) ?
Ca1 Ca1 Ca2 10_555 . 3_565 64.84(5) ?
Ca1 Ca1 Ca2 10_555 . 4_564 114.85(5) ?
Ca1 Ca1 Ca2 10_555 . 5_554 114.85(5) ?
Ca1 Ca1 Ca2 10_555 . 6_664 114.85(5) ?
Ca1 Ca1 Tb2 10_555 . . 64.84(5) ?
Ca1 Ca1 Tb2 10_555 . 2_665 64.84(5) ?
Ca1 Ca1 Tb2 10_555 . 3_565 64.84(5) ?
Ca1 Ca1 Tb2 10_555 . 4_564 114.85(5) ?
Ca1 Ca1 Tb2 10_555 . 5_554 114.85(5) ?
Ca1 Ca1 Tb2 10_555 . 6_664 114.85(5) ?
Ca1 Ca1 Si 10_555 . . 61.34(6) ?
Ca1 Ca1 Si 10_555 . 2_665 61.34(6) ?
Ca1 Ca1 Si 10_555 . 3_565 61.34(7) ?
Ca1 Ca1 Si 10_555 . 4_664 122.44(7) ?
Ca1 Ca1 Si 10_555 . 5_564 122.44(8) ?
Ca1 Ca1 Si 10_555 . 6_554 122.44(7) ?
Ca1 Ca1 O1 10_555 . . 42.86(17) ?
Ca1 Ca1 O1 10_555 . 2_665 42.86(13) ?
Ca1 Ca1 O1 10_555 . 3_565 42.9(2) ?
Ca1 Ca1 O2 10_555 . 4_664 135.10(17) ?
Ca1 Ca1 O2 10_555 . 5_564 135.10(15) ?
Ca1 Ca1 O2 10_555 . 6_554 135.10(19) ?
Ca1 Ca1 O3 10_555 . 7_665 98.77(11) ?
Ca1 Ca1 O3 10_555 . 8_565 98.77(11) ?
Ca1 Ca1 O3 10_555 . 9_555 98.77(10) ?
Tb1 Ca1 Tb1 . . 10_554 0 ?
Tb1 Ca1 Tb1 . . 10_555 0 ?
Tb1 Ca1 Ca2 . . . 0 ?
Tb1 Ca1 Ca2 . . 2_665 0 ?
Tb1 Ca1 Ca2 . . 3_565 0 ?
Tb1 Ca1 Ca2 . . 4_564 0 ?
Tb1 Ca1 Ca2 . . 5_554 0 ?
Tb1 Ca1 Ca2 . . 6_664 0 ?
Tb1 Ca1 Tb2 . . . 0 ?
Tb1 Ca1 Tb2 . . 2_665 0 ?
Tb1 Ca1 Tb2 . . 3_565 0 ?
Tb1 Ca1 Tb2 . . 4_564 0 ?
Tb1 Ca1 Tb2 . . 5_554 0 ?
Tb1 Ca1 Tb2 . . 6_664 0 ?
Tb1 Ca1 Si . . . 0 ?
Tb1 Ca1 Si . . 2_665 0 ?
Tb1 Ca1 Si . . 3_565 0 ?
Tb1 Ca1 Si . . 4_664 0 ?
Tb1 Ca1 Si . . 5_564 0 ?
Tb1 Ca1 Si . . 6_554 0 ?
Tb1 Ca1 O1 . . . 0 ?
Tb1 Ca1 O1 . . 2_665 0 ?
Tb1 Ca1 O1 . . 3_565 0 ?
Tb1 Ca1 O2 . . 4_664 0 ?
Tb1 Ca1 O2 . . 5_564 0 ?
Tb1 Ca1 O2 . . 6_554 0 ?
Tb1 Ca1 O3 . . 7_665 0 ?
Tb1 Ca1 O3 . . 8_565 0 ?
Tb1 Ca1 O3 . . 9_555 0 ?
Tb1 Ca1 Tb1 10_554 . 10_555 180.0(5) ?
Tb1 Ca1 Ca2 10_554 . . 115.16(5) ?
Tb1 Ca1 Ca2 10_554 . 2_665 115.16(5) ?
Tb1 Ca1 Ca2 10_554 . 3_565 115.16(5) ?
Tb1 Ca1 Ca2 10_554 . 4_564 65.15(5) ?
Tb1 Ca1 Ca2 10_554 . 5_554 65.15(5) ?
Tb1 Ca1 Ca2 10_554 . 6_664 65.15(5) ?
Tb1 Ca1 Tb2 10_554 . . 115.16(5) ?
Tb1 Ca1 Tb2 10_554 . 2_665 115.16(5) ?
Tb1 Ca1 Tb2 10_554 . 3_565 115.16(5) ?
Tb1 Ca1 Tb2 10_554 . 4_564 65.15(5) ?
Tb1 Ca1 Tb2 10_554 . 5_554 65.15(5) ?
Tb1 Ca1 Tb2 10_554 . 6_664 65.15(5) ?
Tb1 Ca1 Si 10_554 . . 118.66(6) ?
Tb1 Ca1 Si 10_554 . 2_665 118.66(6) ?
Tb1 Ca1 Si 10_554 . 3_565 118.66(7) ?
Tb1 Ca1 Si 10_554 . 4_664 57.56(7) ?
Tb1 Ca1 Si 10_554 . 5_564 57.56(8) ?
Tb1 Ca1 Si 10_554 . 6_554 57.56(7) ?
Tb1 Ca1 O1 10_554 . . 137.14(17) ?
Tb1 Ca1 O1 10_554 . 2_665 137.14(13) ?
Tb1 Ca1 O1 10_554 . 3_565 137.1(2) ?
Tb1 Ca1 O2 10_554 . 4_664 44.90(17) ?
Tb1 Ca1 O2 10_554 . 5_564 44.90(15) ?
Tb1 Ca1 O2 10_554 . 6_554 44.90(19) ?
Tb1 Ca1 O3 10_554 . 7_665 81.23(11) ?
Tb1 Ca1 O3 10_554 . 8_565 81.23(11) ?
Tb1 Ca1 O3 10_554 . 9_555 81.23(10) ?
Tb1 Ca1 Ca2 10_555 . . 64.84(5) ?
Tb1 Ca1 Ca2 10_555 . 2_665 64.84(5) ?
Tb1 Ca1 Ca2 10_555 . 3_565 64.84(5) ?
Tb1 Ca1 Ca2 10_555 . 4_564 114.85(5) ?
Tb1 Ca1 Ca2 10_555 . 5_554 114.85(5) ?
Tb1 Ca1 Ca2 10_555 . 6_664 114.85(5) ?
Tb1 Ca1 Tb2 10_555 . . 64.84(5) ?
Tb1 Ca1 Tb2 10_555 . 2_665 64.84(5) ?
Tb1 Ca1 Tb2 10_555 . 3_565 64.84(5) ?
Tb1 Ca1 Tb2 10_555 . 4_564 114.85(5) ?
Tb1 Ca1 Tb2 10_555 . 5_554 114.85(5) ?
Tb1 Ca1 Tb2 10_555 . 6_664 114.85(5) ?
Tb1 Ca1 Si 10_555 . . 61.34(6) ?
Tb1 Ca1 Si 10_555 . 2_665 61.34(6) ?
Tb1 Ca1 Si 10_555 . 3_565 61.34(7) ?
Tb1 Ca1 Si 10_555 . 4_664 122.44(7) ?
Tb1 Ca1 Si 10_555 . 5_564 122.44(8) ?
Tb1 Ca1 Si 10_555 . 6_554 122.44(7) ?
Tb1 Ca1 O1 10_555 . . 42.86(17) ?
Tb1 Ca1 O1 10_555 . 2_665 42.86(13) ?
Tb1 Ca1 O1 10_555 . 3_565 42.9(2) ?
Tb1 Ca1 O2 10_555 . 4_664 135.10(17) ?
Tb1 Ca1 O2 10_555 . 5_564 135.10(15) ?
Tb1 Ca1 O2 10_555 . 6_554 135.10(19) ?
Tb1 Ca1 O3 10_555 . 7_665 98.77(11) ?
Tb1 Ca1 O3 10_555 . 8_565 98.77(11) ?
Tb1 Ca1 O3 10_555 . 9_555 98.77(10) ?
Ca2 Ca1 Ca2 . . 2_665 103.23(6) ?
Ca2 Ca1 Ca2 . . 3_565 103.23(6) ?
Ca2 Ca1 Ca2 . . 4_564 96.07(3) ?
Ca2 Ca1 Ca2 . . 5_554 60.44(2) ?
Ca2 Ca1 Ca2 . . 6_664 157.46(5) ?
Ca2 Ca1 Tb2 . . . 0.0(5) ?
Ca2 Ca1 Tb2 . . 2_665 103.23(6) ?
Ca2 Ca1 Tb2 . . 3_565 103.23(6) ?
Ca2 Ca1 Tb2 . . 4_564 96.07(3) ?
Ca2 Ca1 Tb2 . . 5_554 60.44(2) ?
Ca2 Ca1 Tb2 . . 6_664 157.46(5) ?
Ca2 Ca1 Si . . . 50.47(7) ?
Ca2 Ca1 Si . . 2_665 126.10(10) ?
Ca2 Ca1 Si . . 3_565 55.63(8) ?
Ca2 Ca1 Si . . 4_664 111.34(8) ?
Ca2 Ca1 Si . . 5_564 144.21(9) ?
Ca2 Ca1 Si . . 6_554 60.60(4) ?
Ca2 Ca1 O1 . . . 40.63(15) ?
Ca2 Ca1 O1 . . 2_665 106.16(19) ?
Ca2 Ca1 O1 . . 3_565 62.97(18) ?
Ca2 Ca1 O2 . . 4_664 91.52(12) ?
Ca2 Ca1 O2 . . 5_564 159.73(15) ?
Ca2 Ca1 O2 . . 6_554 86.50(14) ?
Ca2 Ca1 O3 . . 7_665 121.84(10) ?
Ca2 Ca1 O3 . . 8_565 119.76(9) ?
Ca2 Ca1 O3 . . 9_555 33.95(8) ?
Ca2 Ca1 Ca2 2_665 . 3_565 103.23(7) ?
Ca2 Ca1 Ca2 2_665 . 4_564 157.46(4) ?
Ca2 Ca1 Ca2 2_665 . 5_554 96.07(4) ?
Ca2 Ca1 Ca2 2_665 . 6_664 60.44(3) ?
Ca2 Ca1 Tb2 2_665 . . 103.23(6) ?
Ca2 Ca1 Tb2 2_665 . 2_665 0.0(5) ?
Ca2 Ca1 Tb2 2_665 . 3_565 103.23(7) ?
Ca2 Ca1 Tb2 2_665 . 4_564 157.46(4) ?
Ca2 Ca1 Tb2 2_665 . 5_554 96.07(4) ?
Ca2 Ca1 Tb2 2_665 . 6_664 60.44(3) ?
Ca2 Ca1 Si 2_665 . . 55.63(6) ?
Ca2 Ca1 Si 2_665 . 2_665 50.47(11) ?
Ca2 Ca1 Si 2_665 . 3_565 126.10(11) ?
Ca2 Ca1 Si 2_665 . 4_664 60.60(4) ?
Ca2 Ca1 Si 2_665 . 5_564 111.34(8) ?
Ca2 Ca1 Si 2_665 . 6_554 144.21(12) ?
Ca2 Ca1 O1 2_665 . . 62.97(17) ?
Ca2 Ca1 O1 2_665 . 2_665 40.6(3) ?
Ca2 Ca1 O1 2_665 . 3_565 106.2(2) ?
Ca2 Ca1 O2 2_665 . 4_664 86.50(17) ?
Ca2 Ca1 O2 2_665 . 5_564 91.52(17) ?
Ca2 Ca1 O2 2_665 . 6_554 159.7(2) ?
Ca2 Ca1 O3 2_665 . 7_665 33.95(8) ?
Ca2 Ca1 O3 2_665 . 8_565 121.84(9) ?
Ca2 Ca1 O3 2_665 . 9_555 119.76(14) ?
Ca2 Ca1 Ca2 3_565 . 4_564 60.44(3) ?
Ca2 Ca1 Ca2 3_565 . 5_554 157.46(3) ?
Ca2 Ca1 Ca2 3_565 . 6_664 96.07(4) ?
Ca2 Ca1 Tb2 3_565 . . 103.23(6) ?
Ca2 Ca1 Tb2 3_565 . 2_665 103.23(7) ?
Ca2 Ca1 Tb2 3_565 . 3_565 0.0(5) ?
Ca2 Ca1 Tb2 3_565 . 4_564 60.44(3) ?
Ca2 Ca1 Tb2 3_565 . 5_554 157.46(3) ?
Ca2 Ca1 Tb2 3_565 . 6_664 96.07(4) ?
Ca2 Ca1 Si 3_565 . . 126.10(11) ?
Ca2 Ca1 Si 3_565 . 2_665 55.63(11) ?
Ca2 Ca1 Si 3_565 . 3_565 50.47(7) ?
Ca2 Ca1 Si 3_565 . 4_664 144.21(8) ?
Ca2 Ca1 Si 3_565 . 5_564 60.60(8) ?
Ca2 Ca1 Si 3_565 . 6_554 111.34(12) ?
Ca2 Ca1 O1 3_565 . . 106.2(2) ?
Ca2 Ca1 O1 3_565 . 2_665 63.0(3) ?
Ca2 Ca1 O1 3_565 . 3_565 40.63(18) ?
Ca2 Ca1 O2 3_565 . 4_664 159.73(18) ?
Ca2 Ca1 O2 3_565 . 5_564 86.5(2) ?
Ca2 Ca1 O2 3_565 . 6_554 91.5(2) ?
Ca2 Ca1 O3 3_565 . 7_665 119.76(9) ?
Ca2 Ca1 O3 3_565 . 8_565 33.95(8) ?
Ca2 Ca1 O3 3_565 . 9_555 121.84(14) ?
Ca2 Ca1 Ca2 4_564 . 5_554 103.59(6) ?
Ca2 Ca1 Ca2 4_564 . 6_664 103.59(6) ?
Ca2 Ca1 Tb2 4_564 . . 96.07(3) ?
Ca2 Ca1 Tb2 4_564 . 2_665 157.46(4) ?
Ca2 Ca1 Tb2 4_564 . 3_565 60.44(3) ?
Ca2 Ca1 Tb2 4_564 . 4_564 0.0(5) ?
Ca2 Ca1 Tb2 4_564 . 5_554 103.59(6) ?
Ca2 Ca1 Tb2 4_564 . 6_664 103.59(6) ?
Ca2 Ca1 Si 4_564 . . 145.92(6) ?
Ca2 Ca1 Si 4_564 . 2_665 108.28(11) ?
Ca2 Ca1 Si 4_564 . 3_565 57.51(6) ?
Ca2 Ca1 Si 4_564 . 4_664 122.50(11) ?
Ca2 Ca1 Si 4_564 . 5_564 48.22(8) ?
Ca2 Ca1 Si 4_564 . 6_554 56.82(11) ?
Ca2 Ca1 O1 4_564 . . 133.69(19) ?
Ca2 Ca1 O1 4_564 . 2_665 122.4(3) ?
Ca2 Ca1 O1 4_564 . 3_565 72.4(2) ?
Ca2 Ca1 O2 4_564 . 4_664 104.70(19) ?
Ca2 Ca1 O2 4_564 . 5_564 73.1(2) ?
Ca2 Ca1 O2 4_564 . 6_554 31.2(2) ?
Ca2 Ca1 O3 4_564 . 7_665 137.87(13) ?
Ca2 Ca1 O3 4_564 . 8_565 36.10(8) ?
Ca2 Ca1 O3 4_564 . 9_555 82.77(14) ?
Ca2 Ca1 Ca2 5_554 . 6_664 103.59(6) ?
Ca2 Ca1 Tb2 5_554 . . 60.44(2) ?
Ca2 Ca1 Tb2 5_554 . 2_665 96.07(4) ?
Ca2 Ca1 Tb2 5_554 . 3_565 157.46(3) ?
Ca2 Ca1 Tb2 5_554 . 4_564 103.59(6) ?
Ca2 Ca1 Tb2 5_554 . 5_554 0.0(5) ?
Ca2 Ca1 Tb2 5_554 . 6_664 103.59(6) ?
Ca2 Ca1 Si 5_554 . . 57.51(4) ?
Ca2 Ca1 Si 5_554 . 2_665 145.92(11) ?
Ca2 Ca1 Si 5_554 . 3_565 108.28(6) ?
Ca2 Ca1 Si 5_554 . 4_664 56.82(7) ?
Ca2 Ca1 Si 5_554 . 5_564 122.50(12) ?
Ca2 Ca1 Si 5_554 . 6_554 48.22(12) ?
Ca2 Ca1 O1 5_554 . . 72.39(15) ?
Ca2 Ca1 O1 5_554 . 2_665 133.7(3) ?
Ca2 Ca1 O1 5_554 . 3_565 122.42(16) ?
Ca2 Ca1 O2 5_554 . 4_664 31.19(12) ?
Ca2 Ca1 O2 5_554 . 5_564 104.7(2) ?
Ca2 Ca1 O2 5_554 . 6_554 73.1(2) ?
Ca2 Ca1 O3 5_554 . 7_665 82.77(9) ?
Ca2 Ca1 O3 5_554 . 8_565 137.87(12) ?
Ca2 Ca1 O3 5_554 . 9_555 36.10(13) ?
Ca2 Ca1 Tb2 6_664 . . 157.46(5) ?
Ca2 Ca1 Tb2 6_664 . 2_665 60.44(3) ?
Ca2 Ca1 Tb2 6_664 . 3_565 96.07(4) ?
Ca2 Ca1 Tb2 6_664 . 4_564 103.59(6) ?
Ca2 Ca1 Tb2 6_664 . 5_554 103.59(6) ?
Ca2 Ca1 Tb2 6_664 . 6_664 0.0(5) ?
Ca2 Ca1 Si 6_664 . . 108.28(7) ?
Ca2 Ca1 Si 6_664 . 2_665 57.51(4) ?
Ca2 Ca1 Si 6_664 . 3_565 145.92(8) ?
Ca2 Ca1 Si 6_664 . 4_664 48.22(8) ?
Ca2 Ca1 Si 6_664 . 5_564 56.82(10) ?
Ca2 Ca1 Si 6_664 . 6_554 122.50(11) ?
Ca2 Ca1 O1 6_664 . . 122.42(18) ?
Ca2 Ca1 O1 6_664 . 2_665 72.39(12) ?
Ca2 Ca1 O1 6_664 . 3_565 133.69(16) ?
Ca2 Ca1 O2 6_664 . 4_664 73.05(14) ?
Ca2 Ca1 O2 6_664 . 5_564 31.19(18) ?
Ca2 Ca1 O2 6_664 . 6_554 104.70(16) ?
Ca2 Ca1 O3 6_664 . 7_665 36.10(10) ?
Ca2 Ca1 O3 6_664 . 8_565 82.77(9) ?
Ca2 Ca1 O3 6_664 . 9_555 137.87(14) ?
Tb2 Ca1 Tb2 . . 2_665 103.23(6) ?
Tb2 Ca1 Tb2 . . 3_565 103.23(6) ?
Tb2 Ca1 Tb2 . . 4_564 96.07(3) ?
Tb2 Ca1 Tb2 . . 5_554 60.44(2) ?
Tb2 Ca1 Tb2 . . 6_664 157.46(5) ?
Tb2 Ca1 Si . . . 50.47(7) ?
Tb2 Ca1 Si . . 2_665 126.10(10) ?
Tb2 Ca1 Si . . 3_565 55.63(8) ?
Tb2 Ca1 Si . . 4_664 111.34(8) ?
Tb2 Ca1 Si . . 5_564 144.21(9) ?
Tb2 Ca1 Si . . 6_554 60.60(4) ?
Tb2 Ca1 O1 . . . 40.63(15) ?
Tb2 Ca1 O1 . . 2_665 106.16(19) ?
Tb2 Ca1 O1 . . 3_565 62.97(18) ?
Tb2 Ca1 O2 . . 4_664 91.52(12) ?
Tb2 Ca1 O2 . . 5_564 159.73(15) ?
Tb2 Ca1 O2 . . 6_554 86.50(14) ?
Tb2 Ca1 O3 . . 7_665 121.84(10) ?
Tb2 Ca1 O3 . . 8_565 119.76(9) ?
Tb2 Ca1 O3 . . 9_555 33.95(8) ?
Tb2 Ca1 Tb2 2_665 . 3_565 103.23(7) ?
Tb2 Ca1 Tb2 2_665 . 4_564 157.46(4) ?
Tb2 Ca1 Tb2 2_665 . 5_554 96.07(4) ?
Tb2 Ca1 Tb2 2_665 . 6_664 60.44(3) ?
Tb2 Ca1 Si 2_665 . . 55.63(6) ?
Tb2 Ca1 Si 2_665 . 2_665 50.47(11) ?
Tb2 Ca1 Si 2_665 . 3_565 126.10(11) ?
Tb2 Ca1 Si 2_665 . 4_664 60.60(4) ?
Tb2 Ca1 Si 2_665 . 5_564 111.34(8) ?
Tb2 Ca1 Si 2_665 . 6_554 144.21(12) ?
Tb2 Ca1 O1 2_665 . . 62.97(17) ?
Tb2 Ca1 O1 2_665 . 2_665 40.6(3) ?
Tb2 Ca1 O1 2_665 . 3_565 106.2(2) ?
Tb2 Ca1 O2 2_665 . 4_664 86.50(17) ?
Tb2 Ca1 O2 2_665 . 5_564 91.52(17) ?
Tb2 Ca1 O2 2_665 . 6_554 159.7(2) ?
Tb2 Ca1 O3 2_665 . 7_665 33.95(8) ?
Tb2 Ca1 O3 2_665 . 8_565 121.84(9) ?
Tb2 Ca1 O3 2_665 . 9_555 119.76(14) ?
Tb2 Ca1 Tb2 3_565 . 4_564 60.44(3) ?
Tb2 Ca1 Tb2 3_565 . 5_554 157.46(3) ?
Tb2 Ca1 Tb2 3_565 . 6_664 96.07(4) ?
Tb2 Ca1 Si 3_565 . . 126.10(11) ?
Tb2 Ca1 Si 3_565 . 2_665 55.63(11) ?
Tb2 Ca1 Si 3_565 . 3_565 50.47(7) ?
Tb2 Ca1 Si 3_565 . 4_664 144.21(8) ?
Tb2 Ca1 Si 3_565 . 5_564 60.60(8) ?
Tb2 Ca1 Si 3_565 . 6_554 111.34(12) ?
Tb2 Ca1 O1 3_565 . . 106.2(2) ?
Tb2 Ca1 O1 3_565 . 2_665 63.0(3) ?
Tb2 Ca1 O1 3_565 . 3_565 40.63(18) ?
Tb2 Ca1 O2 3_565 . 4_664 159.73(18) ?
Tb2 Ca1 O2 3_565 . 5_564 86.5(2) ?
Tb2 Ca1 O2 3_565 . 6_554 91.5(2) ?
Tb2 Ca1 O3 3_565 . 7_665 119.76(9) ?
Tb2 Ca1 O3 3_565 . 8_565 33.95(8) ?
Tb2 Ca1 O3 3_565 . 9_555 121.84(14) ?
Tb2 Ca1 Tb2 4_564 . 5_554 103.59(6) ?
Tb2 Ca1 Tb2 4_564 . 6_664 103.59(6) ?
Tb2 Ca1 Si 4_564 . . 145.92(6) ?
Tb2 Ca1 Si 4_564 . 2_665 108.28(11) ?
Tb2 Ca1 Si 4_564 . 3_565 57.51(6) ?
Tb2 Ca1 Si 4_564 . 4_664 122.50(11) ?
Tb2 Ca1 Si 4_564 . 5_564 48.22(8) ?
Tb2 Ca1 Si 4_564 . 6_554 56.82(11) ?
Tb2 Ca1 O1 4_564 . . 133.69(19) ?
Tb2 Ca1 O1 4_564 . 2_665 122.4(3) ?
Tb2 Ca1 O1 4_564 . 3_565 72.4(2) ?
Tb2 Ca1 O2 4_564 . 4_664 104.70(19) ?
Tb2 Ca1 O2 4_564 . 5_564 73.1(2) ?
Tb2 Ca1 O2 4_564 . 6_554 31.2(2) ?
Tb2 Ca1 O3 4_564 . 7_665 137.87(13) ?
Tb2 Ca1 O3 4_564 . 8_565 36.10(8) ?
Tb2 Ca1 O3 4_564 . 9_555 82.77(14) ?
Tb2 Ca1 Tb2 5_554 . 6_664 103.59(6) ?
Tb2 Ca1 Si 5_554 . . 57.51(4) ?
Tb2 Ca1 Si 5_554 . 2_665 145.92(11) ?
Tb2 Ca1 Si 5_554 . 3_565 108.28(6) ?
Tb2 Ca1 Si 5_554 . 4_664 56.82(7) ?
Tb2 Ca1 Si 5_554 . 5_564 122.50(12) ?
Tb2 Ca1 Si 5_554 . 6_554 48.22(12) ?
Tb2 Ca1 O1 5_554 . . 72.39(15) ?
Tb2 Ca1 O1 5_554 . 2_665 133.7(3) ?
Tb2 Ca1 O1 5_554 . 3_565 122.42(16) ?
Tb2 Ca1 O2 5_554 . 4_664 31.19(12) ?
Tb2 Ca1 O2 5_554 . 5_564 104.7(2) ?
Tb2 Ca1 O2 5_554 . 6_554 73.1(2) ?
Tb2 Ca1 O3 5_554 . 7_665 82.77(9) ?
Tb2 Ca1 O3 5_554 . 8_565 137.87(12) ?
Tb2 Ca1 O3 5_554 . 9_555 36.10(13) ?
Tb2 Ca1 Si 6_664 . . 108.28(7) ?
Tb2 Ca1 Si 6_664 . 2_665 57.51(4) ?
Tb2 Ca1 Si 6_664 . 3_565 145.92(8) ?
Tb2 Ca1 Si 6_664 . 4_664 48.22(8) ?
Tb2 Ca1 Si 6_664 . 5_564 56.82(10) ?
Tb2 Ca1 Si 6_664 . 6_554 122.50(11) ?
Tb2 Ca1 O1 6_664 . . 122.42(18) ?
Tb2 Ca1 O1 6_664 . 2_665 72.39(12) ?
Tb2 Ca1 O1 6_664 . 3_565 133.69(16) ?
Tb2 Ca1 O2 6_664 . 4_664 73.05(14) ?
Tb2 Ca1 O2 6_664 . 5_564 31.19(18) ?
Tb2 Ca1 O2 6_664 . 6_554 104.70(16) ?
Tb2 Ca1 O3 6_664 . 7_665 36.10(10) ?
Tb2 Ca1 O3 6_664 . 8_565 82.77(9) ?
Tb2 Ca1 O3 6_664 . 9_555 137.87(14) ?
Si Ca1 Si . . 2_665 98.91(12) ?
Si Ca1 Si . . 3_565 98.91(11) ?
Si Ca1 Si . . 4_664 73.61(9) ?
Si Ca1 Si . . 5_564 165.10(10) ?
Si Ca1 Si . . 6_554 95.03(10) ?
Si Ca1 O1 . . . 21.3(2) ?
Si Ca1 O1 . . 2_665 79.5(3) ?
Si Ca1 O1 . . 3_565 93.4(2) ?
Si Ca1 O2 . . 4_664 74.09(16) ?
Si Ca1 O2 . . 5_564 135.8(3) ?
Si Ca1 O2 . . 6_554 125.2(2) ?
Si Ca1 O3 . . 7_665 72.24(11) ?
Si Ca1 O3 . . 8_565 159.73(15) ?
Si Ca1 O3 . . 9_555 65.57(13) ?
Si Ca1 Si 2_665 . 3_565 98.91(11) ?
Si Ca1 Si 2_665 . 4_664 95.03(10) ?
Si Ca1 Si 2_665 . 5_564 73.61(10) ?
Si Ca1 Si 2_665 . 6_554 165.10(15) ?
Si Ca1 O1 2_665 . . 93.43(16) ?
Si Ca1 O1 2_665 . 2_665 21.3(2) ?
Si Ca1 O1 2_665 . 3_565 79.45(18) ?
Si Ca1 O2 2_665 . 4_664 125.20(17) ?
Si Ca1 O2 2_665 . 5_564 74.09(13) ?
Si Ca1 O2 2_665 . 6_554 135.8(2) ?
Si Ca1 O3 2_665 . 7_665 65.57(12) ?
Si Ca1 O3 2_665 . 8_565 72.24(13) ?
Si Ca1 O3 2_665 . 9_555 159.73(15) ?
Si Ca1 Si 3_565 . 4_664 165.10(9) ?
Si Ca1 Si 3_565 . 5_564 95.03(11) ?
Si Ca1 Si 3_565 . 6_554 73.61(10) ?
Si Ca1 O1 3_565 . . 79.5(2) ?
Si Ca1 O1 3_565 . 2_665 93.4(2) ?
Si Ca1 O1 3_565 . 3_565 21.30(18) ?
Si Ca1 O2 3_565 . 4_664 135.82(15) ?
Si Ca1 O2 3_565 . 5_564 125.2(3) ?
Si Ca1 O2 3_565 . 6_554 74.1(2) ?
Si Ca1 O3 3_565 . 7_665 159.73(15) ?
Si Ca1 O3 3_565 . 8_565 65.57(11) ?
Si Ca1 O3 3_565 . 9_555 72.24(14) ?
Si Ca1 Si 4_664 . 5_564 93.93(13) ?
Si Ca1 Si 4_664 . 6_554 93.93(13) ?
Si Ca1 O1 4_664 . . 94.5(2) ?
Si Ca1 O1 4_664 . 2_665 97.7(2) ?
Si Ca1 O1 4_664 . 3_565 165.1(3) ?
Si Ca1 O2 4_664 . 4_664 30.27(16) ?
Si Ca1 O2 4_664 . 5_564 63.9(3) ?
Si Ca1 O2 4_664 . 6_554 99.4(2) ?
Si Ca1 O3 4_664 . 7_665 30.57(9) ?
Si Ca1 O3 4_664 . 8_565 124.44(14) ?
Si Ca1 O3 4_664 . 9_555 92.87(15) ?
Si Ca1 Si 5_564 . 6_554 93.93(12) ?
Si Ca1 O1 5_564 . . 165.10(19) ?
Si Ca1 O1 5_564 . 2_665 94.5(2) ?
Si Ca1 O1 5_564 . 3_565 97.7(2) ?
Si Ca1 O2 5_564 . 4_664 99.38(19) ?
Si Ca1 O2 5_564 . 5_564 30.3(3) ?
Si Ca1 O2 5_564 . 6_554 63.95(18) ?
Si Ca1 O3 5_564 . 7_665 92.87(13) ?
Si Ca1 O3 5_564 . 8_565 30.57(12) ?
Si Ca1 O3 5_564 . 9_555 124.44(15) ?
Si Ca1 O1 6_554 . . 97.70(14) ?
Si Ca1 O1 6_554 . 2_665 165.10(17) ?
Si Ca1 O1 6_554 . 3_565 94.54(19) ?
Si Ca1 O2 6_554 . 4_664 63.9(2) ?
Si Ca1 O2 6_554 . 5_564 99.38(15) ?
Si Ca1 O2 6_554 . 6_554 30.3(2) ?
Si Ca1 O3 6_554 . 7_665 124.44(16) ?
Si Ca1 O3 6_554 . 8_565 92.87(14) ?
Si Ca1 O3 6_554 . 9_555 30.57(13) ?
O1 Ca1 O1 . . 2_665 72.2(3) ?
O1 Ca1 O1 . . 3_565 72.2(3) ?
O1 Ca1 O2 . . 4_664 94.1(2) ?
O1 Ca1 O2 . . 5_564 153.3(3) ?
O1 Ca1 O2 . . 6_554 126.4(2) ?
O1 Ca1 O3 . . 7_665 88.2(2) ?
O1 Ca1 O3 . . 8_565 138.8(2) ?
O1 Ca1 O3 . . 9_555 67.31(16) ?
O1 Ca1 O1 2_665 . 3_565 72.2(3) ?
O1 Ca1 O2 2_665 . 4_664 126.4(3) ?
O1 Ca1 O2 2_665 . 5_564 94.10(19) ?
O1 Ca1 O2 2_665 . 6_554 153.3(4) ?
O1 Ca1 O3 2_665 . 7_665 67.3(2) ?
O1 Ca1 O3 2_665 . 8_565 88.2(3) ?
O1 Ca1 O3 2_665 . 9_555 138.8(2) ?
O1 Ca1 O2 3_565 . 4_664 153.3(2) ?
O1 Ca1 O2 3_565 . 5_564 126.4(3) ?
O1 Ca1 O2 3_565 . 6_554 94.1(3) ?
O1 Ca1 O3 3_565 . 7_665 138.8(2) ?
O1 Ca1 O3 3_565 . 8_565 67.3(2) ?
O1 Ca1 O3 3_565 . 9_555 88.23(19) ?
O2 Ca1 O2 4_664 . 5_564 75.4(3) ?
O2 Ca1 O2 4_664 . 6_554 75.4(3) ?
O2 Ca1 O3 4_664 . 7_665 60.53(18) ?
O2 Ca1 O3 4_664 . 8_565 126.0(2) ?
O2 Ca1 O3 4_664 . 9_555 65.13(18) ?
O2 Ca1 O2 5_564 . 6_554 75.4(2) ?
O2 Ca1 O3 5_564 . 7_665 65.1(2) ?
O2 Ca1 O3 5_564 . 8_565 60.5(3) ?
O2 Ca1 O3 5_564 . 9_555 126.0(2) ?
O2 Ca1 O3 6_554 . 7_665 126.0(2) ?
O2 Ca1 O3 6_554 . 8_565 65.1(2) ?
O2 Ca1 O3 6_554 . 9_555 60.5(2) ?
O3 Ca1 O3 7_665 . 8_565 117.72(12) ?
O3 Ca1 O3 7_665 . 9_555 117.72(16) ?
O3 Ca1 O3 8_565 . 9_555 117.72(16) ?
Ca1 Tb1 Ca1 . . 10_554 0 ?
Ca1 Tb1 Ca1 . . 10_555 0 ?
Ca1 Tb1 Tb1 . . 10_554 0 ?
Ca1 Tb1 Tb1 . . 10_555 0 ?
Ca1 Tb1 Ca2 . . . 0 ?
Ca1 Tb1 Ca2 . . 2_665 0 ?
Ca1 Tb1 Ca2 . . 3_565 0 ?
Ca1 Tb1 Ca2 . . 4_564 0 ?
Ca1 Tb1 Ca2 . . 5_554 0 ?
Ca1 Tb1 Ca2 . . 6_664 0 ?
Ca1 Tb1 Tb2 . . . 0 ?
Ca1 Tb1 Tb2 . . 2_665 0 ?
Ca1 Tb1 Tb2 . . 3_565 0 ?
Ca1 Tb1 Tb2 . . 4_564 0 ?
Ca1 Tb1 Tb2 . . 5_554 0 ?
Ca1 Tb1 Tb2 . . 6_664 0 ?
Ca1 Tb1 Si . . . 0 ?
Ca1 Tb1 Si . . 2_665 0 ?
Ca1 Tb1 Si . . 3_565 0 ?
Ca1 Tb1 Si . . 4_664 0 ?
Ca1 Tb1 Si . . 5_564 0 ?
Ca1 Tb1 Si . . 6_554 0 ?
Ca1 Tb1 O1 . . . 0 ?
Ca1 Tb1 O1 . . 2_665 0 ?
Ca1 Tb1 O1 . . 3_565 0 ?
Ca1 Tb1 O2 . . 4_664 0 ?
Ca1 Tb1 O2 . . 5_564 0 ?
Ca1 Tb1 O2 . . 6_554 0 ?
Ca1 Tb1 O3 . . 7_665 0 ?
Ca1 Tb1 O3 . . 8_565 0 ?
Ca1 Tb1 O3 . . 9_555 0 ?
Ca1 Tb1 Ca1 10_554 . 10_555 180.0(5) ?
Ca1 Tb1 Tb1 10_554 . 10_554 0.0(5) ?
Ca1 Tb1 Tb1 10_554 . 10_555 180.0(5) ?
Ca1 Tb1 Ca2 10_554 . . 115.16(5) ?
Ca1 Tb1 Ca2 10_554 . 2_665 115.16(5) ?
Ca1 Tb1 Ca2 10_554 . 3_565 115.16(5) ?
Ca1 Tb1 Ca2 10_554 . 4_564 65.15(5) ?
Ca1 Tb1 Ca2 10_554 . 5_554 65.15(5) ?
Ca1 Tb1 Ca2 10_554 . 6_664 65.15(5) ?
Ca1 Tb1 Tb2 10_554 . . 115.16(5) ?
Ca1 Tb1 Tb2 10_554 . 2_665 115.16(5) ?
Ca1 Tb1 Tb2 10_554 . 3_565 115.16(5) ?
Ca1 Tb1 Tb2 10_554 . 4_564 65.15(5) ?
Ca1 Tb1 Tb2 10_554 . 5_554 65.15(5) ?
Ca1 Tb1 Tb2 10_554 . 6_664 65.15(5) ?
Ca1 Tb1 Si 10_554 . . 118.66(6) ?
Ca1 Tb1 Si 10_554 . 2_665 118.66(6) ?
Ca1 Tb1 Si 10_554 . 3_565 118.66(7) ?
Ca1 Tb1 Si 10_554 . 4_664 57.56(7) ?
Ca1 Tb1 Si 10_554 . 5_564 57.56(8) ?
Ca1 Tb1 Si 10_554 . 6_554 57.56(7) ?
Ca1 Tb1 O1 10_554 . . 137.14(17) ?
Ca1 Tb1 O1 10_554 . 2_665 137.14(13) ?
Ca1 Tb1 O1 10_554 . 3_565 137.1(2) ?
Ca1 Tb1 O2 10_554 . 4_664 44.90(17) ?
Ca1 Tb1 O2 10_554 . 5_564 44.90(15) ?
Ca1 Tb1 O2 10_554 . 6_554 44.90(19) ?
Ca1 Tb1 O3 10_554 . 7_665 81.23(11) ?
Ca1 Tb1 O3 10_554 . 8_565 81.23(11) ?
Ca1 Tb1 O3 10_554 . 9_555 81.23(10) ?
Ca1 Tb1 Tb1 10_555 . 10_554 180.0(5) ?
Ca1 Tb1 Tb1 10_555 . 10_555 0.0(5) ?
Ca1 Tb1 Ca2 10_555 . . 64.84(5) ?
Ca1 Tb1 Ca2 10_555 . 2_665 64.84(5) ?
Ca1 Tb1 Ca2 10_555 . 3_565 64.84(5) ?
Ca1 Tb1 Ca2 10_555 . 4_564 114.85(5) ?
Ca1 Tb1 Ca2 10_555 . 5_554 114.85(5) ?
Ca1 Tb1 Ca2 10_555 . 6_664 114.85(5) ?
Ca1 Tb1 Tb2 10_555 . . 64.84(5) ?
Ca1 Tb1 Tb2 10_555 . 2_665 64.84(5) ?
Ca1 Tb1 Tb2 10_555 . 3_565 64.84(5) ?
Ca1 Tb1 Tb2 10_555 . 4_564 114.85(5) ?
Ca1 Tb1 Tb2 10_555 . 5_554 114.85(5) ?
Ca1 Tb1 Tb2 10_555 . 6_664 114.85(5) ?
Ca1 Tb1 Si 10_555 . . 61.34(6) ?
Ca1 Tb1 Si 10_555 . 2_665 61.34(6) ?
Ca1 Tb1 Si 10_555 . 3_565 61.34(7) ?
Ca1 Tb1 Si 10_555 . 4_664 122.44(7) ?
Ca1 Tb1 Si 10_555 . 5_564 122.44(8) ?
Ca1 Tb1 Si 10_555 . 6_554 122.44(7) ?
Ca1 Tb1 O1 10_555 . . 42.86(17) ?
Ca1 Tb1 O1 10_555 . 2_665 42.86(13) ?
Ca1 Tb1 O1 10_555 . 3_565 42.9(2) ?
Ca1 Tb1 O2 10_555 . 4_664 135.10(17) ?
Ca1 Tb1 O2 10_555 . 5_564 135.10(15) ?
Ca1 Tb1 O2 10_555 . 6_554 135.10(19) ?
Ca1 Tb1 O3 10_555 . 7_665 98.77(11) ?
Ca1 Tb1 O3 10_555 . 8_565 98.77(11) ?
Ca1 Tb1 O3 10_555 . 9_555 98.77(10) ?
Tb1 Tb1 Tb1 10_554 . 10_555 180.0(5) ?
Tb1 Tb1 Ca2 10_554 . . 115.16(5) ?
Tb1 Tb1 Ca2 10_554 . 2_665 115.16(5) ?
Tb1 Tb1 Ca2 10_554 . 3_565 115.16(5) ?
Tb1 Tb1 Ca2 10_554 . 4_564 65.15(5) ?
Tb1 Tb1 Ca2 10_554 . 5_554 65.15(5) ?
Tb1 Tb1 Ca2 10_554 . 6_664 65.15(5) ?
Tb1 Tb1 Tb2 10_554 . . 115.16(5) ?
Tb1 Tb1 Tb2 10_554 . 2_665 115.16(5) ?
Tb1 Tb1 Tb2 10_554 . 3_565 115.16(5) ?
Tb1 Tb1 Tb2 10_554 . 4_564 65.15(5) ?
Tb1 Tb1 Tb2 10_554 . 5_554 65.15(5) ?
Tb1 Tb1 Tb2 10_554 . 6_664 65.15(5) ?
Tb1 Tb1 Si 10_554 . . 118.66(6) ?
Tb1 Tb1 Si 10_554 . 2_665 118.66(6) ?
Tb1 Tb1 Si 10_554 . 3_565 118.66(7) ?
Tb1 Tb1 Si 10_554 . 4_664 57.56(7) ?
Tb1 Tb1 Si 10_554 . 5_564 57.56(8) ?
Tb1 Tb1 Si 10_554 . 6_554 57.56(7) ?
Tb1 Tb1 O1 10_554 . . 137.14(17) ?
Tb1 Tb1 O1 10_554 . 2_665 137.14(13) ?
Tb1 Tb1 O1 10_554 . 3_565 137.1(2) ?
Tb1 Tb1 O2 10_554 . 4_664 44.90(17) ?
Tb1 Tb1 O2 10_554 . 5_564 44.90(15) ?
Tb1 Tb1 O2 10_554 . 6_554 44.90(19) ?
Tb1 Tb1 O3 10_554 . 7_665 81.23(11) ?
Tb1 Tb1 O3 10_554 . 8_565 81.23(11) ?
Tb1 Tb1 O3 10_554 . 9_555 81.23(10) ?
Tb1 Tb1 Ca2 10_555 . . 64.84(5) ?
Tb1 Tb1 Ca2 10_555 . 2_665 64.84(5) ?
Tb1 Tb1 Ca2 10_555 . 3_565 64.84(5) ?
Tb1 Tb1 Ca2 10_555 . 4_564 114.85(5) ?
Tb1 Tb1 Ca2 10_555 . 5_554 114.85(5) ?
Tb1 Tb1 Ca2 10_555 . 6_664 114.85(5) ?
Tb1 Tb1 Tb2 10_555 . . 64.84(5) ?
Tb1 Tb1 Tb2 10_555 . 2_665 64.84(5) ?
Tb1 Tb1 Tb2 10_555 . 3_565 64.84(5) ?
Tb1 Tb1 Tb2 10_555 . 4_564 114.85(5) ?
Tb1 Tb1 Tb2 10_555 . 5_554 114.85(5) ?
Tb1 Tb1 Tb2 10_555 . 6_664 114.85(5) ?
Tb1 Tb1 Si 10_555 . . 61.34(6) ?
Tb1 Tb1 Si 10_555 . 2_665 61.34(6) ?
Tb1 Tb1 Si 10_555 . 3_565 61.34(7) ?
Tb1 Tb1 Si 10_555 . 4_664 122.44(7) ?
Tb1 Tb1 Si 10_555 . 5_564 122.44(8) ?
Tb1 Tb1 Si 10_555 . 6_554 122.44(7) ?
Tb1 Tb1 O1 10_555 . . 42.86(17) ?
Tb1 Tb1 O1 10_555 . 2_665 42.86(13) ?
Tb1 Tb1 O1 10_555 . 3_565 42.9(2) ?
Tb1 Tb1 O2 10_555 . 4_664 135.10(17) ?
Tb1 Tb1 O2 10_555 . 5_564 135.10(15) ?
Tb1 Tb1 O2 10_555 . 6_554 135.10(19) ?
Tb1 Tb1 O3 10_555 . 7_665 98.77(11) ?
Tb1 Tb1 O3 10_555 . 8_565 98.77(11) ?
Tb1 Tb1 O3 10_555 . 9_555 98.77(10) ?
Ca2 Tb1 Ca2 . . 2_665 103.23(6) ?
Ca2 Tb1 Ca2 . . 3_565 103.23(6) ?
Ca2 Tb1 Ca2 . . 4_564 96.07(3) ?
Ca2 Tb1 Ca2 . . 5_554 60.44(2) ?
Ca2 Tb1 Ca2 . . 6_664 157.46(5) ?
Ca2 Tb1 Tb2 . . . 0.0(5) ?
Ca2 Tb1 Tb2 . . 2_665 103.23(6) ?
Ca2 Tb1 Tb2 . . 3_565 103.23(6) ?
Ca2 Tb1 Tb2 . . 4_564 96.07(3) ?
Ca2 Tb1 Tb2 . . 5_554 60.44(2) ?
Ca2 Tb1 Tb2 . . 6_664 157.46(5) ?
Ca2 Tb1 Si . . . 50.47(7) ?
Ca2 Tb1 Si . . 2_665 126.10(10) ?
Ca2 Tb1 Si . . 3_565 55.63(8) ?
Ca2 Tb1 Si . . 4_664 111.34(8) ?
Ca2 Tb1 Si . . 5_564 144.21(9) ?
Ca2 Tb1 Si . . 6_554 60.60(4) ?
Ca2 Tb1 O1 . . . 40.63(15) ?
Ca2 Tb1 O1 . . 2_665 106.16(19) ?
Ca2 Tb1 O1 . . 3_565 62.97(18) ?
Ca2 Tb1 O2 . . 4_664 91.52(12) ?
Ca2 Tb1 O2 . . 5_564 159.73(15) ?
Ca2 Tb1 O2 . . 6_554 86.50(14) ?
Ca2 Tb1 O3 . . 7_665 121.84(10) ?
Ca2 Tb1 O3 . . 8_565 119.76(9) ?
Ca2 Tb1 O3 . . 9_555 33.95(8) ?
Ca2 Tb1 Ca2 2_665 . 3_565 103.23(7) ?
Ca2 Tb1 Ca2 2_665 . 4_564 157.46(4) ?
Ca2 Tb1 Ca2 2_665 . 5_554 96.07(4) ?
Ca2 Tb1 Ca2 2_665 . 6_664 60.44(3) ?
Ca2 Tb1 Tb2 2_665 . . 103.23(6) ?
Ca2 Tb1 Tb2 2_665 . 2_665 0.0(5) ?
Ca2 Tb1 Tb2 2_665 . 3_565 103.23(7) ?
Ca2 Tb1 Tb2 2_665 . 4_564 157.46(4) ?
Ca2 Tb1 Tb2 2_665 . 5_554 96.07(4) ?
Ca2 Tb1 Tb2 2_665 . 6_664 60.44(3) ?
Ca2 Tb1 Si 2_665 . . 55.63(6) ?
Ca2 Tb1 Si 2_665 . 2_665 50.47(11) ?
Ca2 Tb1 Si 2_665 . 3_565 126.10(11) ?
Ca2 Tb1 Si 2_665 . 4_664 60.60(4) ?
Ca2 Tb1 Si 2_665 . 5_564 111.34(8) ?
Ca2 Tb1 Si 2_665 . 6_554 144.21(12) ?
Ca2 Tb1 O1 2_665 . . 62.97(17) ?
Ca2 Tb1 O1 2_665 . 2_665 40.6(3) ?
Ca2 Tb1 O1 2_665 . 3_565 106.2(2) ?
Ca2 Tb1 O2 2_665 . 4_664 86.50(17) ?
Ca2 Tb1 O2 2_665 . 5_564 91.52(17) ?
Ca2 Tb1 O2 2_665 . 6_554 159.7(2) ?
Ca2 Tb1 O3 2_665 . 7_665 33.95(8) ?
Ca2 Tb1 O3 2_665 . 8_565 121.84(9) ?
Ca2 Tb1 O3 2_665 . 9_555 119.76(14) ?
Ca2 Tb1 Ca2 3_565 . 4_564 60.44(3) ?
Ca2 Tb1 Ca2 3_565 . 5_554 157.46(3) ?
Ca2 Tb1 Ca2 3_565 . 6_664 96.07(4) ?
Ca2 Tb1 Tb2 3_565 . . 103.23(6) ?
Ca2 Tb1 Tb2 3_565 . 2_665 103.23(7) ?
Ca2 Tb1 Tb2 3_565 . 3_565 0.0(5) ?
Ca2 Tb1 Tb2 3_565 . 4_564 60.44(3) ?
Ca2 Tb1 Tb2 3_565 . 5_554 157.46(3) ?
Ca2 Tb1 Tb2 3_565 . 6_664 96.07(4) ?
Ca2 Tb1 Si 3_565 . . 126.10(11) ?
Ca2 Tb1 Si 3_565 . 2_665 55.63(11) ?
Ca2 Tb1 Si 3_565 . 3_565 50.47(7) ?
Ca2 Tb1 Si 3_565 . 4_664 144.21(8) ?
Ca2 Tb1 Si 3_565 . 5_564 60.60(8) ?
Ca2 Tb1 Si 3_565 . 6_554 111.34(12) ?
Ca2 Tb1 O1 3_565 . . 106.2(2) ?
Ca2 Tb1 O1 3_565 . 2_665 63.0(3) ?
Ca2 Tb1 O1 3_565 . 3_565 40.63(18) ?
Ca2 Tb1 O2 3_565 . 4_664 159.73(18) ?
Ca2 Tb1 O2 3_565 . 5_564 86.5(2) ?
Ca2 Tb1 O2 3_565 . 6_554 91.5(2) ?
Ca2 Tb1 O3 3_565 . 7_665 119.76(9) ?
Ca2 Tb1 O3 3_565 . 8_565 33.95(8) ?
Ca2 Tb1 O3 3_565 . 9_555 121.84(14) ?
Ca2 Tb1 Ca2 4_564 . 5_554 103.59(6) ?
Ca2 Tb1 Ca2 4_564 . 6_664 103.59(6) ?
Ca2 Tb1 Tb2 4_564 . . 96.07(3) ?
Ca2 Tb1 Tb2 4_564 . 2_665 157.46(4) ?
Ca2 Tb1 Tb2 4_564 . 3_565 60.44(3) ?
Ca2 Tb1 Tb2 4_564 . 4_564 0.0(5) ?
Ca2 Tb1 Tb2 4_564 . 5_554 103.59(6) ?
Ca2 Tb1 Tb2 4_564 . 6_664 103.59(6) ?
Ca2 Tb1 Si 4_564 . . 145.92(6) ?
Ca2 Tb1 Si 4_564 . 2_665 108.28(11) ?
Ca2 Tb1 Si 4_564 . 3_565 57.51(6) ?
Ca2 Tb1 Si 4_564 . 4_664 122.50(11) ?
Ca2 Tb1 Si 4_564 . 5_564 48.22(8) ?
Ca2 Tb1 Si 4_564 . 6_554 56.82(11) ?
Ca2 Tb1 O1 4_564 . . 133.69(19) ?
Ca2 Tb1 O1 4_564 . 2_665 122.4(3) ?
Ca2 Tb1 O1 4_564 . 3_565 72.4(2) ?
Ca2 Tb1 O2 4_564 . 4_664 104.70(19) ?
Ca2 Tb1 O2 4_564 . 5_564 73.1(2) ?
Ca2 Tb1 O2 4_564 . 6_554 31.2(2) ?
Ca2 Tb1 O3 4_564 . 7_665 137.87(13) ?
Ca2 Tb1 O3 4_564 . 8_565 36.10(8) ?
Ca2 Tb1 O3 4_564 . 9_555 82.77(14) ?
Ca2 Tb1 Ca2 5_554 . 6_664 103.59(6) ?
Ca2 Tb1 Tb2 5_554 . . 60.44(2) ?
Ca2 Tb1 Tb2 5_554 . 2_665 96.07(4) ?
Ca2 Tb1 Tb2 5_554 . 3_565 157.46(3) ?
Ca2 Tb1 Tb2 5_554 . 4_564 103.59(6) ?
Ca2 Tb1 Tb2 5_554 . 5_554 0.0(5) ?
Ca2 Tb1 Tb2 5_554 . 6_664 103.59(6) ?
Ca2 Tb1 Si 5_554 . . 57.51(4) ?
Ca2 Tb1 Si 5_554 . 2_665 145.92(11) ?
Ca2 Tb1 Si 5_554 . 3_565 108.28(6) ?
Ca2 Tb1 Si 5_554 . 4_664 56.82(7) ?
Ca2 Tb1 Si 5_554 . 5_564 122.50(12) ?
Ca2 Tb1 Si 5_554 . 6_554 48.22(12) ?
Ca2 Tb1 O1 5_554 . . 72.39(15) ?
Ca2 Tb1 O1 5_554 . 2_665 133.7(3) ?
Ca2 Tb1 O1 5_554 . 3_565 122.42(16) ?
Ca2 Tb1 O2 5_554 . 4_664 31.19(12) ?
Ca2 Tb1 O2 5_554 . 5_564 104.7(2) ?
Ca2 Tb1 O2 5_554 . 6_554 73.1(2) ?
Ca2 Tb1 O3 5_554 . 7_665 82.77(9) ?
Ca2 Tb1 O3 5_554 . 8_565 137.87(12) ?
Ca2 Tb1 O3 5_554 . 9_555 36.10(13) ?
Ca2 Tb1 Tb2 6_664 . . 157.46(5) ?
Ca2 Tb1 Tb2 6_664 . 2_665 60.44(3) ?
Ca2 Tb1 Tb2 6_664 . 3_565 96.07(4) ?
Ca2 Tb1 Tb2 6_664 . 4_564 103.59(6) ?
Ca2 Tb1 Tb2 6_664 . 5_554 103.59(6) ?
Ca2 Tb1 Tb2 6_664 . 6_664 0.0(5) ?
Ca2 Tb1 Si 6_664 . . 108.28(7) ?
Ca2 Tb1 Si 6_664 . 2_665 57.51(4) ?
Ca2 Tb1 Si 6_664 . 3_565 145.92(8) ?
Ca2 Tb1 Si 6_664 . 4_664 48.22(8) ?
Ca2 Tb1 Si 6_664 . 5_564 56.82(10) ?
Ca2 Tb1 Si 6_664 . 6_554 122.50(11) ?
Ca2 Tb1 O1 6_664 . . 122.42(18) ?
Ca2 Tb1 O1 6_664 . 2_665 72.39(12) ?
Ca2 Tb1 O1 6_664 . 3_565 133.69(16) ?
Ca2 Tb1 O2 6_664 . 4_664 73.05(14) ?
Ca2 Tb1 O2 6_664 . 5_564 31.19(18) ?
Ca2 Tb1 O2 6_664 . 6_554 104.70(16) ?
Ca2 Tb1 O3 6_664 . 7_665 36.10(10) ?
Ca2 Tb1 O3 6_664 . 8_565 82.77(9) ?
Ca2 Tb1 O3 6_664 . 9_555 137.87(14) ?
Tb2 Tb1 Tb2 . . 2_665 103.23(6) ?
Tb2 Tb1 Tb2 . . 3_565 103.23(6) ?
Tb2 Tb1 Tb2 . . 4_564 96.07(3) ?
Tb2 Tb1 Tb2 . . 5_554 60.44(2) ?
Tb2 Tb1 Tb2 . . 6_664 157.46(5) ?
Tb2 Tb1 Si . . . 50.47(7) ?
Tb2 Tb1 Si . . 2_665 126.10(10) ?
Tb2 Tb1 Si . . 3_565 55.63(8) ?
Tb2 Tb1 Si . . 4_664 111.34(8) ?
Tb2 Tb1 Si . . 5_564 144.21(9) ?
Tb2 Tb1 Si . . 6_554 60.60(4) ?
Tb2 Tb1 O1 . . . 40.63(15) ?
Tb2 Tb1 O1 . . 2_665 106.16(19) ?
Tb2 Tb1 O1 . . 3_565 62.97(18) ?
Tb2 Tb1 O2 . . 4_664 91.52(12) ?
Tb2 Tb1 O2 . . 5_564 159.73(15) ?
Tb2 Tb1 O2 . . 6_554 86.50(14) ?
Tb2 Tb1 O3 . . 7_665 121.84(10) ?
Tb2 Tb1 O3 . . 8_565 119.76(9) ?
Tb2 Tb1 O3 . . 9_555 33.95(8) ?
Tb2 Tb1 Tb2 2_665 . 3_565 103.23(7) ?
Tb2 Tb1 Tb2 2_665 . 4_564 157.46(4) ?
Tb2 Tb1 Tb2 2_665 . 5_554 96.07(4) ?
Tb2 Tb1 Tb2 2_665 . 6_664 60.44(3) ?
Tb2 Tb1 Si 2_665 . . 55.63(6) ?
Tb2 Tb1 Si 2_665 . 2_665 50.47(11) ?
Tb2 Tb1 Si 2_665 . 3_565 126.10(11) ?
Tb2 Tb1 Si 2_665 . 4_664 60.60(4) ?
Tb2 Tb1 Si 2_665 . 5_564 111.34(8) ?
Tb2 Tb1 Si 2_665 . 6_554 144.21(12) ?
Tb2 Tb1 O1 2_665 . . 62.97(17) ?
Tb2 Tb1 O1 2_665 . 2_665 40.6(3) ?
Tb2 Tb1 O1 2_665 . 3_565 106.2(2) ?
Tb2 Tb1 O2 2_665 . 4_664 86.50(17) ?
Tb2 Tb1 O2 2_665 . 5_564 91.52(17) ?
Tb2 Tb1 O2 2_665 . 6_554 159.7(2) ?
Tb2 Tb1 O3 2_665 . 7_665 33.95(8) ?
Tb2 Tb1 O3 2_665 . 8_565 121.84(9) ?
Tb2 Tb1 O3 2_665 . 9_555 119.76(14) ?
Tb2 Tb1 Tb2 3_565 . 4_564 60.44(3) ?
Tb2 Tb1 Tb2 3_565 . 5_554 157.46(3) ?
Tb2 Tb1 Tb2 3_565 . 6_664 96.07(4) ?
Tb2 Tb1 Si 3_565 . . 126.10(11) ?
Tb2 Tb1 Si 3_565 . 2_665 55.63(11) ?
Tb2 Tb1 Si 3_565 . 3_565 50.47(7) ?
Tb2 Tb1 Si 3_565 . 4_664 144.21(8) ?
Tb2 Tb1 Si 3_565 . 5_564 60.60(8) ?
Tb2 Tb1 Si 3_565 . 6_554 111.34(12) ?
Tb2 Tb1 O1 3_565 . . 106.2(2) ?
Tb2 Tb1 O1 3_565 . 2_665 63.0(3) ?
Tb2 Tb1 O1 3_565 . 3_565 40.63(18) ?
Tb2 Tb1 O2 3_565 . 4_664 159.73(18) ?
Tb2 Tb1 O2 3_565 . 5_564 86.5(2) ?
Tb2 Tb1 O2 3_565 . 6_554 91.5(2) ?
Tb2 Tb1 O3 3_565 . 7_665 119.76(9) ?
Tb2 Tb1 O3 3_565 . 8_565 33.95(8) ?
Tb2 Tb1 O3 3_565 . 9_555 121.84(14) ?
Tb2 Tb1 Tb2 4_564 . 5_554 103.59(6) ?
Tb2 Tb1 Tb2 4_564 . 6_664 103.59(6) ?
Tb2 Tb1 Si 4_564 . . 145.92(6) ?
Tb2 Tb1 Si 4_564 . 2_665 108.28(11) ?
Tb2 Tb1 Si 4_564 . 3_565 57.51(6) ?
Tb2 Tb1 Si 4_564 . 4_664 122.50(11) ?
Tb2 Tb1 Si 4_564 . 5_564 48.22(8) ?
Tb2 Tb1 Si 4_564 . 6_554 56.82(11) ?
Tb2 Tb1 O1 4_564 . . 133.69(19) ?
Tb2 Tb1 O1 4_564 . 2_665 122.4(3) ?
Tb2 Tb1 O1 4_564 . 3_565 72.4(2) ?
Tb2 Tb1 O2 4_564 . 4_664 104.70(19) ?
Tb2 Tb1 O2 4_564 . 5_564 73.1(2) ?
Tb2 Tb1 O2 4_564 . 6_554 31.2(2) ?
Tb2 Tb1 O3 4_564 . 7_665 137.87(13) ?
Tb2 Tb1 O3 4_564 . 8_565 36.10(8) ?
Tb2 Tb1 O3 4_564 . 9_555 82.77(14) ?
Tb2 Tb1 Tb2 5_554 . 6_664 103.59(6) ?
Tb2 Tb1 Si 5_554 . . 57.51(4) ?
Tb2 Tb1 Si 5_554 . 2_665 145.92(11) ?
Tb2 Tb1 Si 5_554 . 3_565 108.28(6) ?
Tb2 Tb1 Si 5_554 . 4_664 56.82(7) ?
Tb2 Tb1 Si 5_554 . 5_564 122.50(12) ?
Tb2 Tb1 Si 5_554 . 6_554 48.22(12) ?
Tb2 Tb1 O1 5_554 . . 72.39(15) ?
Tb2 Tb1 O1 5_554 . 2_665 133.7(3) ?
Tb2 Tb1 O1 5_554 . 3_565 122.42(16) ?
Tb2 Tb1 O2 5_554 . 4_664 31.19(12) ?
Tb2 Tb1 O2 5_554 . 5_564 104.7(2) ?
Tb2 Tb1 O2 5_554 . 6_554 73.1(2) ?
Tb2 Tb1 O3 5_554 . 7_665 82.77(9) ?
Tb2 Tb1 O3 5_554 . 8_565 137.87(12) ?
Tb2 Tb1 O3 5_554 . 9_555 36.10(13) ?
Tb2 Tb1 Si 6_664 . . 108.28(7) ?
Tb2 Tb1 Si 6_664 . 2_665 57.51(4) ?
Tb2 Tb1 Si 6_664 . 3_565 145.92(8) ?
Tb2 Tb1 Si 6_664 . 4_664 48.22(8) ?
Tb2 Tb1 Si 6_664 . 5_564 56.82(10) ?
Tb2 Tb1 Si 6_664 . 6_554 122.50(11) ?
Tb2 Tb1 O1 6_664 . . 122.42(18) ?
Tb2 Tb1 O1 6_664 . 2_665 72.39(12) ?
Tb2 Tb1 O1 6_664 . 3_565 133.69(16) ?
Tb2 Tb1 O2 6_664 . 4_664 73.05(14) ?
Tb2 Tb1 O2 6_664 . 5_564 31.19(18) ?
Tb2 Tb1 O2 6_664 . 6_554 104.70(16) ?
Tb2 Tb1 O3 6_664 . 7_665 36.10(10) ?
Tb2 Tb1 O3 6_664 . 8_565 82.77(9) ?
Tb2 Tb1 O3 6_664 . 9_555 137.87(14) ?
Si Tb1 Si . . 2_665 98.91(12) ?
Si Tb1 Si . . 3_565 98.91(11) ?
Si Tb1 Si . . 4_664 73.61(9) ?
Si Tb1 Si . . 5_564 165.10(10) ?
Si Tb1 Si . . 6_554 95.03(10) ?
Si Tb1 O1 . . . 21.3(2) ?
Si Tb1 O1 . . 2_665 79.5(3) ?
Si Tb1 O1 . . 3_565 93.4(2) ?
Si Tb1 O2 . . 4_664 74.09(16) ?
Si Tb1 O2 . . 5_564 135.8(3) ?
Si Tb1 O2 . . 6_554 125.2(2) ?
Si Tb1 O3 . . 7_665 72.24(11) ?
Si Tb1 O3 . . 8_565 159.73(15) ?
Si Tb1 O3 . . 9_555 65.57(13) ?
Si Tb1 Si 2_665 . 3_565 98.91(11) ?
Si Tb1 Si 2_665 . 4_664 95.03(10) ?
Si Tb1 Si 2_665 . 5_564 73.61(10) ?
Si Tb1 Si 2_665 . 6_554 165.10(15) ?
Si Tb1 O1 2_665 . . 93.43(16) ?
Si Tb1 O1 2_665 . 2_665 21.3(2) ?
Si Tb1 O1 2_665 . 3_565 79.45(18) ?
Si Tb1 O2 2_665 . 4_664 125.20(17) ?
Si Tb1 O2 2_665 . 5_564 74.09(13) ?
Si Tb1 O2 2_665 . 6_554 135.8(2) ?
Si Tb1 O3 2_665 . 7_665 65.57(12) ?
Si Tb1 O3 2_665 . 8_565 72.24(13) ?
Si Tb1 O3 2_665 . 9_555 159.73(15) ?
Si Tb1 Si 3_565 . 4_664 165.10(9) ?
Si Tb1 Si 3_565 . 5_564 95.03(11) ?
Si Tb1 Si 3_565 . 6_554 73.61(10) ?
Si Tb1 O1 3_565 . . 79.5(2) ?
Si Tb1 O1 3_565 . 2_665 93.4(2) ?
Si Tb1 O1 3_565 . 3_565 21.30(18) ?
Si Tb1 O2 3_565 . 4_664 135.82(15) ?
Si Tb1 O2 3_565 . 5_564 125.2(3) ?
Si Tb1 O2 3_565 . 6_554 74.1(2) ?
Si Tb1 O3 3_565 . 7_665 159.73(15) ?
Si Tb1 O3 3_565 . 8_565 65.57(11) ?
Si Tb1 O3 3_565 . 9_555 72.24(14) ?
Si Tb1 Si 4_664 . 5_564 93.93(13) ?
Si Tb1 Si 4_664 . 6_554 93.93(13) ?
Si Tb1 O1 4_664 . . 94.5(2) ?
Si Tb1 O1 4_664 . 2_665 97.7(2) ?
Si Tb1 O1 4_664 . 3_565 165.1(3) ?
Si Tb1 O2 4_664 . 4_664 30.27(16) ?
Si Tb1 O2 4_664 . 5_564 63.9(3) ?
Si Tb1 O2 4_664 . 6_554 99.4(2) ?
Si Tb1 O3 4_664 . 7_665 30.57(9) ?
Si Tb1 O3 4_664 . 8_565 124.44(14) ?
Si Tb1 O3 4_664 . 9_555 92.87(15) ?
Si Tb1 Si 5_564 . 6_554 93.93(12) ?
Si Tb1 O1 5_564 . . 165.10(19) ?
Si Tb1 O1 5_564 . 2_665 94.5(2) ?
Si Tb1 O1 5_564 . 3_565 97.7(2) ?
Si Tb1 O2 5_564 . 4_664 99.38(19) ?
Si Tb1 O2 5_564 . 5_564 30.3(3) ?
Si Tb1 O2 5_564 . 6_554 63.95(18) ?
Si Tb1 O3 5_564 . 7_665 92.87(13) ?
Si Tb1 O3 5_564 . 8_565 30.57(12) ?
Si Tb1 O3 5_564 . 9_555 124.44(15) ?
Si Tb1 O1 6_554 . . 97.70(14) ?
Si Tb1 O1 6_554 . 2_665 165.10(17) ?
Si Tb1 O1 6_554 . 3_565 94.54(19) ?
Si Tb1 O2 6_554 . 4_664 63.9(2) ?
Si Tb1 O2 6_554 . 5_564 99.38(15) ?
Si Tb1 O2 6_554 . 6_554 30.3(2) ?
Si Tb1 O3 6_554 . 7_665 124.44(16) ?
Si Tb1 O3 6_554 . 8_565 92.87(14) ?
Si Tb1 O3 6_554 . 9_555 30.57(13) ?
O1 Tb1 O1 . . 2_665 72.2(3) ?
O1 Tb1 O1 . . 3_565 72.2(3) ?
O1 Tb1 O2 . . 4_664 94.1(2) ?
O1 Tb1 O2 . . 5_564 153.3(3) ?
O1 Tb1 O2 . . 6_554 126.4(2) ?
O1 Tb1 O3 . . 7_665 88.2(2) ?
O1 Tb1 O3 . . 8_565 138.8(2) ?
O1 Tb1 O3 . . 9_555 67.31(16) ?
O1 Tb1 O1 2_665 . 3_565 72.2(3) ?
O1 Tb1 O2 2_665 . 4_664 126.4(3) ?
O1 Tb1 O2 2_665 . 5_564 94.10(19) ?
O1 Tb1 O2 2_665 . 6_554 153.3(4) ?
O1 Tb1 O3 2_665 . 7_665 67.3(2) ?
O1 Tb1 O3 2_665 . 8_565 88.2(3) ?
O1 Tb1 O3 2_665 . 9_555 138.8(2) ?
O1 Tb1 O2 3_565 . 4_664 153.3(2) ?
O1 Tb1 O2 3_565 . 5_564 126.4(3) ?
O1 Tb1 O2 3_565 . 6_554 94.1(3) ?
O1 Tb1 O3 3_565 . 7_665 138.8(2) ?
O1 Tb1 O3 3_565 . 8_565 67.3(2) ?
O1 Tb1 O3 3_565 . 9_555 88.23(19) ?
O2 Tb1 O2 4_664 . 5_564 75.4(3) ?
O2 Tb1 O2 4_664 . 6_554 75.4(3) ?
O2 Tb1 O3 4_664 . 7_665 60.53(18) ?
O2 Tb1 O3 4_664 . 8_565 126.0(2) ?
O2 Tb1 O3 4_664 . 9_555 65.13(18) ?
O2 Tb1 O2 5_564 . 6_554 75.4(2) ?
O2 Tb1 O3 5_564 . 7_665 65.1(2) ?
O2 Tb1 O3 5_564 . 8_565 60.5(3) ?
O2 Tb1 O3 5_564 . 9_555 126.0(2) ?
O2 Tb1 O3 6_554 . 7_665 126.0(2) ?
O2 Tb1 O3 6_554 . 8_565 65.1(2) ?
O2 Tb1 O3 6_554 . 9_555 60.5(2) ?
O3 Tb1 O3 7_665 . 8_565 117.72(12) ?
O3 Tb1 O3 7_665 . 9_555 117.72(16) ?
O3 Tb1 O3 8_565 . 9_555 117.72(16) ?
Ca1 Ca2 Ca1 . . 4_565 104.58(4) ?
Ca1 Ca2 Ca1 . . 7_565 83.93(4) ?
Ca1 Ca2 Ca1 . . 10_555 50.33(7) ?
Ca1 Ca2 Tb1 . . . 0.0(5) ?
Ca1 Ca2 Tb1 . . 4_565 104.58(4) ?
Ca1 Ca2 Tb1 . . 7_565 83.93(4) ?
Ca1 Ca2 Tb1 . . 10_555 50.33(7) ?
Ca1 Ca2 Ca2 . . 2_555 150.64(5) ?
Ca1 Ca2 Ca2 . . 3_555 102.97(5) ?
Ca1 Ca2 Ca2 . . 5_554 60.69(5) ?
Ca1 Ca2 Ca2 . . 5_555 102.97(5) ?
Ca1 Ca2 Ca2 . . 6_554 96.84(5) ?
Ca1 Ca2 Ca2 . . 6_555 146.43(5) ?
Ca1 Ca2 Tb2 . . . 0 ?
Ca1 Ca2 Tb2 . . 2_555 150.64(5) ?
Ca1 Ca2 Tb2 . . 3_555 102.97(5) ?
Ca1 Ca2 Tb2 . . 5_554 60.69(5) ?
Ca1 Ca2 Tb2 . . 5_555 102.97(5) ?
Ca1 Ca2 Tb2 . . 6_554 96.84(5) ?
Ca1 Ca2 Tb2 . . 6_555 146.43(5) ?
Ca1 Ca2 Si . . . 57.48(8) ?
Ca1 Ca2 Si . . 2_555 134.58(12) ?
Ca1 Ca2 Si . . 3_565 55.68(8) ?
Ca1 Ca2 Si . . 6_554 48.83(7) ?
Ca1 Ca2 Si . . 6_555 97.31(7) ?
Ca1 Ca2 O1 . . . 34.01(14) ?
Ca1 Ca2 O2 . . 3_565 75.85(16) ?
Ca1 Ca2 O3 . . 2_555 112.98(12) ?
Ca1 Ca2 O3 . . 6_555 93.20(10) ?
Ca1 Ca2 O3 . . 9_555 42.89(10) ?
Ca1 Ca2 O3 . . 11_555 146.78(17) ?
Ca1 Ca2 O4 . . . 129.26(7) ?
Ca1 Ca2 Ca1 4_565 . 7_565 49.70(7) ?
Ca1 Ca2 Ca1 4_565 . 10_555 83.93(4) ?
Ca1 Ca2 Tb1 4_565 . . 104.58(4) ?
Ca1 Ca2 Tb1 4_565 . 4_565 0.0(5) ?
Ca1 Ca2 Tb1 4_565 . 7_565 49.70(7) ?
Ca1 Ca2 Tb1 4_565 . 10_555 83.93(4) ?
Ca1 Ca2 Ca2 4_565 . 2_555 99.56(4) ?
Ca1 Ca2 Ca2 4_565 . 3_555 148.83(4) ?
Ca1 Ca2 Ca2 4_565 . 5_554 146.86(6) ?
Ca1 Ca2 Ca2 4_565 . 5_555 97.56(5) ?
Ca1 Ca2 Ca2 4_565 . 6_554 100.88(7) ?
Ca1 Ca2 Ca2 4_565 . 6_555 58.87(6) ?
Ca1 Ca2 Tb2 4_565 . . 0 ?
Ca1 Ca2 Tb2 4_565 . 2_555 99.56(4) ?
Ca1 Ca2 Tb2 4_565 . 3_555 148.83(4) ?
Ca1 Ca2 Tb2 4_565 . 5_554 146.86(6) ?
Ca1 Ca2 Tb2 4_565 . 5_555 97.56(5) ?
Ca1 Ca2 Tb2 4_565 . 6_554 100.88(7) ?
Ca1 Ca2 Tb2 4_565 . 6_555 58.87(6) ?
Ca1 Ca2 Si 4_565 . . 140.81(7) ?
Ca1 Ca2 Si 4_565 . 2_555 50.72(11) ?
Ca1 Ca2 Si 4_565 . 3_565 48.95(8) ?
Ca1 Ca2 Si 4_565 . 6_554 100.90(12) ?
Ca1 Ca2 Si 4_565 . 6_555 54.03(11) ?
Ca1 Ca2 O1 4_565 . . 115.89(18) ?
Ca1 Ca2 O2 4_565 . 3_565 31.96(11) ?
Ca1 Ca2 O3 4_565 . 2_555 72.57(15) ?
Ca1 Ca2 O3 4_565 . 6_555 70.27(18) ?
Ca1 Ca2 O3 4_565 . 9_555 116.21(18) ?
Ca1 Ca2 O3 4_565 . 11_555 42.21(16) ?
Ca1 Ca2 O4 4_565 . . 126.15(5) ?
Ca1 Ca2 Ca1 7_565 . 10_555 104.58(4) ?
Ca1 Ca2 Tb1 7_565 . . 83.93(4) ?
Ca1 Ca2 Tb1 7_565 . 4_565 49.70(7) ?
Ca1 Ca2 Tb1 7_565 . 7_565 0.0(5) ?
Ca1 Ca2 Tb1 7_565 . 10_555 104.58(4) ?
Ca1 Ca2 Ca2 7_565 . 2_555 99.56(4) ?
Ca1 Ca2 Ca2 7_565 . 3_555 148.83(4) ?
Ca1 Ca2 Ca2 7_565 . 5_554 97.56(5) ?
Ca1 Ca2 Ca2 7_565 . 5_555 146.86(6) ?
Ca1 Ca2 Ca2 7_565 . 6_554 58.87(6) ?
Ca1 Ca2 Ca2 7_565 . 6_555 100.88(7) ?
Ca1 Ca2 Tb2 7_565 . . 0 ?
Ca1 Ca2 Tb2 7_565 . 2_555 99.56(4) ?
Ca1 Ca2 Tb2 7_565 . 3_555 148.83(4) ?
Ca1 Ca2 Tb2 7_565 . 5_554 97.56(5) ?
Ca1 Ca2 Tb2 7_565 . 5_555 146.86(6) ?
Ca1 Ca2 Tb2 7_565 . 6_554 58.87(6) ?
Ca1 Ca2 Tb2 7_565 . 6_555 100.88(7) ?
Ca1 Ca2 Si 7_565 . . 140.81(7) ?
Ca1 Ca2 Si 7_565 . 2_555 50.72(11) ?
Ca1 Ca2 Si 7_565 . 3_565 48.95(8) ?
Ca1 Ca2 Si 7_565 . 6_554 54.03(11) ?
Ca1 Ca2 Si 7_565 . 6_555 100.90(12) ?
Ca1 Ca2 O1 7_565 . . 115.89(18) ?
Ca1 Ca2 O2 7_565 . 3_565 31.96(11) ?
Ca1 Ca2 O3 7_565 . 2_555 42.21(16) ?
Ca1 Ca2 O3 7_565 . 6_555 116.21(18) ?
Ca1 Ca2 O3 7_565 . 9_555 70.27(18) ?
Ca1 Ca2 O3 7_565 . 11_555 72.57(15) ?
Ca1 Ca2 O4 7_565 . . 126.15(5) ?
Ca1 Ca2 Tb1 10_555 . . 50.33(7) ?
Ca1 Ca2 Tb1 10_555 . 4_565 83.93(4) ?
Ca1 Ca2 Tb1 10_555 . 7_565 104.58(4) ?
Ca1 Ca2 Tb1 10_555 . 10_555 0.0(5) ?
Ca1 Ca2 Ca2 10_555 . 2_555 150.64(5) ?
Ca1 Ca2 Ca2 10_555 . 3_555 102.97(5) ?
Ca1 Ca2 Ca2 10_555 . 5_554 102.97(5) ?
Ca1 Ca2 Ca2 10_555 . 5_555 60.69(5) ?
Ca1 Ca2 Ca2 10_555 . 6_554 146.43(5) ?
Ca1 Ca2 Ca2 10_555 . 6_555 96.84(5) ?
Ca1 Ca2 Tb2 10_555 . . 0 ?
Ca1 Ca2 Tb2 10_555 . 2_555 150.64(5) ?
Ca1 Ca2 Tb2 10_555 . 3_555 102.97(5) ?
Ca1 Ca2 Tb2 10_555 . 5_554 102.97(5) ?
Ca1 Ca2 Tb2 10_555 . 5_555 60.69(5) ?
Ca1 Ca2 Tb2 10_555 . 6_554 146.43(5) ?
Ca1 Ca2 Tb2 10_555 . 6_555 96.84(5) ?
Ca1 Ca2 Si 10_555 . . 57.48(8) ?
Ca1 Ca2 Si 10_555 . 2_555 134.58(12) ?
Ca1 Ca2 Si 10_555 . 3_565 55.68(8) ?
Ca1 Ca2 Si 10_555 . 6_554 97.31(7) ?
Ca1 Ca2 Si 10_555 . 6_555 48.83(7) ?
Ca1 Ca2 O1 10_555 . . 34.01(14) ?
Ca1 Ca2 O2 10_555 . 3_565 75.85(16) ?
Ca1 Ca2 O3 10_555 . 2_555 146.78(17) ?
Ca1 Ca2 O3 10_555 . 6_555 42.89(10) ?
Ca1 Ca2 O3 10_555 . 9_555 93.20(10) ?
Ca1 Ca2 O3 10_555 . 11_555 112.98(12) ?
Ca1 Ca2 O4 10_555 . . 129.26(7) ?
Tb1 Ca2 Tb1 . . 4_565 104.58(4) ?
Tb1 Ca2 Tb1 . . 7_565 83.93(4) ?
Tb1 Ca2 Tb1 . . 10_555 50.33(7) ?
Tb1 Ca2 Ca2 . . 2_555 150.64(5) ?
Tb1 Ca2 Ca2 . . 3_555 102.97(5) ?
Tb1 Ca2 Ca2 . . 5_554 60.69(5) ?
Tb1 Ca2 Ca2 . . 5_555 102.97(5) ?
Tb1 Ca2 Ca2 . . 6_554 96.84(5) ?
Tb1 Ca2 Ca2 . . 6_555 146.43(5) ?
Tb1 Ca2 Tb2 . . . 0 ?
Tb1 Ca2 Tb2 . . 2_555 150.64(5) ?
Tb1 Ca2 Tb2 . . 3_555 102.97(5) ?
Tb1 Ca2 Tb2 . . 5_554 60.69(5) ?
Tb1 Ca2 Tb2 . . 5_555 102.97(5) ?
Tb1 Ca2 Tb2 . . 6_554 96.84(5) ?
Tb1 Ca2 Tb2 . . 6_555 146.43(5) ?
Tb1 Ca2 Si . . . 57.48(8) ?
Tb1 Ca2 Si . . 2_555 134.58(12) ?
Tb1 Ca2 Si . . 3_565 55.68(8) ?
Tb1 Ca2 Si . . 6_554 48.83(7) ?
Tb1 Ca2 Si . . 6_555 97.31(7) ?
Tb1 Ca2 O1 . . . 34.01(14) ?
Tb1 Ca2 O2 . . 3_565 75.85(16) ?
Tb1 Ca2 O3 . . 2_555 112.98(12) ?
Tb1 Ca2 O3 . . 6_555 93.20(10) ?
Tb1 Ca2 O3 . . 9_555 42.89(10) ?
Tb1 Ca2 O3 . . 11_555 146.78(17) ?
Tb1 Ca2 O4 . . . 129.26(7) ?
Tb1 Ca2 Tb1 4_565 . 7_565 49.70(7) ?
Tb1 Ca2 Tb1 4_565 . 10_555 83.93(4) ?
Tb1 Ca2 Ca2 4_565 . 2_555 99.56(4) ?
Tb1 Ca2 Ca2 4_565 . 3_555 148.83(4) ?
Tb1 Ca2 Ca2 4_565 . 5_554 146.86(6) ?
Tb1 Ca2 Ca2 4_565 . 5_555 97.56(5) ?
Tb1 Ca2 Ca2 4_565 . 6_554 100.88(7) ?
Tb1 Ca2 Ca2 4_565 . 6_555 58.87(6) ?
Tb1 Ca2 Tb2 4_565 . . 0 ?
Tb1 Ca2 Tb2 4_565 . 2_555 99.56(4) ?
Tb1 Ca2 Tb2 4_565 . 3_555 148.83(4) ?
Tb1 Ca2 Tb2 4_565 . 5_554 146.86(6) ?
Tb1 Ca2 Tb2 4_565 . 5_555 97.56(5) ?
Tb1 Ca2 Tb2 4_565 . 6_554 100.88(7) ?
Tb1 Ca2 Tb2 4_565 . 6_555 58.87(6) ?
Tb1 Ca2 Si 4_565 . . 140.81(7) ?
Tb1 Ca2 Si 4_565 . 2_555 50.72(11) ?
Tb1 Ca2 Si 4_565 . 3_565 48.95(8) ?
Tb1 Ca2 Si 4_565 . 6_554 100.90(12) ?
Tb1 Ca2 Si 4_565 . 6_555 54.03(11) ?
Tb1 Ca2 O1 4_565 . . 115.89(18) ?
Tb1 Ca2 O2 4_565 . 3_565 31.96(11) ?
Tb1 Ca2 O3 4_565 . 2_555 72.57(15) ?
Tb1 Ca2 O3 4_565 . 6_555 70.27(18) ?
Tb1 Ca2 O3 4_565 . 9_555 116.21(18) ?
Tb1 Ca2 O3 4_565 . 11_555 42.21(16) ?
Tb1 Ca2 O4 4_565 . . 126.15(5) ?
Tb1 Ca2 Tb1 7_565 . 10_555 104.58(4) ?
Tb1 Ca2 Ca2 7_565 . 2_555 99.56(4) ?
Tb1 Ca2 Ca2 7_565 . 3_555 148.83(4) ?
Tb1 Ca2 Ca2 7_565 . 5_554 97.56(5) ?
Tb1 Ca2 Ca2 7_565 . 5_555 146.86(6) ?
Tb1 Ca2 Ca2 7_565 . 6_554 58.87(6) ?
Tb1 Ca2 Ca2 7_565 . 6_555 100.88(7) ?
Tb1 Ca2 Tb2 7_565 . . 0 ?
Tb1 Ca2 Tb2 7_565 . 2_555 99.56(4) ?
Tb1 Ca2 Tb2 7_565 . 3_555 148.83(4) ?
Tb1 Ca2 Tb2 7_565 . 5_554 97.56(5) ?
Tb1 Ca2 Tb2 7_565 . 5_555 146.86(6) ?
Tb1 Ca2 Tb2 7_565 . 6_554 58.87(6) ?
Tb1 Ca2 Tb2 7_565 . 6_555 100.88(7) ?
Tb1 Ca2 Si 7_565 . . 140.81(7) ?
Tb1 Ca2 Si 7_565 . 2_555 50.72(11) ?
Tb1 Ca2 Si 7_565 . 3_565 48.95(8) ?
Tb1 Ca2 Si 7_565 . 6_554 54.03(11) ?
Tb1 Ca2 Si 7_565 . 6_555 100.90(12) ?
Tb1 Ca2 O1 7_565 . . 115.89(18) ?
Tb1 Ca2 O2 7_565 . 3_565 31.96(11) ?
Tb1 Ca2 O3 7_565 . 2_555 42.21(16) ?
Tb1 Ca2 O3 7_565 . 6_555 116.21(18) ?
Tb1 Ca2 O3 7_565 . 9_555 70.27(18) ?
Tb1 Ca2 O3 7_565 . 11_555 72.57(15) ?
Tb1 Ca2 O4 7_565 . . 126.15(5) ?
Tb1 Ca2 Ca2 10_555 . 2_555 150.64(5) ?
Tb1 Ca2 Ca2 10_555 . 3_555 102.97(5) ?
Tb1 Ca2 Ca2 10_555 . 5_554 102.97(5) ?
Tb1 Ca2 Ca2 10_555 . 5_555 60.69(5) ?
Tb1 Ca2 Ca2 10_555 . 6_554 146.43(5) ?
Tb1 Ca2 Ca2 10_555 . 6_555 96.84(5) ?
Tb1 Ca2 Tb2 10_555 . . 0 ?
Tb1 Ca2 Tb2 10_555 . 2_555 150.64(5) ?
Tb1 Ca2 Tb2 10_555 . 3_555 102.97(5) ?
Tb1 Ca2 Tb2 10_555 . 5_554 102.97(5) ?
Tb1 Ca2 Tb2 10_555 . 5_555 60.69(5) ?
Tb1 Ca2 Tb2 10_555 . 6_554 146.43(5) ?
Tb1 Ca2 Tb2 10_555 . 6_555 96.84(5) ?
Tb1 Ca2 Si 10_555 . . 57.48(8) ?
Tb1 Ca2 Si 10_555 . 2_555 134.58(12) ?
Tb1 Ca2 Si 10_555 . 3_565 55.68(8) ?
Tb1 Ca2 Si 10_555 . 6_554 97.31(7) ?
Tb1 Ca2 Si 10_555 . 6_555 48.83(7) ?
Tb1 Ca2 O1 10_555 . . 34.01(14) ?
Tb1 Ca2 O2 10_555 . 3_565 75.85(16) ?
Tb1 Ca2 O3 10_555 . 2_555 146.78(17) ?
Tb1 Ca2 O3 10_555 . 6_555 42.89(10) ?
Tb1 Ca2 O3 10_555 . 9_555 93.20(10) ?
Tb1 Ca2 O3 10_555 . 11_555 112.98(12) ?
Tb1 Ca2 O4 10_555 . . 129.26(7) ?
Ca2 Ca2 Ca2 2_555 . 3_555 60.00(4) ?
Ca2 Ca2 Ca2 2_555 . 5_554 90.00(4) ?
Ca2 Ca2 Ca2 2_555 . 5_555 90.00(4) ?
Ca2 Ca2 Ca2 2_555 . 6_554 61.94(3) ?
Ca2 Ca2 Ca2 2_555 . 6_555 61.94(3) ?
Ca2 Ca2 Tb2 2_555 . . 0 ?
Ca2 Ca2 Tb2 2_555 . 2_555 0.0(5) ?
Ca2 Ca2 Tb2 2_555 . 3_555 60.00(4) ?
Ca2 Ca2 Tb2 2_555 . 5_554 90.00(4) ?
Ca2 Ca2 Tb2 2_555 . 5_555 90.00(4) ?
Ca2 Ca2 Tb2 2_555 . 6_554 61.94(3) ?
Ca2 Ca2 Tb2 2_555 . 6_555 61.94(3) ?
Ca2 Ca2 Si 2_555 . . 110.79(10) ?
Ca2 Ca2 Si 2_555 . 2_555 54.79(13) ?
Ca2 Ca2 Si 2_555 . 3_565 144.18(11) ?
Ca2 Ca2 Si 2_555 . 6_554 110.43(5) ?
Ca2 Ca2 Si 2_555 . 6_555 110.43(5) ?
Ca2 Ca2 O1 2_555 . . 140.7(2) ?
Ca2 Ca2 O2 2_555 . 3_565 121.32(18) ?
Ca2 Ca2 O3 2_555 . 2_555 59.08(15) ?
Ca2 Ca2 O3 2_555 . 6_555 110.70(10) ?
Ca2 Ca2 O3 2_555 . 9_555 110.70(10) ?
Ca2 Ca2 O3 2_555 . 11_555 59.08(15) ?
Ca2 Ca2 O4 2_555 . . 30.00(3) ?
Ca2 Ca2 Ca2 3_555 . 5_554 61.94(4) ?
Ca2 Ca2 Ca2 3_555 . 5_555 61.94(4) ?
Ca2 Ca2 Ca2 3_555 . 6_554 90.00(5) ?
Ca2 Ca2 Ca2 3_555 . 6_555 90.00(5) ?
Ca2 Ca2 Tb2 3_555 . . 0 ?
Ca2 Ca2 Tb2 3_555 . 2_555 60.00(4) ?
Ca2 Ca2 Tb2 3_555 . 3_555 0.0(5) ?
Ca2 Ca2 Tb2 3_555 . 5_554 61.94(4) ?
Ca2 Ca2 Tb2 3_555 . 5_555 61.94(4) ?
Ca2 Ca2 Tb2 3_555 . 6_554 90.00(5) ?
Ca2 Ca2 Tb2 3_555 . 6_555 90.00(5) ?
Ca2 Ca2 Si 3_555 . . 50.79(9) ?
Ca2 Ca2 Si 3_555 . 2_555 114.79(13) ?
Ca2 Ca2 Si 3_555 . 3_565 155.82(10) ?
Ca2 Ca2 Si 3_555 . 6_554 108.15(10) ?
Ca2 Ca2 Si 3_555 . 6_555 108.15(10) ?
Ca2 Ca2 O1 3_555 . . 80.7(2) ?
Ca2 Ca2 O2 3_555 . 3_565 178.68(18) ?
Ca2 Ca2 O3 3_555 . 2_555 109.32(16) ?
Ca2 Ca2 O3 3_555 . 6_555 93.97(17) ?
Ca2 Ca2 O3 3_555 . 9_555 93.97(17) ?
Ca2 Ca2 O3 3_555 . 11_555 109.32(16) ?
Ca2 Ca2 O4 3_555 . . 30.00(4) ?
Ca2 Ca2 Ca2 5_554 . 5_555 114.21(6) ?
Ca2 Ca2 Ca2 5_554 . 6_554 56.11(3) ?
Ca2 Ca2 Ca2 5_554 . 6_555 148.49(6) ?
Ca2 Ca2 Tb2 5_554 . . 0 ?
Ca2 Ca2 Tb2 5_554 . 2_555 90.00(4) ?
Ca2 Ca2 Tb2 5_554 . 3_555 61.94(4) ?
Ca2 Ca2 Tb2 5_554 . 5_554 0.0(5) ?
Ca2 Ca2 Tb2 5_554 . 5_555 114.21(6) ?
Ca2 Ca2 Tb2 5_554 . 6_554 56.11(3) ?
Ca2 Ca2 Tb2 5_554 . 6_555 148.49(6) ?
Ca2 Ca2 Si 5_554 . . 59.49(3) ?
Ca2 Ca2 Si 5_554 . 2_555 116.34(5) ?
Ca2 Ca2 Si 5_554 . 3_565 108.53(5) ?
Ca2 Ca2 Si 5_554 . 6_554 46.40(10) ?
Ca2 Ca2 Si 5_554 . 6_555 149.49(9) ?
Ca2 Ca2 O1 5_554 . . 69.87(10) ?
Ca2 Ca2 O2 5_554 . 3_565 117.64(7) ?
Ca2 Ca2 O3 5_554 . 2_555 85.87(10) ?
Ca2 Ca2 O3 5_554 . 6_555 135.32(16) ?
Ca2 Ca2 O3 5_554 . 9_555 32.23(17) ?
Ca2 Ca2 O3 5_554 . 11_555 144.01(11) ?
Ca2 Ca2 O4 5_554 . . 74.24(5) ?
Ca2 Ca2 Ca2 5_555 . 6_554 148.49(6) ?
Ca2 Ca2 Ca2 5_555 . 6_555 56.11(3) ?
Ca2 Ca2 Tb2 5_555 . . 0 ?
Ca2 Ca2 Tb2 5_555 . 2_555 90.00(4) ?
Ca2 Ca2 Tb2 5_555 . 3_555 61.94(4) ?
Ca2 Ca2 Tb2 5_555 . 5_554 114.21(6) ?
Ca2 Ca2 Tb2 5_555 . 5_555 0.0(5) ?
Ca2 Ca2 Tb2 5_555 . 6_554 148.49(6) ?
Ca2 Ca2 Tb2 5_555 . 6_555 56.11(3) ?
Ca2 Ca2 Si 5_555 . . 59.49(3) ?
Ca2 Ca2 Si 5_555 . 2_555 116.34(5) ?
Ca2 Ca2 Si 5_555 . 3_565 108.53(5) ?
Ca2 Ca2 Si 5_555 . 6_554 149.49(9) ?
Ca2 Ca2 Si 5_555 . 6_555 46.40(10) ?
Ca2 Ca2 O1 5_555 . . 69.87(10) ?
Ca2 Ca2 O2 5_555 . 3_565 117.64(7) ?
Ca2 Ca2 O3 5_555 . 2_555 144.01(11) ?
Ca2 Ca2 O3 5_555 . 6_555 32.23(17) ?
Ca2 Ca2 O3 5_555 . 9_555 135.32(16) ?
Ca2 Ca2 O3 5_555 . 11_555 85.87(10) ?
Ca2 Ca2 O4 5_555 . . 74.24(5) ?
Ca2 Ca2 Ca2 6_554 . 6_555 114.21(4) ?
Ca2 Ca2 Tb2 6_554 . . 0 ?
Ca2 Ca2 Tb2 6_554 . 2_555 61.94(3) ?
Ca2 Ca2 Tb2 6_554 . 3_555 90.00(5) ?
Ca2 Ca2 Tb2 6_554 . 5_554 56.11(3) ?
Ca2 Ca2 Tb2 6_554 . 5_555 148.49(6) ?
Ca2 Ca2 Tb2 6_554 . 6_554 0.0(5) ?
Ca2 Ca2 Tb2 6_554 . 6_555 114.21(4) ?
Ca2 Ca2 Si 6_554 . . 114.89(6) ?
Ca2 Ca2 Si 6_554 . 2_555 60.46(5) ?
Ca2 Ca2 Si 6_554 . 3_565 102.85(7) ?
Ca2 Ca2 Si 6_554 . 6_554 49.13(5) ?
Ca2 Ca2 Si 6_554 . 6_555 153.74(11) ?
Ca2 Ca2 O1 6_554 . . 122.41(4) ?
Ca2 Ca2 O2 6_554 . 3_565 90.72(11) ?
Ca2 Ca2 O3 6_554 . 2_555 29.94(11) ?
Ca2 Ca2 O3 6_554 . 6_555 168.09(14) ?
Ca2 Ca2 O3 6_554 . 9_555 54.65(10) ?
Ca2 Ca2 O3 6_554 . 11_555 90.84(10) ?
Ca2 Ca2 O4 6_554 . . 74.24(4) ?
Ca2 Ca2 Tb2 6_555 . . 0 ?
Ca2 Ca2 Tb2 6_555 . 2_555 61.94(3) ?
Ca2 Ca2 Tb2 6_555 . 3_555 90.00(5) ?
Ca2 Ca2 Tb2 6_555 . 5_554 148.49(6) ?
Ca2 Ca2 Tb2 6_555 . 5_555 56.11(3) ?
Ca2 Ca2 Tb2 6_555 . 6_554 114.21(4) ?
Ca2 Ca2 Tb2 6_555 . 6_555 0.0(5) ?
Ca2 Ca2 Si 6_555 . . 114.89(6) ?
Ca2 Ca2 Si 6_555 . 2_555 60.46(5) ?
Ca2 Ca2 Si 6_555 . 3_565 102.85(7) ?
Ca2 Ca2 Si 6_555 . 6_554 153.74(11) ?
Ca2 Ca2 Si 6_555 . 6_555 49.13(5) ?
Ca2 Ca2 O1 6_555 . . 122.41(4) ?
Ca2 Ca2 O2 6_555 . 3_565 90.72(11) ?
Ca2 Ca2 O3 6_555 . 2_555 90.84(10) ?
Ca2 Ca2 O3 6_555 . 6_555 54.65(10) ?
Ca2 Ca2 O3 6_555 . 9_555 168.09(14) ?
Ca2 Ca2 O3 6_555 . 11_555 29.94(11) ?
Ca2 Ca2 O4 6_555 . . 74.24(4) ?
Tb2 Ca2 Tb2 . . 2_555 0 ?
Tb2 Ca2 Tb2 . . 3_555 0 ?
Tb2 Ca2 Tb2 . . 5_554 0 ?
Tb2 Ca2 Tb2 . . 5_555 0 ?
Tb2 Ca2 Tb2 . . 6_554 0 ?
Tb2 Ca2 Tb2 . . 6_555 0 ?
Tb2 Ca2 Si . . . 0 ?
Tb2 Ca2 Si . . 2_555 0 ?
Tb2 Ca2 Si . . 3_565 0 ?
Tb2 Ca2 Si . . 6_554 0 ?
Tb2 Ca2 Si . . 6_555 0 ?
Tb2 Ca2 O1 . . . 0 ?
Tb2 Ca2 O2 . . 3_565 0 ?
Tb2 Ca2 O3 . . 2_555 0 ?
Tb2 Ca2 O3 . . 6_555 0 ?
Tb2 Ca2 O3 . . 9_555 0 ?
Tb2 Ca2 O3 . . 11_555 0 ?
Tb2 Ca2 O4 . . . 0 ?
Tb2 Ca2 Tb2 2_555 . 3_555 60.00(4) ?
Tb2 Ca2 Tb2 2_555 . 5_554 90.00(4) ?
Tb2 Ca2 Tb2 2_555 . 5_555 90.00(4) ?
Tb2 Ca2 Tb2 2_555 . 6_554 61.94(3) ?
Tb2 Ca2 Tb2 2_555 . 6_555 61.94(3) ?
Tb2 Ca2 Si 2_555 . . 110.79(10) ?
Tb2 Ca2 Si 2_555 . 2_555 54.79(13) ?
Tb2 Ca2 Si 2_555 . 3_565 144.18(11) ?
Tb2 Ca2 Si 2_555 . 6_554 110.43(5) ?
Tb2 Ca2 Si 2_555 . 6_555 110.43(5) ?
Tb2 Ca2 O1 2_555 . . 140.7(2) ?
Tb2 Ca2 O2 2_555 . 3_565 121.32(18) ?
Tb2 Ca2 O3 2_555 . 2_555 59.08(15) ?
Tb2 Ca2 O3 2_555 . 6_555 110.70(10) ?
Tb2 Ca2 O3 2_555 . 9_555 110.70(10) ?
Tb2 Ca2 O3 2_555 . 11_555 59.08(15) ?
Tb2 Ca2 O4 2_555 . . 30.00(3) ?
Tb2 Ca2 Tb2 3_555 . 5_554 61.94(4) ?
Tb2 Ca2 Tb2 3_555 . 5_555 61.94(4) ?
Tb2 Ca2 Tb2 3_555 . 6_554 90.00(5) ?
Tb2 Ca2 Tb2 3_555 . 6_555 90.00(5) ?
Tb2 Ca2 Si 3_555 . . 50.79(9) ?
Tb2 Ca2 Si 3_555 . 2_555 114.79(13) ?
Tb2 Ca2 Si 3_555 . 3_565 155.82(10) ?
Tb2 Ca2 Si 3_555 . 6_554 108.15(10) ?
Tb2 Ca2 Si 3_555 . 6_555 108.15(10) ?
Tb2 Ca2 O1 3_555 . . 80.7(2) ?
Tb2 Ca2 O2 3_555 . 3_565 178.68(18) ?
Tb2 Ca2 O3 3_555 . 2_555 109.32(16) ?
Tb2 Ca2 O3 3_555 . 6_555 93.97(17) ?
Tb2 Ca2 O3 3_555 . 9_555 93.97(17) ?
Tb2 Ca2 O3 3_555 . 11_555 109.32(16) ?
Tb2 Ca2 O4 3_555 . . 30.00(4) ?
Tb2 Ca2 Tb2 5_554 . 5_555 114.21(6) ?
Tb2 Ca2 Tb2 5_554 . 6_554 56.11(3) ?
Tb2 Ca2 Tb2 5_554 . 6_555 148.49(6) ?
Tb2 Ca2 Si 5_554 . . 59.49(3) ?
Tb2 Ca2 Si 5_554 . 2_555 116.34(5) ?
Tb2 Ca2 Si 5_554 . 3_565 108.53(5) ?
Tb2 Ca2 Si 5_554 . 6_554 46.40(10) ?
Tb2 Ca2 Si 5_554 . 6_555 149.49(9) ?
Tb2 Ca2 O1 5_554 . . 69.87(10) ?
Tb2 Ca2 O2 5_554 . 3_565 117.64(7) ?
Tb2 Ca2 O3 5_554 . 2_555 85.87(10) ?
Tb2 Ca2 O3 5_554 . 6_555 135.32(16) ?
Tb2 Ca2 O3 5_554 . 9_555 32.23(17) ?
Tb2 Ca2 O3 5_554 . 11_555 144.01(11) ?
Tb2 Ca2 O4 5_554 . . 74.24(5) ?
Tb2 Ca2 Tb2 5_555 . 6_554 148.49(6) ?
Tb2 Ca2 Tb2 5_555 . 6_555 56.11(3) ?
Tb2 Ca2 Si 5_555 . . 59.49(3) ?
Tb2 Ca2 Si 5_555 . 2_555 116.34(5) ?
Tb2 Ca2 Si 5_555 . 3_565 108.53(5) ?
Tb2 Ca2 Si 5_555 . 6_554 149.49(9) ?
Tb2 Ca2 Si 5_555 . 6_555 46.40(10) ?
Tb2 Ca2 O1 5_555 . . 69.87(10) ?
Tb2 Ca2 O2 5_555 . 3_565 117.64(7) ?
Tb2 Ca2 O3 5_555 . 2_555 144.01(11) ?
Tb2 Ca2 O3 5_555 . 6_555 32.23(17) ?
Tb2 Ca2 O3 5_555 . 9_555 135.32(16) ?
Tb2 Ca2 O3 5_555 . 11_555 85.87(10) ?
Tb2 Ca2 O4 5_555 . . 74.24(5) ?
Tb2 Ca2 Tb2 6_554 . 6_555 114.21(4) ?
Tb2 Ca2 Si 6_554 . . 114.89(6) ?
Tb2 Ca2 Si 6_554 . 2_555 60.46(5) ?
Tb2 Ca2 Si 6_554 . 3_565 102.85(7) ?
Tb2 Ca2 Si 6_554 . 6_554 49.13(5) ?
Tb2 Ca2 Si 6_554 . 6_555 153.74(11) ?
Tb2 Ca2 O1 6_554 . . 122.41(4) ?
Tb2 Ca2 O2 6_554 . 3_565 90.72(11) ?
Tb2 Ca2 O3 6_554 . 2_555 29.94(11) ?
Tb2 Ca2 O3 6_554 . 6_555 168.09(14) ?
Tb2 Ca2 O3 6_554 . 9_555 54.65(10) ?
Tb2 Ca2 O3 6_554 . 11_555 90.84(10) ?
Tb2 Ca2 O4 6_554 . . 74.24(4) ?
Tb2 Ca2 Si 6_555 . . 114.89(6) ?
Tb2 Ca2 Si 6_555 . 2_555 60.46(5) ?
Tb2 Ca2 Si 6_555 . 3_565 102.85(7) ?
Tb2 Ca2 Si 6_555 . 6_554 153.74(11) ?
Tb2 Ca2 Si 6_555 . 6_555 49.13(5) ?
Tb2 Ca2 O1 6_555 . . 122.41(4) ?
Tb2 Ca2 O2 6_555 . 3_565 90.72(11) ?
Tb2 Ca2 O3 6_555 . 2_555 90.84(10) ?
Tb2 Ca2 O3 6_555 . 6_555 54.65(10) ?
Tb2 Ca2 O3 6_555 . 9_555 168.09(14) ?
Tb2 Ca2 O3 6_555 . 11_555 29.94(11) ?
Tb2 Ca2 O4 6_555 . . 74.24(4) ?
Si Ca2 Si . . 2_555 165.58(16) ?
Si Ca2 Si . . 3_565 105.03(12) ?
Si Ca2 Si . . 6_554 91.38(10) ?
Si Ca2 Si . . 6_555 91.38(10) ?
Si Ca2 O1 . . . 29.9(2) ?
Si Ca2 O2 . . 3_565 127.89(19) ?
Si Ca2 O3 . . 2_555 144.78(13) ?
Si Ca2 O3 . . 6_555 76.02(16) ?
Si Ca2 O3 . . 9_555 76.02(16) ?
Si Ca2 O3 . . 11_555 144.78(13) ?
Si Ca2 O4 . . . 80.79(11) ?
Si Ca2 Si 2_555 . 3_565 89.39(16) ?
Si Ca2 Si 2_555 . 6_554 94.13(10) ?
Si Ca2 Si 2_555 . 6_555 94.13(10) ?
Si Ca2 O1 2_555 . . 164.5(2) ?
Si Ca2 O2 2_555 . 3_565 66.5(2) ?
Si Ca2 O3 2_555 . 2_555 31.70(9) ?
Si Ca2 O3 2_555 . 6_555 107.77(14) ?
Si Ca2 O3 2_555 . 9_555 107.77(14) ?
Si Ca2 O3 2_555 . 11_555 31.70(9) ?
Si Ca2 O4 2_555 . . 84.79(13) ?
Si Ca2 Si 3_565 . 6_554 67.94(8) ?
Si Ca2 Si 3_565 . 6_555 67.94(8) ?
Si Ca2 O1 3_565 . . 75.1(2) ?
Si Ca2 O2 3_565 . 3_565 22.86(19) ?
Si Ca2 O3 3_565 . 2_555 91.11(18) ?
Si Ca2 O3 3_565 . 6_555 77.64(15) ?
Si Ca2 O3 3_565 . 9_555 77.64(15) ?
Si Ca2 O3 3_565 . 11_555 91.11(18) ?
Si Ca2 O4 3_565 . . 174.18(11) ?
Si Ca2 Si 6_554 . 6_555 134.94(11) ?
Si Ca2 O1 6_554 . . 80.22(10) ?
Si Ca2 O2 6_554 . 3_565 71.54(11) ?
Si Ca2 O3 6_554 . 2_555 65.63(12) ?
Si Ca2 O3 6_554 . 6_555 138.82(12) ?
Si Ca2 O3 6_554 . 9_555 16.24(19) ?
Si Ca2 O3 6_554 . 11_555 123.82(16) ?
Si Ca2 O4 6_554 . . 112.42(8) ?
Si Ca2 O1 6_555 . . 80.22(10) ?
Si Ca2 O2 6_555 . 3_565 71.54(11) ?
Si Ca2 O3 6_555 . 2_555 123.82(16) ?
Si Ca2 O3 6_555 . 6_555 16.24(19) ?
Si Ca2 O3 6_555 . 9_555 138.82(12) ?
Si Ca2 O3 6_555 . 11_555 65.63(12) ?
Si Ca2 O4 6_555 . . 112.42(8) ?
O1 Ca2 O2 . . 3_565 98.0(3) ?
O1 Ca2 O3 . . 2_555 145.85(12) ?
O1 Ca2 O3 . . 6_555 69.38(12) ?
O1 Ca2 O3 . . 9_555 69.38(12) ?
O1 Ca2 O3 . . 11_555 145.85(12) ?
O1 Ca2 O4 . . . 110.7(2) ?
O2 Ca2 O3 3_565 . 2_555 71.8(2) ?
O2 Ca2 O3 3_565 . 6_555 85.54(18) ?
O2 Ca2 O3 3_565 . 9_555 85.54(18) ?
O2 Ca2 O3 3_565 . 11_555 71.8(2) ?
O2 Ca2 O4 3_565 . . 151.32(19) ?
O3 Ca2 O3 2_555 . 6_555 138.80(19) ?
O3 Ca2 O3 2_555 . 9_555 77.26(15) ?
O3 Ca2 O3 2_555 . 11_555 63.29(13) ?
O3 Ca2 O4 2_555 . . 83.93(16) ?
O3 Ca2 O3 6_555 . 9_555 135.99(14) ?
O3 Ca2 O3 6_555 . 11_555 77.26(15) ?
O3 Ca2 O4 6_555 . . 104.13(15) ?
O3 Ca2 O3 9_555 . 11_555 138.80(19) ?
O3 Ca2 O4 9_555 . . 104.13(15) ?
O3 Ca2 O4 11_555 . . 83.93(16) ?
Ca1 Tb2 Ca1 . . 4_565 104.58(4) ?
Ca1 Tb2 Ca1 . . 7_565 83.93(4) ?
Ca1 Tb2 Ca1 . . 10_555 50.33(7) ?
Ca1 Tb2 Tb1 . . . 0.0(5) ?
Ca1 Tb2 Tb1 . . 4_565 104.58(4) ?
Ca1 Tb2 Tb1 . . 7_565 83.93(4) ?
Ca1 Tb2 Tb1 . . 10_555 50.33(7) ?
Ca1 Tb2 Ca2 . . . 0 ?
Ca1 Tb2 Ca2 . . 2_555 150.64(5) ?
Ca1 Tb2 Ca2 . . 3_555 102.97(5) ?
Ca1 Tb2 Ca2 . . 5_554 60.69(5) ?
Ca1 Tb2 Ca2 . . 5_555 102.97(5) ?
Ca1 Tb2 Ca2 . . 6_554 96.84(5) ?
Ca1 Tb2 Ca2 . . 6_555 146.43(5) ?
Ca1 Tb2 Tb2 . . 2_555 150.64(5) ?
Ca1 Tb2 Tb2 . . 3_555 102.97(5) ?
Ca1 Tb2 Tb2 . . 5_554 60.69(5) ?
Ca1 Tb2 Tb2 . . 5_555 102.97(5) ?
Ca1 Tb2 Tb2 . . 6_554 96.84(5) ?
Ca1 Tb2 Tb2 . . 6_555 146.43(5) ?
Ca1 Tb2 Si . . . 57.48(8) ?
Ca1 Tb2 Si . . 2_555 134.58(12) ?
Ca1 Tb2 Si . . 3_565 55.68(8) ?
Ca1 Tb2 Si . . 6_554 48.83(7) ?
Ca1 Tb2 Si . . 6_555 97.31(7) ?
Ca1 Tb2 O1 . . . 34.01(14) ?
Ca1 Tb2 O2 . . 3_565 75.85(16) ?
Ca1 Tb2 O3 . . 2_555 112.98(12) ?
Ca1 Tb2 O3 . . 6_555 93.20(10) ?
Ca1 Tb2 O3 . . 9_555 42.89(10) ?
Ca1 Tb2 O3 . . 11_555 146.78(17) ?
Ca1 Tb2 O4 . . . 129.26(7) ?
Ca1 Tb2 Ca1 4_565 . 7_565 49.70(7) ?
Ca1 Tb2 Ca1 4_565 . 10_555 83.93(4) ?
Ca1 Tb2 Tb1 4_565 . . 104.58(4) ?
Ca1 Tb2 Tb1 4_565 . 4_565 0.0(5) ?
Ca1 Tb2 Tb1 4_565 . 7_565 49.70(7) ?
Ca1 Tb2 Tb1 4_565 . 10_555 83.93(4) ?
Ca1 Tb2 Ca2 4_565 . . 0 ?
Ca1 Tb2 Ca2 4_565 . 2_555 99.56(4) ?
Ca1 Tb2 Ca2 4_565 . 3_555 148.83(4) ?
Ca1 Tb2 Ca2 4_565 . 5_554 146.86(6) ?
Ca1 Tb2 Ca2 4_565 . 5_555 97.56(5) ?
Ca1 Tb2 Ca2 4_565 . 6_554 100.88(7) ?
Ca1 Tb2 Ca2 4_565 . 6_555 58.87(6) ?
Ca1 Tb2 Tb2 4_565 . 2_555 99.56(4) ?
Ca1 Tb2 Tb2 4_565 . 3_555 148.83(4) ?
Ca1 Tb2 Tb2 4_565 . 5_554 146.86(6) ?
Ca1 Tb2 Tb2 4_565 . 5_555 97.56(5) ?
Ca1 Tb2 Tb2 4_565 . 6_554 100.88(7) ?
Ca1 Tb2 Tb2 4_565 . 6_555 58.87(6) ?
Ca1 Tb2 Si 4_565 . . 140.81(7) ?
Ca1 Tb2 Si 4_565 . 2_555 50.72(11) ?
Ca1 Tb2 Si 4_565 . 3_565 48.95(8) ?
Ca1 Tb2 Si 4_565 . 6_554 100.90(12) ?
Ca1 Tb2 Si 4_565 . 6_555 54.03(11) ?
Ca1 Tb2 O1 4_565 . . 115.89(18) ?
Ca1 Tb2 O2 4_565 . 3_565 31.96(11) ?
Ca1 Tb2 O3 4_565 . 2_555 72.57(15) ?
Ca1 Tb2 O3 4_565 . 6_555 70.27(18) ?
Ca1 Tb2 O3 4_565 . 9_555 116.21(18) ?
Ca1 Tb2 O3 4_565 . 11_555 42.21(16) ?
Ca1 Tb2 O4 4_565 . . 126.15(5) ?
Ca1 Tb2 Ca1 7_565 . 10_555 104.58(4) ?
Ca1 Tb2 Tb1 7_565 . . 83.93(4) ?
Ca1 Tb2 Tb1 7_565 . 4_565 49.70(7) ?
Ca1 Tb2 Tb1 7_565 . 7_565 0.0(5) ?
Ca1 Tb2 Tb1 7_565 . 10_555 104.58(4) ?
Ca1 Tb2 Ca2 7_565 . . 0 ?
Ca1 Tb2 Ca2 7_565 . 2_555 99.56(4) ?
Ca1 Tb2 Ca2 7_565 . 3_555 148.83(4) ?
Ca1 Tb2 Ca2 7_565 . 5_554 97.56(5) ?
Ca1 Tb2 Ca2 7_565 . 5_555 146.86(6) ?
Ca1 Tb2 Ca2 7_565 . 6_554 58.87(6) ?
Ca1 Tb2 Ca2 7_565 . 6_555 100.88(7) ?
Ca1 Tb2 Tb2 7_565 . 2_555 99.56(4) ?
Ca1 Tb2 Tb2 7_565 . 3_555 148.83(4) ?
Ca1 Tb2 Tb2 7_565 . 5_554 97.56(5) ?
Ca1 Tb2 Tb2 7_565 . 5_555 146.86(6) ?
Ca1 Tb2 Tb2 7_565 . 6_554 58.87(6) ?
Ca1 Tb2 Tb2 7_565 . 6_555 100.88(7) ?
Ca1 Tb2 Si 7_565 . . 140.81(7) ?
Ca1 Tb2 Si 7_565 . 2_555 50.72(11) ?
Ca1 Tb2 Si 7_565 . 3_565 48.95(8) ?
Ca1 Tb2 Si 7_565 . 6_554 54.03(11) ?
Ca1 Tb2 Si 7_565 . 6_555 100.90(12) ?
Ca1 Tb2 O1 7_565 . . 115.89(18) ?
Ca1 Tb2 O2 7_565 . 3_565 31.96(11) ?
Ca1 Tb2 O3 7_565 . 2_555 42.21(16) ?
Ca1 Tb2 O3 7_565 . 6_555 116.21(18) ?
Ca1 Tb2 O3 7_565 . 9_555 70.27(18) ?
Ca1 Tb2 O3 7_565 . 11_555 72.57(15) ?
Ca1 Tb2 O4 7_565 . . 126.15(5) ?
Ca1 Tb2 Tb1 10_555 . . 50.33(7) ?
Ca1 Tb2 Tb1 10_555 . 4_565 83.93(4) ?
Ca1 Tb2 Tb1 10_555 . 7_565 104.58(4) ?
Ca1 Tb2 Tb1 10_555 . 10_555 0.0(5) ?
Ca1 Tb2 Ca2 10_555 . . 0 ?
Ca1 Tb2 Ca2 10_555 . 2_555 150.64(5) ?
Ca1 Tb2 Ca2 10_555 . 3_555 102.97(5) ?
Ca1 Tb2 Ca2 10_555 . 5_554 102.97(5) ?
Ca1 Tb2 Ca2 10_555 . 5_555 60.69(5) ?
Ca1 Tb2 Ca2 10_555 . 6_554 146.43(5) ?
Ca1 Tb2 Ca2 10_555 . 6_555 96.84(5) ?
Ca1 Tb2 Tb2 10_555 . 2_555 150.64(5) ?
Ca1 Tb2 Tb2 10_555 . 3_555 102.97(5) ?
Ca1 Tb2 Tb2 10_555 . 5_554 102.97(5) ?
Ca1 Tb2 Tb2 10_555 . 5_555 60.69(5) ?
Ca1 Tb2 Tb2 10_555 . 6_554 146.43(5) ?
Ca1 Tb2 Tb2 10_555 . 6_555 96.84(5) ?
Ca1 Tb2 Si 10_555 . . 57.48(8) ?
Ca1 Tb2 Si 10_555 . 2_555 134.58(12) ?
Ca1 Tb2 Si 10_555 . 3_565 55.68(8) ?
Ca1 Tb2 Si 10_555 . 6_554 97.31(7) ?
Ca1 Tb2 Si 10_555 . 6_555 48.83(7) ?
Ca1 Tb2 O1 10_555 . . 34.01(14) ?
Ca1 Tb2 O2 10_555 . 3_565 75.85(16) ?
Ca1 Tb2 O3 10_555 . 2_555 146.78(17) ?
Ca1 Tb2 O3 10_555 . 6_555 42.89(10) ?
Ca1 Tb2 O3 10_555 . 9_555 93.20(10) ?
Ca1 Tb2 O3 10_555 . 11_555 112.98(12) ?
Ca1 Tb2 O4 10_555 . . 129.26(7) ?
Tb1 Tb2 Tb1 . . 4_565 104.58(4) ?
Tb1 Tb2 Tb1 . . 7_565 83.93(4) ?
Tb1 Tb2 Tb1 . . 10_555 50.33(7) ?
Tb1 Tb2 Ca2 . . . 0 ?
Tb1 Tb2 Ca2 . . 2_555 150.64(5) ?
Tb1 Tb2 Ca2 . . 3_555 102.97(5) ?
Tb1 Tb2 Ca2 . . 5_554 60.69(5) ?
Tb1 Tb2 Ca2 . . 5_555 102.97(5) ?
Tb1 Tb2 Ca2 . . 6_554 96.84(5) ?
Tb1 Tb2 Ca2 . . 6_555 146.43(5) ?
Tb1 Tb2 Tb2 . . 2_555 150.64(5) ?
Tb1 Tb2 Tb2 . . 3_555 102.97(5) ?
Tb1 Tb2 Tb2 . . 5_554 60.69(5) ?
Tb1 Tb2 Tb2 . . 5_555 102.97(5) ?
Tb1 Tb2 Tb2 . . 6_554 96.84(5) ?
Tb1 Tb2 Tb2 . . 6_555 146.43(5) ?
Tb1 Tb2 Si . . . 57.48(8) ?
Tb1 Tb2 Si . . 2_555 134.58(12) ?
Tb1 Tb2 Si . . 3_565 55.68(8) ?
Tb1 Tb2 Si . . 6_554 48.83(7) ?
Tb1 Tb2 Si . . 6_555 97.31(7) ?
Tb1 Tb2 O1 . . . 34.01(14) ?
Tb1 Tb2 O2 . . 3_565 75.85(16) ?
Tb1 Tb2 O3 . . 2_555 112.98(12) ?
Tb1 Tb2 O3 . . 6_555 93.20(10) ?
Tb1 Tb2 O3 . . 9_555 42.89(10) ?
Tb1 Tb2 O3 . . 11_555 146.78(17) ?
Tb1 Tb2 O4 . . . 129.26(7) ?
Tb1 Tb2 Tb1 4_565 . 7_565 49.70(7) ?
Tb1 Tb2 Tb1 4_565 . 10_555 83.93(4) ?
Tb1 Tb2 Ca2 4_565 . . 0 ?
Tb1 Tb2 Ca2 4_565 . 2_555 99.56(4) ?
Tb1 Tb2 Ca2 4_565 . 3_555 148.83(4) ?
Tb1 Tb2 Ca2 4_565 . 5_554 146.86(6) ?
Tb1 Tb2 Ca2 4_565 . 5_555 97.56(5) ?
Tb1 Tb2 Ca2 4_565 . 6_554 100.88(7) ?
Tb1 Tb2 Ca2 4_565 . 6_555 58.87(6) ?
Tb1 Tb2 Tb2 4_565 . 2_555 99.56(4) ?
Tb1 Tb2 Tb2 4_565 . 3_555 148.83(4) ?
Tb1 Tb2 Tb2 4_565 . 5_554 146.86(6) ?
Tb1 Tb2 Tb2 4_565 . 5_555 97.56(5) ?
Tb1 Tb2 Tb2 4_565 . 6_554 100.88(7) ?
Tb1 Tb2 Tb2 4_565 . 6_555 58.87(6) ?
Tb1 Tb2 Si 4_565 . . 140.81(7) ?
Tb1 Tb2 Si 4_565 . 2_555 50.72(11) ?
Tb1 Tb2 Si 4_565 . 3_565 48.95(8) ?
Tb1 Tb2 Si 4_565 . 6_554 100.90(12) ?
Tb1 Tb2 Si 4_565 . 6_555 54.03(11) ?
Tb1 Tb2 O1 4_565 . . 115.89(18) ?
Tb1 Tb2 O2 4_565 . 3_565 31.96(11) ?
Tb1 Tb2 O3 4_565 . 2_555 72.57(15) ?
Tb1 Tb2 O3 4_565 . 6_555 70.27(18) ?
Tb1 Tb2 O3 4_565 . 9_555 116.21(18) ?
Tb1 Tb2 O3 4_565 . 11_555 42.21(16) ?
Tb1 Tb2 O4 4_565 . . 126.15(5) ?
Tb1 Tb2 Tb1 7_565 . 10_555 104.58(4) ?
Tb1 Tb2 Ca2 7_565 . . 0 ?
Tb1 Tb2 Ca2 7_565 . 2_555 99.56(4) ?
Tb1 Tb2 Ca2 7_565 . 3_555 148.83(4) ?
Tb1 Tb2 Ca2 7_565 . 5_554 97.56(5) ?
Tb1 Tb2 Ca2 7_565 . 5_555 146.86(6) ?
Tb1 Tb2 Ca2 7_565 . 6_554 58.87(6) ?
Tb1 Tb2 Ca2 7_565 . 6_555 100.88(7) ?
Tb1 Tb2 Tb2 7_565 . 2_555 99.56(4) ?
Tb1 Tb2 Tb2 7_565 . 3_555 148.83(4) ?
Tb1 Tb2 Tb2 7_565 . 5_554 97.56(5) ?
Tb1 Tb2 Tb2 7_565 . 5_555 146.86(6) ?
Tb1 Tb2 Tb2 7_565 . 6_554 58.87(6) ?
Tb1 Tb2 Tb2 7_565 . 6_555 100.88(7) ?
Tb1 Tb2 Si 7_565 . . 140.81(7) ?
Tb1 Tb2 Si 7_565 . 2_555 50.72(11) ?
Tb1 Tb2 Si 7_565 . 3_565 48.95(8) ?
Tb1 Tb2 Si 7_565 . 6_554 54.03(11) ?
Tb1 Tb2 Si 7_565 . 6_555 100.90(12) ?
Tb1 Tb2 O1 7_565 . . 115.89(18) ?
Tb1 Tb2 O2 7_565 . 3_565 31.96(11) ?
Tb1 Tb2 O3 7_565 . 2_555 42.21(16) ?
Tb1 Tb2 O3 7_565 . 6_555 116.21(18) ?
Tb1 Tb2 O3 7_565 . 9_555 70.27(18) ?
Tb1 Tb2 O3 7_565 . 11_555 72.57(15) ?
Tb1 Tb2 O4 7_565 . . 126.15(5) ?
Tb1 Tb2 Ca2 10_555 . . 0 ?
Tb1 Tb2 Ca2 10_555 . 2_555 150.64(5) ?
Tb1 Tb2 Ca2 10_555 . 3_555 102.97(5) ?
Tb1 Tb2 Ca2 10_555 . 5_554 102.97(5) ?
Tb1 Tb2 Ca2 10_555 . 5_555 60.69(5) ?
Tb1 Tb2 Ca2 10_555 . 6_554 146.43(5) ?
Tb1 Tb2 Ca2 10_555 . 6_555 96.84(5) ?
Tb1 Tb2 Tb2 10_555 . 2_555 150.64(5) ?
Tb1 Tb2 Tb2 10_555 . 3_555 102.97(5) ?
Tb1 Tb2 Tb2 10_555 . 5_554 102.97(5) ?
Tb1 Tb2 Tb2 10_555 . 5_555 60.69(5) ?
Tb1 Tb2 Tb2 10_555 . 6_554 146.43(5) ?
Tb1 Tb2 Tb2 10_555 . 6_555 96.84(5) ?
Tb1 Tb2 Si 10_555 . . 57.48(8) ?
Tb1 Tb2 Si 10_555 . 2_555 134.58(12) ?
Tb1 Tb2 Si 10_555 . 3_565 55.68(8) ?
Tb1 Tb2 Si 10_555 . 6_554 97.31(7) ?
Tb1 Tb2 Si 10_555 . 6_555 48.83(7) ?
Tb1 Tb2 O1 10_555 . . 34.01(14) ?
Tb1 Tb2 O2 10_555 . 3_565 75.85(16) ?
Tb1 Tb2 O3 10_555 . 2_555 146.78(17) ?
Tb1 Tb2 O3 10_555 . 6_555 42.89(10) ?
Tb1 Tb2 O3 10_555 . 9_555 93.20(10) ?
Tb1 Tb2 O3 10_555 . 11_555 112.98(12) ?
Tb1 Tb2 O4 10_555 . . 129.26(7) ?
Ca2 Tb2 Ca2 . . 2_555 0 ?
Ca2 Tb2 Ca2 . . 3_555 0 ?
Ca2 Tb2 Ca2 . . 5_554 0 ?
Ca2 Tb2 Ca2 . . 5_555 0 ?
Ca2 Tb2 Ca2 . . 6_554 0 ?
Ca2 Tb2 Ca2 . . 6_555 0 ?
Ca2 Tb2 Tb2 . . 2_555 0 ?
Ca2 Tb2 Tb2 . . 3_555 0 ?
Ca2 Tb2 Tb2 . . 5_554 0 ?
Ca2 Tb2 Tb2 . . 5_555 0 ?
Ca2 Tb2 Tb2 . . 6_554 0 ?
Ca2 Tb2 Tb2 . . 6_555 0 ?
Ca2 Tb2 Si . . . 0 ?
Ca2 Tb2 Si . . 2_555 0 ?
Ca2 Tb2 Si . . 3_565 0 ?
Ca2 Tb2 Si . . 6_554 0 ?
Ca2 Tb2 Si . . 6_555 0 ?
Ca2 Tb2 O1 . . . 0 ?
Ca2 Tb2 O2 . . 3_565 0 ?
Ca2 Tb2 O3 . . 2_555 0 ?
Ca2 Tb2 O3 . . 6_555 0 ?
Ca2 Tb2 O3 . . 9_555 0 ?
Ca2 Tb2 O3 . . 11_555 0 ?
Ca2 Tb2 O4 . . . 0 ?
Ca2 Tb2 Ca2 2_555 . 3_555 60.00(4) ?
Ca2 Tb2 Ca2 2_555 . 5_554 90.00(4) ?
Ca2 Tb2 Ca2 2_555 . 5_555 90.00(4) ?
Ca2 Tb2 Ca2 2_555 . 6_554 61.94(3) ?
Ca2 Tb2 Ca2 2_555 . 6_555 61.94(3) ?
Ca2 Tb2 Tb2 2_555 . 2_555 0.0(5) ?
Ca2 Tb2 Tb2 2_555 . 3_555 60.00(4) ?
Ca2 Tb2 Tb2 2_555 . 5_554 90.00(4) ?
Ca2 Tb2 Tb2 2_555 . 5_555 90.00(4) ?
Ca2 Tb2 Tb2 2_555 . 6_554 61.94(3) ?
Ca2 Tb2 Tb2 2_555 . 6_555 61.94(3) ?
Ca2 Tb2 Si 2_555 . . 110.79(10) ?
Ca2 Tb2 Si 2_555 . 2_555 54.79(13) ?
Ca2 Tb2 Si 2_555 . 3_565 144.18(11) ?
Ca2 Tb2 Si 2_555 . 6_554 110.43(5) ?
Ca2 Tb2 Si 2_555 . 6_555 110.43(5) ?
Ca2 Tb2 O1 2_555 . . 140.7(2) ?
Ca2 Tb2 O2 2_555 . 3_565 121.32(18) ?
Ca2 Tb2 O3 2_555 . 2_555 59.08(15) ?
Ca2 Tb2 O3 2_555 . 6_555 110.70(10) ?
Ca2 Tb2 O3 2_555 . 9_555 110.70(10) ?
Ca2 Tb2 O3 2_555 . 11_555 59.08(15) ?
Ca2 Tb2 O4 2_555 . . 30.00(3) ?
Ca2 Tb2 Ca2 3_555 . 5_554 61.94(4) ?
Ca2 Tb2 Ca2 3_555 . 5_555 61.94(4) ?
Ca2 Tb2 Ca2 3_555 . 6_554 90.00(5) ?
Ca2 Tb2 Ca2 3_555 . 6_555 90.00(5) ?
Ca2 Tb2 Tb2 3_555 . 2_555 60.00(4) ?
Ca2 Tb2 Tb2 3_555 . 3_555 0.0(5) ?
Ca2 Tb2 Tb2 3_555 . 5_554 61.94(4) ?
Ca2 Tb2 Tb2 3_555 . 5_555 61.94(4) ?
Ca2 Tb2 Tb2 3_555 . 6_554 90.00(5) ?
Ca2 Tb2 Tb2 3_555 . 6_555 90.00(5) ?
Ca2 Tb2 Si 3_555 . . 50.79(9) ?
Ca2 Tb2 Si 3_555 . 2_555 114.79(13) ?
Ca2 Tb2 Si 3_555 . 3_565 155.82(10) ?
Ca2 Tb2 Si 3_555 . 6_554 108.15(10) ?
Ca2 Tb2 Si 3_555 . 6_555 108.15(10) ?
Ca2 Tb2 O1 3_555 . . 80.7(2) ?
Ca2 Tb2 O2 3_555 . 3_565 178.68(18) ?
Ca2 Tb2 O3 3_555 . 2_555 109.32(16) ?
Ca2 Tb2 O3 3_555 . 6_555 93.97(17) ?
Ca2 Tb2 O3 3_555 . 9_555 93.97(17) ?
Ca2 Tb2 O3 3_555 . 11_555 109.32(16) ?
Ca2 Tb2 O4 3_555 . . 30.00(4) ?
Ca2 Tb2 Ca2 5_554 . 5_555 114.21(6) ?
Ca2 Tb2 Ca2 5_554 . 6_554 56.11(3) ?
Ca2 Tb2 Ca2 5_554 . 6_555 148.49(6) ?
Ca2 Tb2 Tb2 5_554 . 2_555 90.00(4) ?
Ca2 Tb2 Tb2 5_554 . 3_555 61.94(4) ?
Ca2 Tb2 Tb2 5_554 . 5_554 0.0(5) ?
Ca2 Tb2 Tb2 5_554 . 5_555 114.21(6) ?
Ca2 Tb2 Tb2 5_554 . 6_554 56.11(3) ?
Ca2 Tb2 Tb2 5_554 . 6_555 148.49(6) ?
Ca2 Tb2 Si 5_554 . . 59.49(3) ?
Ca2 Tb2 Si 5_554 . 2_555 116.34(5) ?
Ca2 Tb2 Si 5_554 . 3_565 108.53(5) ?
Ca2 Tb2 Si 5_554 . 6_554 46.40(10) ?
Ca2 Tb2 Si 5_554 . 6_555 149.49(9) ?
Ca2 Tb2 O1 5_554 . . 69.87(10) ?
Ca2 Tb2 O2 5_554 . 3_565 117.64(7) ?
Ca2 Tb2 O3 5_554 . 2_555 85.87(10) ?
Ca2 Tb2 O3 5_554 . 6_555 135.32(16) ?
Ca2 Tb2 O3 5_554 . 9_555 32.23(17) ?
Ca2 Tb2 O3 5_554 . 11_555 144.01(11) ?
Ca2 Tb2 O4 5_554 . . 74.24(5) ?
Ca2 Tb2 Ca2 5_555 . 6_554 148.49(6) ?
Ca2 Tb2 Ca2 5_555 . 6_555 56.11(3) ?
Ca2 Tb2 Tb2 5_555 . 2_555 90.00(4) ?
Ca2 Tb2 Tb2 5_555 . 3_555 61.94(4) ?
Ca2 Tb2 Tb2 5_555 . 5_554 114.21(6) ?
Ca2 Tb2 Tb2 5_555 . 5_555 0.0(5) ?
Ca2 Tb2 Tb2 5_555 . 6_554 148.49(6) ?
Ca2 Tb2 Tb2 5_555 . 6_555 56.11(3) ?
Ca2 Tb2 Si 5_555 . . 59.49(3) ?
Ca2 Tb2 Si 5_555 . 2_555 116.34(5) ?
Ca2 Tb2 Si 5_555 . 3_565 108.53(5) ?
Ca2 Tb2 Si 5_555 . 6_554 149.49(9) ?
Ca2 Tb2 Si 5_555 . 6_555 46.40(10) ?
Ca2 Tb2 O1 5_555 . . 69.87(10) ?
Ca2 Tb2 O2 5_555 . 3_565 117.64(7) ?
Ca2 Tb2 O3 5_555 . 2_555 144.01(11) ?
Ca2 Tb2 O3 5_555 . 6_555 32.23(17) ?
Ca2 Tb2 O3 5_555 . 9_555 135.32(16) ?
Ca2 Tb2 O3 5_555 . 11_555 85.87(10) ?
Ca2 Tb2 O4 5_555 . . 74.24(5) ?
Ca2 Tb2 Ca2 6_554 . 6_555 114.21(4) ?
Ca2 Tb2 Tb2 6_554 . 2_555 61.94(3) ?
Ca2 Tb2 Tb2 6_554 . 3_555 90.00(5) ?
Ca2 Tb2 Tb2 6_554 . 5_554 56.11(3) ?
Ca2 Tb2 Tb2 6_554 . 5_555 148.49(6) ?
Ca2 Tb2 Tb2 6_554 . 6_554 0.0(5) ?
Ca2 Tb2 Tb2 6_554 . 6_555 114.21(4) ?
Ca2 Tb2 Si 6_554 . . 114.89(6) ?
Ca2 Tb2 Si 6_554 . 2_555 60.46(5) ?
Ca2 Tb2 Si 6_554 . 3_565 102.85(7) ?
Ca2 Tb2 Si 6_554 . 6_554 49.13(5) ?
Ca2 Tb2 Si 6_554 . 6_555 153.74(11) ?
Ca2 Tb2 O1 6_554 . . 122.41(4) ?
Ca2 Tb2 O2 6_554 . 3_565 90.72(11) ?
Ca2 Tb2 O3 6_554 . 2_555 29.94(11) ?
Ca2 Tb2 O3 6_554 . 6_555 168.09(14) ?
Ca2 Tb2 O3 6_554 . 9_555 54.65(10) ?
Ca2 Tb2 O3 6_554 . 11_555 90.84(10) ?
Ca2 Tb2 O4 6_554 . . 74.24(4) ?
Ca2 Tb2 Tb2 6_555 . 2_555 61.94(3) ?
Ca2 Tb2 Tb2 6_555 . 3_555 90.00(5) ?
Ca2 Tb2 Tb2 6_555 . 5_554 148.49(6) ?
Ca2 Tb2 Tb2 6_555 . 5_555 56.11(3) ?
Ca2 Tb2 Tb2 6_555 . 6_554 114.21(4) ?
Ca2 Tb2 Tb2 6_555 . 6_555 0.0(5) ?
Ca2 Tb2 Si 6_555 . . 114.89(6) ?
Ca2 Tb2 Si 6_555 . 2_555 60.46(5) ?
Ca2 Tb2 Si 6_555 . 3_565 102.85(7) ?
Ca2 Tb2 Si 6_555 . 6_554 153.74(11) ?
Ca2 Tb2 Si 6_555 . 6_555 49.13(5) ?
Ca2 Tb2 O1 6_555 . . 122.41(4) ?
Ca2 Tb2 O2 6_555 . 3_565 90.72(11) ?
Ca2 Tb2 O3 6_555 . 2_555 90.84(10) ?
Ca2 Tb2 O3 6_555 . 6_555 54.65(10) ?
Ca2 Tb2 O3 6_555 . 9_555 168.09(14) ?
Ca2 Tb2 O3 6_555 . 11_555 29.94(11) ?
Ca2 Tb2 O4 6_555 . . 74.24(4) ?
Tb2 Tb2 Tb2 2_555 . 3_555 60.00(4) ?
Tb2 Tb2 Tb2 2_555 . 5_554 90.00(4) ?
Tb2 Tb2 Tb2 2_555 . 5_555 90.00(4) ?
Tb2 Tb2 Tb2 2_555 . 6_554 61.94(3) ?
Tb2 Tb2 Tb2 2_555 . 6_555 61.94(3) ?
Tb2 Tb2 Si 2_555 . . 110.79(10) ?
Tb2 Tb2 Si 2_555 . 2_555 54.79(13) ?
Tb2 Tb2 Si 2_555 . 3_565 144.18(11) ?
Tb2 Tb2 Si 2_555 . 6_554 110.43(5) ?
Tb2 Tb2 Si 2_555 . 6_555 110.43(5) ?
Tb2 Tb2 O1 2_555 . . 140.7(2) ?
Tb2 Tb2 O2 2_555 . 3_565 121.32(18) ?
Tb2 Tb2 O3 2_555 . 2_555 59.08(15) ?
Tb2 Tb2 O3 2_555 . 6_555 110.70(10) ?
Tb2 Tb2 O3 2_555 . 9_555 110.70(10) ?
Tb2 Tb2 O3 2_555 . 11_555 59.08(15) ?
Tb2 Tb2 O4 2_555 . . 30.00(3) ?
Tb2 Tb2 Tb2 3_555 . 5_554 61.94(4) ?
Tb2 Tb2 Tb2 3_555 . 5_555 61.94(4) ?
Tb2 Tb2 Tb2 3_555 . 6_554 90.00(5) ?
Tb2 Tb2 Tb2 3_555 . 6_555 90.00(5) ?
Tb2 Tb2 Si 3_555 . . 50.79(9) ?
Tb2 Tb2 Si 3_555 . 2_555 114.79(13) ?
Tb2 Tb2 Si 3_555 . 3_565 155.82(10) ?
Tb2 Tb2 Si 3_555 . 6_554 108.15(10) ?
Tb2 Tb2 Si 3_555 . 6_555 108.15(10) ?
Tb2 Tb2 O1 3_555 . . 80.7(2) ?
Tb2 Tb2 O2 3_555 . 3_565 178.68(18) ?
Tb2 Tb2 O3 3_555 . 2_555 109.32(16) ?
Tb2 Tb2 O3 3_555 . 6_555 93.97(17) ?
Tb2 Tb2 O3 3_555 . 9_555 93.97(17) ?
Tb2 Tb2 O3 3_555 . 11_555 109.32(16) ?
Tb2 Tb2 O4 3_555 . . 30.00(4) ?
Tb2 Tb2 Tb2 5_554 . 5_555 114.21(6) ?
Tb2 Tb2 Tb2 5_554 . 6_554 56.11(3) ?
Tb2 Tb2 Tb2 5_554 . 6_555 148.49(6) ?
Tb2 Tb2 Si 5_554 . . 59.49(3) ?
Tb2 Tb2 Si 5_554 . 2_555 116.34(5) ?
Tb2 Tb2 Si 5_554 . 3_565 108.53(5) ?
Tb2 Tb2 Si 5_554 . 6_554 46.40(10) ?
Tb2 Tb2 Si 5_554 . 6_555 149.49(9) ?
Tb2 Tb2 O1 5_554 . . 69.87(10) ?
Tb2 Tb2 O2 5_554 . 3_565 117.64(7) ?
Tb2 Tb2 O3 5_554 . 2_555 85.87(10) ?
Tb2 Tb2 O3 5_554 . 6_555 135.32(16) ?
Tb2 Tb2 O3 5_554 . 9_555 32.23(17) ?
Tb2 Tb2 O3 5_554 . 11_555 144.01(11) ?
Tb2 Tb2 O4 5_554 . . 74.24(5) ?
Tb2 Tb2 Tb2 5_555 . 6_554 148.49(6) ?
Tb2 Tb2 Tb2 5_555 . 6_555 56.11(3) ?
Tb2 Tb2 Si 5_555 . . 59.49(3) ?
Tb2 Tb2 Si 5_555 . 2_555 116.34(5) ?
Tb2 Tb2 Si 5_555 . 3_565 108.53(5) ?
Tb2 Tb2 Si 5_555 . 6_554 149.49(9) ?
Tb2 Tb2 Si 5_555 . 6_555 46.40(10) ?
Tb2 Tb2 O1 5_555 . . 69.87(10) ?
Tb2 Tb2 O2 5_555 . 3_565 117.64(7) ?
Tb2 Tb2 O3 5_555 . 2_555 144.01(11) ?
Tb2 Tb2 O3 5_555 . 6_555 32.23(17) ?
Tb2 Tb2 O3 5_555 . 9_555 135.32(16) ?
Tb2 Tb2 O3 5_555 . 11_555 85.87(10) ?
Tb2 Tb2 O4 5_555 . . 74.24(5) ?
Tb2 Tb2 Tb2 6_554 . 6_555 114.21(4) ?
Tb2 Tb2 Si 6_554 . . 114.89(6) ?
Tb2 Tb2 Si 6_554 . 2_555 60.46(5) ?
Tb2 Tb2 Si 6_554 . 3_565 102.85(7) ?
Tb2 Tb2 Si 6_554 . 6_554 49.13(5) ?
Tb2 Tb2 Si 6_554 . 6_555 153.74(11) ?
Tb2 Tb2 O1 6_554 . . 122.41(4) ?
Tb2 Tb2 O2 6_554 . 3_565 90.72(11) ?
Tb2 Tb2 O3 6_554 . 2_555 29.94(11) ?
Tb2 Tb2 O3 6_554 . 6_555 168.09(14) ?
Tb2 Tb2 O3 6_554 . 9_555 54.65(10) ?
Tb2 Tb2 O3 6_554 . 11_555 90.84(10) ?
Tb2 Tb2 O4 6_554 . . 74.24(4) ?
Tb2 Tb2 Si 6_555 . . 114.89(6) ?
Tb2 Tb2 Si 6_555 . 2_555 60.46(5) ?
Tb2 Tb2 Si 6_555 . 3_565 102.85(7) ?
Tb2 Tb2 Si 6_555 . 6_554 153.74(11) ?
Tb2 Tb2 Si 6_555 . 6_555 49.13(5) ?
Tb2 Tb2 O1 6_555 . . 122.41(4) ?
Tb2 Tb2 O2 6_555 . 3_565 90.72(11) ?
Tb2 Tb2 O3 6_555 . 2_555 90.84(10) ?
Tb2 Tb2 O3 6_555 . 6_555 54.65(10) ?
Tb2 Tb2 O3 6_555 . 9_555 168.09(14) ?
Tb2 Tb2 O3 6_555 . 11_555 29.94(11) ?
Tb2 Tb2 O4 6_555 . . 74.24(4) ?
Si Tb2 Si . . 2_555 165.58(16) ?
Si Tb2 Si . . 3_565 105.03(12) ?
Si Tb2 Si . . 6_554 91.38(10) ?
Si Tb2 Si . . 6_555 91.38(10) ?
Si Tb2 O1 . . . 29.9(2) ?
Si Tb2 O2 . . 3_565 127.89(19) ?
Si Tb2 O3 . . 2_555 144.78(13) ?
Si Tb2 O3 . . 6_555 76.02(16) ?
Si Tb2 O3 . . 9_555 76.02(16) ?
Si Tb2 O3 . . 11_555 144.78(13) ?
Si Tb2 O4 . . . 80.79(11) ?
Si Tb2 Si 2_555 . 3_565 89.39(16) ?
Si Tb2 Si 2_555 . 6_554 94.13(10) ?
Si Tb2 Si 2_555 . 6_555 94.13(10) ?
Si Tb2 O1 2_555 . . 164.5(2) ?
Si Tb2 O2 2_555 . 3_565 66.5(2) ?
Si Tb2 O3 2_555 . 2_555 31.70(9) ?
Si Tb2 O3 2_555 . 6_555 107.77(14) ?
Si Tb2 O3 2_555 . 9_555 107.77(14) ?
Si Tb2 O3 2_555 . 11_555 31.70(9) ?
Si Tb2 O4 2_555 . . 84.79(13) ?
Si Tb2 Si 3_565 . 6_554 67.94(8) ?
Si Tb2 Si 3_565 . 6_555 67.94(8) ?
Si Tb2 O1 3_565 . . 75.1(2) ?
Si Tb2 O2 3_565 . 3_565 22.86(19) ?
Si Tb2 O3 3_565 . 2_555 91.11(18) ?
Si Tb2 O3 3_565 . 6_555 77.64(15) ?
Si Tb2 O3 3_565 . 9_555 77.64(15) ?
Si Tb2 O3 3_565 . 11_555 91.11(18) ?
Si Tb2 O4 3_565 . . 174.18(11) ?
Si Tb2 Si 6_554 . 6_555 134.94(11) ?
Si Tb2 O1 6_554 . . 80.22(10) ?
Si Tb2 O2 6_554 . 3_565 71.54(11) ?
Si Tb2 O3 6_554 . 2_555 65.63(12) ?
Si Tb2 O3 6_554 . 6_555 138.82(12) ?
Si Tb2 O3 6_554 . 9_555 16.24(19) ?
Si Tb2 O3 6_554 . 11_555 123.82(16) ?
Si Tb2 O4 6_554 . . 112.42(8) ?
Si Tb2 O1 6_555 . . 80.22(10) ?
Si Tb2 O2 6_555 . 3_565 71.54(11) ?
Si Tb2 O3 6_555 . 2_555 123.82(16) ?
Si Tb2 O3 6_555 . 6_555 16.24(19) ?
Si Tb2 O3 6_555 . 9_555 138.82(12) ?
Si Tb2 O3 6_555 . 11_555 65.63(12) ?
Si Tb2 O4 6_555 . . 112.42(8) ?
O1 Tb2 O2 . . 3_565 98.0(3) ?
O1 Tb2 O3 . . 2_555 145.85(12) ?
O1 Tb2 O3 . . 6_555 69.38(12) ?
O1 Tb2 O3 . . 9_555 69.38(12) ?
O1 Tb2 O3 . . 11_555 145.85(12) ?
O1 Tb2 O4 . . . 110.7(2) ?
O2 Tb2 O3 3_565 . 2_555 71.8(2) ?
O2 Tb2 O3 3_565 . 6_555 85.54(18) ?
O2 Tb2 O3 3_565 . 9_555 85.54(18) ?
O2 Tb2 O3 3_565 . 11_555 71.8(2) ?
O2 Tb2 O4 3_565 . . 151.32(19) ?
O3 Tb2 O3 2_555 . 6_555 138.80(19) ?
O3 Tb2 O3 2_555 . 9_555 77.26(15) ?
O3 Tb2 O3 2_555 . 11_555 63.29(13) ?
O3 Tb2 O4 2_555 . . 83.93(16) ?
O3 Tb2 O3 6_555 . 9_555 135.99(14) ?
O3 Tb2 O3 6_555 . 11_555 77.26(15) ?
O3 Tb2 O4 6_555 . . 104.13(15) ?
O3 Tb2 O3 9_555 . 11_555 138.80(19) ?
O3 Tb2 O4 9_555 . . 104.13(15) ?
O3 Tb2 O4 11_555 . . 83.93(16) ?
Ca1 Si Ca1 . . 4_665 142.82(11) ?
Ca1 Si Ca1 . . 7_665 106.39(8) ?
Ca1 Si Ca1 . . 10_555 57.33(11) ?
Ca1 Si Tb1 . . . 0.0(5) ?
Ca1 Si Tb1 . . 4_665 142.82(11) ?
Ca1 Si Tb1 . . 7_665 106.39(8) ?
Ca1 Si Tb1 . . 10_555 57.33(11) ?
Ca1 Si Ca2 . . . 72.04(10) ?
Ca1 Si Ca2 . . 2_665 68.70(8) ?
Ca1 Si Ca2 . . 3_555 135.11(10) ?
Ca1 Si Ca2 . . 5_554 68.45(8) ?
Ca1 Si Ca2 . . 5_555 121.25(14) ?
Ca1 Si Tb2 . . . 72.04(10) ?
Ca1 Si Tb2 . . 2_665 68.70(8) ?
Ca1 Si Tb2 . . 3_555 135.11(10) ?
Ca1 Si Tb2 . . 5_554 68.45(8) ?
Ca1 Si Tb2 . . 5_555 121.25(14) ?
Ca1 Si O1 . . . 31.33(10) ?
Ca1 Si O2 . . . 98.3(3) ?
Ca1 Si O3 . . . 91.7(2) ?
Ca1 Si O3 . . 10_555 142.1(3) ?
Ca1 Si Ca1 4_665 . 7_665 64.87(12) ?
Ca1 Si Ca1 4_665 . 10_555 106.39(8) ?
Ca1 Si Tb1 4_665 . . 142.82(11) ?
Ca1 Si Tb1 4_665 . 4_665 0.0(5) ?
Ca1 Si Tb1 4_665 . 7_665 64.87(12) ?
Ca1 Si Tb1 4_665 . 10_555 106.39(8) ?
Ca1 Si Ca2 4_665 . . 139.23(9) ?
Ca1 Si Ca2 4_665 . 2_665 74.23(7) ?
Ca1 Si Ca2 4_665 . 3_555 81.06(13) ?
Ca1 Si Ca2 4_665 . 5_554 131.16(16) ?
Ca1 Si Ca2 4_665 . 5_555 70.57(7) ?
Ca1 Si Tb2 4_665 . . 139.23(9) ?
Ca1 Si Tb2 4_665 . 2_665 74.23(7) ?
Ca1 Si Tb2 4_665 . 3_555 81.06(13) ?
Ca1 Si Tb2 4_665 . 5_554 131.16(16) ?
Ca1 Si Tb2 4_665 . 5_555 70.57(7) ?
Ca1 Si O1 4_665 . . 136.96(17) ?
Ca1 Si O2 4_665 . . 47.8(2) ?
Ca1 Si O3 4_665 . . 111.4(3) ?
Ca1 Si O3 4_665 . 10_555 61.1(2) ?
Ca1 Si Ca1 7_665 . 10_555 142.82(11) ?
Ca1 Si Tb1 7_665 . . 106.39(8) ?
Ca1 Si Tb1 7_665 . 4_665 64.87(12) ?
Ca1 Si Tb1 7_665 . 7_665 0.0(5) ?
Ca1 Si Tb1 7_665 . 10_555 142.82(11) ?
Ca1 Si Ca2 7_665 . . 139.23(9) ?
Ca1 Si Ca2 7_665 . 2_665 74.23(7) ?
Ca1 Si Ca2 7_665 . 3_555 81.06(13) ?
Ca1 Si Ca2 7_665 . 5_554 70.57(7) ?
Ca1 Si Ca2 7_665 . 5_555 131.16(16) ?
Ca1 Si Tb2 7_665 . . 139.23(9) ?
Ca1 Si Tb2 7_665 . 2_665 74.23(7) ?
Ca1 Si Tb2 7_665 . 3_555 81.06(13) ?
Ca1 Si Tb2 7_665 . 5_554 70.57(7) ?
Ca1 Si Tb2 7_665 . 5_555 131.16(16) ?
Ca1 Si O1 7_665 . . 136.96(17) ?
Ca1 Si O2 7_665 . . 47.8(2) ?
Ca1 Si O3 7_665 . . 61.1(2) ?
Ca1 Si O3 7_665 . 10_555 111.4(3) ?
Ca1 Si Tb1 10_555 . . 57.33(11) ?
Ca1 Si Tb1 10_555 . 4_665 106.39(8) ?
Ca1 Si Tb1 10_555 . 7_665 142.82(11) ?
Ca1 Si Tb1 10_555 . 10_555 0.0(5) ?
Ca1 Si Ca2 10_555 . . 72.04(10) ?
Ca1 Si Ca2 10_555 . 2_665 68.70(8) ?
Ca1 Si Ca2 10_555 . 3_555 135.11(10) ?
Ca1 Si Ca2 10_555 . 5_554 121.25(14) ?
Ca1 Si Ca2 10_555 . 5_555 68.45(8) ?
Ca1 Si Tb2 10_555 . . 72.04(10) ?
Ca1 Si Tb2 10_555 . 2_665 68.70(8) ?
Ca1 Si Tb2 10_555 . 3_555 135.11(10) ?
Ca1 Si Tb2 10_555 . 5_554 121.25(14) ?
Ca1 Si Tb2 10_555 . 5_555 68.45(8) ?
Ca1 Si O1 10_555 . . 31.33(10) ?
Ca1 Si O2 10_555 . . 98.3(3) ?
Ca1 Si O3 10_555 . . 142.1(3) ?
Ca1 Si O3 10_555 . 10_555 91.7(2) ?
Tb1 Si Tb1 . . 4_665 142.82(11) ?
Tb1 Si Tb1 . . 7_665 106.39(8) ?
Tb1 Si Tb1 . . 10_555 57.33(11) ?
Tb1 Si Ca2 . . . 72.04(10) ?
Tb1 Si Ca2 . . 2_665 68.70(8) ?
Tb1 Si Ca2 . . 3_555 135.11(10) ?
Tb1 Si Ca2 . . 5_554 68.45(8) ?
Tb1 Si Ca2 . . 5_555 121.25(14) ?
Tb1 Si Tb2 . . . 72.04(10) ?
Tb1 Si Tb2 . . 2_665 68.70(8) ?
Tb1 Si Tb2 . . 3_555 135.11(10) ?
Tb1 Si Tb2 . . 5_554 68.45(8) ?
Tb1 Si Tb2 . . 5_555 121.25(14) ?
Tb1 Si O1 . . . 31.33(10) ?
Tb1 Si O2 . . . 98.3(3) ?
Tb1 Si O3 . . . 91.7(2) ?
Tb1 Si O3 . . 10_555 142.1(3) ?
Tb1 Si Tb1 4_665 . 7_665 64.87(12) ?
Tb1 Si Tb1 4_665 . 10_555 106.39(8) ?
Tb1 Si Ca2 4_665 . . 139.23(9) ?
Tb1 Si Ca2 4_665 . 2_665 74.23(7) ?
Tb1 Si Ca2 4_665 . 3_555 81.06(13) ?
Tb1 Si Ca2 4_665 . 5_554 131.16(16) ?
Tb1 Si Ca2 4_665 . 5_555 70.57(7) ?
Tb1 Si Tb2 4_665 . . 139.23(9) ?
Tb1 Si Tb2 4_665 . 2_665 74.23(7) ?
Tb1 Si Tb2 4_665 . 3_555 81.06(13) ?
Tb1 Si Tb2 4_665 . 5_554 131.16(16) ?
Tb1 Si Tb2 4_665 . 5_555 70.57(7) ?
Tb1 Si O1 4_665 . . 136.96(17) ?
Tb1 Si O2 4_665 . . 47.8(2) ?
Tb1 Si O3 4_665 . . 111.4(3) ?
Tb1 Si O3 4_665 . 10_555 61.1(2) ?
Tb1 Si Tb1 7_665 . 10_555 142.82(11) ?
Tb1 Si Ca2 7_665 . . 139.23(9) ?
Tb1 Si Ca2 7_665 . 2_665 74.23(7) ?
Tb1 Si Ca2 7_665 . 3_555 81.06(13) ?
Tb1 Si Ca2 7_665 . 5_554 70.57(7) ?
Tb1 Si Ca2 7_665 . 5_555 131.16(16) ?
Tb1 Si Tb2 7_665 . . 139.23(9) ?
Tb1 Si Tb2 7_665 . 2_665 74.23(7) ?
Tb1 Si Tb2 7_665 . 3_555 81.06(13) ?
Tb1 Si Tb2 7_665 . 5_554 70.57(7) ?
Tb1 Si Tb2 7_665 . 5_555 131.16(16) ?
Tb1 Si O1 7_665 . . 136.96(17) ?
Tb1 Si O2 7_665 . . 47.8(2) ?
Tb1 Si O3 7_665 . . 61.1(2) ?
Tb1 Si O3 7_665 . 10_555 111.4(3) ?
Tb1 Si Ca2 10_555 . . 72.04(10) ?
Tb1 Si Ca2 10_555 . 2_665 68.70(8) ?
Tb1 Si Ca2 10_555 . 3_555 135.11(10) ?
Tb1 Si Ca2 10_555 . 5_554 121.25(14) ?
Tb1 Si Ca2 10_555 . 5_555 68.45(8) ?
Tb1 Si Tb2 10_555 . . 72.04(10) ?
Tb1 Si Tb2 10_555 . 2_665 68.70(8) ?
Tb1 Si Tb2 10_555 . 3_555 135.11(10) ?
Tb1 Si Tb2 10_555 . 5_554 121.25(14) ?
Tb1 Si Tb2 10_555 . 5_555 68.45(8) ?
Tb1 Si O1 10_555 . . 31.33(10) ?
Tb1 Si O2 10_555 . . 98.3(3) ?
Tb1 Si O3 10_555 . . 142.1(3) ?
Tb1 Si O3 10_555 . 10_555 91.7(2) ?
Ca2 Si Ca2 . . 2_665 134.97(17) ?
Ca2 Si Ca2 . . 3_555 74.42(9) ?
Ca2 Si Ca2 . . 5_554 71.39(6) ?
Ca2 Si Ca2 . . 5_555 71.39(6) ?
Ca2 Si Tb2 . . . 0.0(5) ?
Ca2 Si Tb2 . . 2_665 134.97(17) ?
Ca2 Si Tb2 . . 3_555 74.42(9) ?
Ca2 Si Tb2 . . 5_554 71.39(6) ?
Ca2 Si Tb2 . . 5_555 71.39(6) ?
Ca2 Si O1 . . . 56.2(2) ?
Ca2 Si O2 . . . 168.9(4) ?
Ca2 Si O3 . . . 78.2(2) ?
Ca2 Si O3 . . 10_555 78.2(2) ?
Ca2 Si Ca2 2_665 . 3_555 150.61(18) ?
Ca2 Si Ca2 2_665 . 5_554 112.06(5) ?
Ca2 Si Ca2 2_665 . 5_555 112.06(5) ?
Ca2 Si Tb2 2_665 . . 134.97(17) ?
Ca2 Si Tb2 2_665 . 2_665 0.0(5) ?
Ca2 Si Tb2 2_665 . 3_555 150.61(18) ?
Ca2 Si Tb2 2_665 . 5_554 112.06(5) ?
Ca2 Si Tb2 2_665 . 5_555 112.06(5) ?
Ca2 Si O1 2_665 . . 78.8(2) ?
Ca2 Si O2 2_665 . . 34.0(3) ?
Ca2 Si O3 2_665 . . 123.51(16) ?
Ca2 Si O3 2_665 . 10_555 123.51(16) ?
Ca2 Si Ca2 3_555 . 5_554 73.14(7) ?
Ca2 Si Ca2 3_555 . 5_555 73.14(7) ?
Ca2 Si Tb2 3_555 . . 74.42(9) ?
Ca2 Si Tb2 3_555 . 2_665 150.61(18) ?
Ca2 Si Tb2 3_555 . 3_555 0.0(5) ?
Ca2 Si Tb2 3_555 . 5_554 73.14(7) ?
Ca2 Si Tb2 3_555 . 5_555 73.14(7) ?
Ca2 Si O1 3_555 . . 130.6(3) ?
Ca2 Si O2 3_555 . . 116.7(4) ?
Ca2 Si O3 3_555 . . 52.45(18) ?
Ca2 Si O3 3_555 . 10_555 52.45(18) ?
Ca2 Si Ca2 5_554 . 5_555 134.94(9) ?
Ca2 Si Tb2 5_554 . . 71.39(6) ?
Ca2 Si Tb2 5_554 . 2_665 112.06(5) ?
Ca2 Si Tb2 5_554 . 3_555 73.14(7) ?
Ca2 Si Tb2 5_554 . 5_554 0.0(5) ?
Ca2 Si Tb2 5_554 . 5_555 134.94(9) ?
Ca2 Si O1 5_554 . . 89.92(13) ?
Ca2 Si O2 5_554 . . 110.73(9) ?
Ca2 Si O3 5_554 . . 23.3(2) ?
Ca2 Si O3 5_554 . 10_555 122.94(19) ?
Ca2 Si Tb2 5_555 . . 71.39(6) ?
Ca2 Si Tb2 5_555 . 2_665 112.06(5) ?
Ca2 Si Tb2 5_555 . 3_555 73.14(7) ?
Ca2 Si Tb2 5_555 . 5_554 134.94(9) ?
Ca2 Si Tb2 5_555 . 5_555 0.0(5) ?
Ca2 Si O1 5_555 . . 89.92(13) ?
Ca2 Si O2 5_555 . . 110.73(9) ?
Ca2 Si O3 5_555 . . 122.94(19) ?
Ca2 Si O3 5_555 . 10_555 23.3(2) ?
Tb2 Si Tb2 . . 2_665 134.97(17) ?
Tb2 Si Tb2 . . 3_555 74.42(9) ?
Tb2 Si Tb2 . . 5_554 71.39(6) ?
Tb2 Si Tb2 . . 5_555 71.39(6) ?
Tb2 Si O1 . . . 56.2(2) ?
Tb2 Si O2 . . . 168.9(4) ?
Tb2 Si O3 . . . 78.2(2) ?
Tb2 Si O3 . . 10_555 78.2(2) ?
Tb2 Si Tb2 2_665 . 3_555 150.61(18) ?
Tb2 Si Tb2 2_665 . 5_554 112.06(5) ?
Tb2 Si Tb2 2_665 . 5_555 112.06(5) ?
Tb2 Si O1 2_665 . . 78.8(2) ?
Tb2 Si O2 2_665 . . 34.0(3) ?
Tb2 Si O3 2_665 . . 123.51(16) ?
Tb2 Si O3 2_665 . 10_555 123.51(16) ?
Tb2 Si Tb2 3_555 . 5_554 73.14(7) ?
Tb2 Si Tb2 3_555 . 5_555 73.14(7) ?
Tb2 Si O1 3_555 . . 130.6(3) ?
Tb2 Si O2 3_555 . . 116.7(4) ?
Tb2 Si O3 3_555 . . 52.45(18) ?
Tb2 Si O3 3_555 . 10_555 52.45(18) ?
Tb2 Si Tb2 5_554 . 5_555 134.94(9) ?
Tb2 Si O1 5_554 . . 89.92(13) ?
Tb2 Si O2 5_554 . . 110.73(9) ?
Tb2 Si O3 5_554 . . 23.3(2) ?
Tb2 Si O3 5_554 . 10_555 122.94(19) ?
Tb2 Si O1 5_555 . . 89.92(13) ?
Tb2 Si O2 5_555 . . 110.73(9) ?
Tb2 Si O3 5_555 . . 122.94(19) ?
Tb2 Si O3 5_555 . 10_555 23.3(2) ?
O1 Si O2 . . . 112.7(4) ?
O1 Si O3 . . . 111.3(3) ?
O1 Si O3 . . 10_555 111.3(3) ?
O2 Si O3 . . . 108.2(3) ?
O2 Si O3 . . 10_555 108.2(3) ?
O3 Si O3 . . 10_555 104.7(3) ?
Ca1 O1 Ca1 . . 10_555 94.3(3) ?
Ca1 O1 Tb1 . . . 0.0(5) ?
Ca1 O1 Tb1 . . 10_555 94.3(3) ?
Ca1 O1 Ca2 . . . 105.4(2) ?
Ca1 O1 Tb2 . . . 105.4(2) ?
Ca1 O1 Si . . . 127.4(2) ?
Ca1 O1 Tb1 10_555 . . 94.3(3) ?
Ca1 O1 Tb1 10_555 . 10_555 0.0(5) ?
Ca1 O1 Ca2 10_555 . . 105.4(2) ?
Ca1 O1 Tb2 10_555 . . 105.4(2) ?
Ca1 O1 Si 10_555 . . 127.4(2) ?
Tb1 O1 Tb1 . . 10_555 94.3(3) ?
Tb1 O1 Ca2 . . . 105.4(2) ?
Tb1 O1 Tb2 . . . 105.4(2) ?
Tb1 O1 Si . . . 127.4(2) ?
Tb1 O1 Ca2 10_555 . . 105.4(2) ?
Tb1 O1 Tb2 10_555 . . 105.4(2) ?
Tb1 O1 Si 10_555 . . 127.4(2) ?
Ca2 O1 Tb2 . . . 0.0(5) ?
Ca2 O1 Si . . . 93.9(3) ?
Tb2 O1 Si . . . 93.9(3) ?
Ca1 O2 Ca1 4_665 . 7_665 90.2(3) ?
Ca1 O2 Tb1 4_665 . 4_665 0.0(5) ?
Ca1 O2 Tb1 4_665 . 7_665 90.2(3) ?
Ca1 O2 Ca2 4_665 . 2_665 116.85(19) ?
Ca1 O2 Tb2 4_665 . 2_665 116.85(19) ?
Ca1 O2 Si 4_665 . . 101.9(2) ?
Ca1 O2 Tb1 7_665 . 4_665 90.2(3) ?
Ca1 O2 Tb1 7_665 . 7_665 0.0(5) ?
Ca1 O2 Ca2 7_665 . 2_665 116.85(19) ?
Ca1 O2 Tb2 7_665 . 2_665 116.85(19) ?
Ca1 O2 Si 7_665 . . 101.9(2) ?
Tb1 O2 Tb1 4_665 . 7_665 90.2(3) ?
Tb1 O2 Ca2 4_665 . 2_665 116.85(19) ?
Tb1 O2 Tb2 4_665 . 2_665 116.85(19) ?
Tb1 O2 Si 4_665 . . 101.9(2) ?
Tb1 O2 Ca2 7_665 . 2_665 116.85(19) ?
Tb1 O2 Tb2 7_665 . 2_665 116.85(19) ?
Tb1 O2 Si 7_665 . . 101.9(2) ?
Ca2 O2 Tb2 2_665 . 2_665 0.0(5) ?
Ca2 O2 Si 2_665 . . 123.2(5) ?
Tb2 O2 Si 2_665 . . 123.2(5) ?
Ca1 O3 Tb1 7_665 . 7_665 0.0(5) ?
Ca1 O3 Ca2 7_665 . 3_555 101.69(19) ?
Ca1 O3 Ca2 7_665 . 5_554 103.16(16) ?
Ca1 O3 Tb2 7_665 . 3_555 101.69(19) ?
Ca1 O3 Tb2 7_665 . 5_554 103.16(16) ?
Ca1 O3 Si 7_665 . . 88.3(2) ?
Tb1 O3 Ca2 7_665 . 3_555 101.69(19) ?
Tb1 O3 Ca2 7_665 . 5_554 103.16(16) ?
Tb1 O3 Tb2 7_665 . 3_555 101.69(19) ?
Tb1 O3 Tb2 7_665 . 5_554 103.16(16) ?
Tb1 O3 Si 7_665 . . 88.3(2) ?
Ca2 O3 Ca2 3_555 . 5_554 117.83(15) ?
Ca2 O3 Tb2 3_555 . 3_555 0.0(5) ?
Ca2 O3 Tb2 3_555 . 5_554 117.83(15) ?
Ca2 O3 Si 3_555 . . 95.8(2) ?
Ca2 O3 Tb2 5_554 . 3_555 117.83(15) ?
Ca2 O3 Tb2 5_554 . 5_554 0.0(5) ?
Ca2 O3 Si 5_554 . . 140.5(3) ?
Tb2 O3 Tb2 3_555 . 5_554 117.83(15) ?
Tb2 O3 Si 3_555 . . 95.8(2) ?
Tb2 O3 Si 5_554 . . 140.5(3) ?
Ca2 O4 Ca2 . . 2_555 120.00(8) ?
Ca2 O4 Ca2 . . 3_555 120.00(7) ?
Ca2 O4 Tb2 . . . 0.0(5) ?
Ca2 O4 Tb2 . . 2_555 120.00(8) ?
Ca2 O4 Tb2 . . 3_555 120.00(7) ?
Ca2 O4 Ca2 2_555 . 3_555 120.00(8) ?
Ca2 O4 Tb2 2_555 . . 120.00(8) ?
Ca2 O4 Tb2 2_555 . 2_555 0.0(5) ?
Ca2 O4 Tb2 2_555 . 3_555 120.00(8) ?
Ca2 O4 Tb2 3_555 . . 120.00(7) ?
Ca2 O4 Tb2 3_555 . 2_555 120.00(8) ?
Ca2 O4 Tb2 3_555 . 3_555 0.0(5) ?
Tb2 O4 Tb2 . . 2_555 120.00(8) ?
Tb2 O4 Tb2 . . 3_555 120.00(7) ?
Tb2 O4 Tb2 2_555 . 3_555 120.00(8) ?

loop_
_geom_torsion_atom_site_label_1
_geom_torsion_atom_site_label_2
_geom_torsion_atom_site_label_3
_geom_torsion_atom_site_label_4
_geom_torsion_site_symmetry_1
_geom_torsion_site_symmetry_2
_geom_torsion_site_symmetry_3
_geom_torsion_site_symmetry_4
_geom_torsion
_geom_torsion_publ_flag
? ? ? ? ? ? ? ? ? ?

loop_
_geom_hbond_atom_site_label_D
_geom_hbond_atom_site_label_H
_geom_hbond_atom_site_label_A
_geom_hbond_site_symmetry_D
_geom_hbond_site_symmetry_H
_geom_hbond_site_symmetry_A
_geom_hbond_distance_DH
_geom_hbond_distance_HA
_geom_hbond_distance_DA
_geom_hbond_angle_DHA
_geom_hbond_publ_flag
? ? ? ? ? ? ? ? ? ? ?


#=======================================================================

# 11. POWDER PROFILE

loop_
_pd_proc_point_id
_pd_proc_2theta_corrected
_pd_proc_intensity_net
_pd_calc_intensity_net
_pd_proc_ls_weight
1 9.9275 62738.00 62165.80 250.48
2 9.9354 62219.00 62229.90 249.44
3 9.9433 62177.00 62292.50 249.35
4 9.9512 61740.00 62353.40 248.48
5 9.9591 62709.00 62412.80 250.42
6 9.9669 62267.00 62470.60 249.53
7 9.9748 62764.00 62527.00 250.53
8 9.9827 62513.00 62582.00 250.03
9 9.9906 63142.00 62635.70 251.28
10 9.9985 62924.00 62688.10 250.85
11 10.0063 62578.00 62739.20 250.16
12 10.0142 62809.00 62789.20 250.62
13 10.0221 62701.00 62838.20 250.40
14 10.0300 62588.00 62886.00 250.18
15 10.0379 62543.00 62932.70 250.09
16 10.0457 62669.00 62978.50 250.34
17 10.0536 62955.00 63023.40 250.91
18 10.0615 63225.00 63067.40 251.45
19 10.0694 63075.00 63110.50 251.15
20 10.0773 62781.00 63152.90 250.56
21 10.0852 62726.00 63194.40 250.45
22 10.0930 63580.00 63235.30 252.15
23 10.1009 63479.00 63275.50 251.95
24 10.1088 63243.00 63315.00 251.48
25 10.1167 63553.00 63354.00 252.10
26 10.1246 63493.00 63392.30 251.98
27 10.1325 63476.00 63430.30 251.94
28 10.1403 62939.00 63467.60 250.88
29 10.1482 63699.00 63504.60 252.39
30 10.1561 63895.00 63541.10 252.77
31 10.1640 63475.00 63577.20 251.94
32 10.1719 63555.00 63613.00 252.10
33 10.1797 63430.00 63648.50 251.85
34 10.1876 63933.00 63683.70 252.85
35 10.1955 63887.00 63718.60 252.76
36 10.2034 63849.00 63753.30 252.68
37 10.2113 63884.00 63787.80 252.75
38 10.2191 64104.00 63822.20 253.19
39 10.2270 63963.00 63856.30 252.91
40 10.2349 63960.00 63890.40 252.90
41 10.2428 64131.00 63924.50 253.24
42 10.2507 63853.00 63958.40 252.69
43 10.2585 63698.00 63992.40 252.38
44 10.2664 63762.00 64026.30 252.51
45 10.2743 64302.00 64060.20 253.58
46 10.2822 64342.00 64094.20 253.66
47 10.2901 63843.00 64128.30 252.67
48 10.2979 63755.00 64162.40 252.50
49 10.3058 64355.00 64196.80 253.68
50 10.3137 64159.00 64231.20 253.30
51 10.3216 64574.00 64265.80 254.11
52 10.3295 64405.00 64300.70 253.78
53 10.3374 64485.00 64335.70 253.94
54 10.3452 64437.00 64371.10 253.84
55 10.3531 64788.00 64406.70 254.54
56 10.3610 64744.00 64442.70 254.45
57 10.3689 64241.00 64479.20 253.46
58 10.3768 64927.00 64516.00 254.81
59 10.3847 64801.00 64553.30 254.56
60 10.3925 64955.00 64591.20 254.86
61 10.4004 64558.00 64629.80 254.08
62 10.4083 64603.00 64669.40 254.17
63 10.4162 65164.00 64710.40 255.27
64 10.4241 65449.00 64753.40 255.83
65 10.4319 65116.00 64799.30 255.18
66 10.4398 65439.00 64849.30 255.81
67 10.4477 65463.00 64904.70 255.86
68 10.4556 64950.00 64966.40 254.85
69 10.4635 65180.00 65034.60 255.30
70 10.4713 65309.00 65108.60 255.56
71 10.4792 65309.00 65187.70 255.56
72 10.4871 65432.00 65270.60 255.80
73 10.4950 65403.00 65356.90 255.74
74 10.5029 65431.00 65446.00 255.79
75 10.5107 65673.00 65537.60 256.27
76 10.5186 65712.00 65631.70 256.34
77 10.5265 65695.00 65728.30 256.31
78 10.5344 65711.00 65827.50 256.34
79 10.5423 65923.00 65929.40 256.76
80 10.5502 65787.00 66033.90 256.49
81 10.5580 66280.00 66141.30 257.45
82 10.5659 66184.00 66251.60 257.26
83 10.5738 65640.00 66365.00 256.20
84 10.5817 66134.00 66481.80 257.17
85 10.5896 66201.00 66602.10 257.30
86 10.5975 66161.00 66726.10 257.22
87 10.6053 66308.00 66854.00 257.50
88 10.6132 67012.00 66986.00 258.87
89 10.6211 66767.00 67122.30 258.39
90 10.6290 66203.00 67263.50 257.30
91 10.6369 66802.00 67409.70 258.46
92 10.6447 67163.00 67561.30 259.16
93 10.6526 66854.00 67718.90 258.56
94 10.6605 67276.00 67882.70 259.38
95 10.6684 67340.00 68053.20 259.50
96 10.6763 67612.00 68231.00 260.02
97 10.6841 67563.00 68416.60 259.93
98 10.6920 68033.00 68610.70 260.83
99 10.6999 67862.00 68813.60 260.50
100 10.7078 68643.00 69025.40 262.00
101 10.7157 68699.00 69245.80 262.11
102 10.7235 69442.00 69472.90 263.52
103 10.7314 69294.00 69704.40 263.24
104 10.7393 69814.00 69937.40 264.22
105 10.7472 69544.00 70169.50 263.71
106 10.7551 69940.00 70400.30 264.46
107 10.7629 70416.00 70632.40 265.36
108 10.7708 70937.00 70871.80 266.34
109 10.7787 71067.00 71124.80 266.58
110 10.7866 71841.00 71400.20 268.03
111 10.7945 72184.00 71708.70 268.67
112 10.8024 72830.00 72063.90 269.87
113 10.8102 72547.00 72482.90 269.35
114 10.8181 73841.00 72983.10 271.74
115 10.8260 73561.00 73571.00 271.22
116 10.8339 74273.00 74216.80 272.53
117 10.8418 74602.00 74833.70 273.13
118 10.8497 74642.00 75260.50 273.21
119 10.8575 73999.00 75280.30 272.03
120 10.8654 73146.00 74700.70 270.45
121 10.8733 71869.00 73534.40 268.08
122 10.8812 71652.00 72093.70 267.68
123 10.8891 70425.00 70748.80 265.38
124 10.8969 69844.00 69706.30 264.28
125 10.9048 69278.00 69002.60 263.21
126 10.9127 69304.00 68582.20 263.26
127 10.9206 68096.00 68357.90 260.95
128 10.9285 68846.00 68251.20 262.39
129 10.9363 68942.00 68208.10 262.57
130 10.9442 68531.00 68198.30 261.78
131 10.9521 69094.00 68206.80 262.86
132 10.9600 69410.00 68226.50 263.46
133 10.9679 68793.00 68253.90 262.28
134 10.9757 68228.00 68287.10 261.20
135 10.9836 68407.00 68324.80 261.55
136 10.9915 69095.00 68366.10 262.86
137 10.9994 69158.00 68410.30 262.98
138 11.0073 68722.00 68457.00 262.15
139 11.0152 69570.00 68505.60 263.76
140 11.0230 68829.00 68555.80 262.35
141 11.0309 68850.00 68607.50 262.39
142 11.0388 69260.00 68660.40 263.17
143 11.0467 69133.00 68714.30 262.93
144 11.0546 68754.00 68769.20 262.21
145 11.0625 69200.00 68824.90 263.06
146 11.0703 68909.00 68881.20 262.51
147 11.0782 69254.00 68938.20 263.16
148 11.0861 69146.00 68995.70 262.96
149 11.0940 69608.00 69053.70 263.83
150 11.1018 69244.00 69112.10 263.14
151 11.1097 69315.00 69170.90 263.28
152 11.1176 69548.00 69230.10 263.72
153 11.1255 69668.00 69289.50 263.95
154 11.1334 69561.00 69349.20 263.74
155 11.1413 69451.00 69409.20 263.54
156 11.1491 69671.00 69469.40 263.95
157 11.1570 69122.00 69529.70 262.91
158 11.1649 69818.00 69590.30 264.23
159 11.1728 69500.00 69650.90 263.63
160 11.1807 69946.00 69711.80 264.47
161 11.1885 70466.00 69772.70 265.45
162 11.1964 70294.00 69833.70 265.13
163 11.2043 70467.00 69894.80 265.46
164 11.2122 70318.00 69955.90 265.17
165 11.2201 70568.00 70017.10 265.65
166 11.2280 70736.00 70078.30 265.96
167 11.2358 70670.00 70139.60 265.84
168 11.2437 70284.00 70200.90 265.11
169 11.2516 70703.00 70262.10 265.90
170 11.2595 70141.00 70323.30 264.84
171 11.2674 70715.00 70384.50 265.92
172 11.2752 70894.00 70445.60 266.26
173 11.2831 70564.00 70506.60 265.64
174 11.2910 70671.00 70567.70 265.84
175 11.2989 71334.00 70628.60 267.08
176 11.3068 70899.00 70689.50 266.27
177 11.3146 70700.00 70750.20 265.89
178 11.3225 71131.00 70810.90 266.70
179 11.3304 70995.00 70871.40 266.45
180 11.3383 70741.00 70931.80 265.97
181 11.3462 71146.00 70992.00 266.73
182 11.3541 71233.00 71052.20 266.89
183 11.3619 70821.00 71112.20 266.12
184 11.3698 71550.00 71172.00 267.49
185 11.3777 71391.00 71231.60 267.19
186 11.3856 71329.00 71291.10 267.08
187 11.3935 71940.00 71350.30 268.22
188 11.4013 71332.00 71409.40 267.08
189 11.4092 71675.00 71468.30 267.72
190 11.4171 71872.00 71527.00 268.09
191 11.4250 71905.00 71585.40 268.15
192 11.4329 71206.00 71643.60 266.85
193 11.4408 71527.00 71701.50 267.45
194 11.4486 71804.00 71759.20 267.96
195 11.4565 71652.00 71816.70 267.68
196 11.4644 71771.00 71874.00 267.90
197 11.4723 71946.00 71930.90 268.23
198 11.4802 72230.00 71987.50 268.76
199 11.4880 72011.00 72043.90 268.35
200 11.4959 72409.00 72100.00 269.09
201 11.5038 72252.00 72155.70 268.80
202 11.5117 72429.00 72211.20 269.13
203 11.5196 71882.00 72266.40 268.11
204 11.5274 72382.00 72321.30 269.04
205 11.5353 72187.00 72375.80 268.68
206 11.5432 72279.00 72429.90 268.85
207 11.5511 72159.00 72483.80 268.62
208 11.5590 72367.00 72537.30 269.01
209 11.5668 72508.00 72590.40 269.27
210 11.5747 72397.00 72643.20 269.07
211 11.5826 72541.00 72695.60 269.33
212 11.5905 72964.00 72747.70 270.12
213 11.5984 72959.00 72799.30 270.11
214 11.6063 73008.00 72850.60 270.20
215 11.6141 73170.00 72901.50 270.50
216 11.6220 73290.00 72951.90 270.72
217 11.6299 72853.00 73002.00 269.91
218 11.6378 73005.00 73051.70 270.19
219 11.6457 72489.00 73101.00 269.24
220 11.6536 73211.00 73149.80 270.58
221 11.6614 72984.00 73198.20 270.16
222 11.6693 73466.00 73246.10 271.05
223 11.6772 72956.00 73293.70 270.10
224 11.6851 73004.00 73340.70 270.19
225 11.6930 73175.00 73387.40 270.51
226 11.7008 72914.00 73433.60 270.03
227 11.7087 73438.00 73479.30 270.99
228 11.7166 73116.00 73524.50 270.40
229 11.7245 73930.00 73569.30 271.90
230 11.7324 73165.00 73613.60 270.49
231 11.7402 73667.00 73657.40 271.42
232 11.7481 73867.00 73700.80 271.79
233 11.7560 73497.00 73743.60 271.10
234 11.7639 73020.00 73786.00 270.22
235 11.7718 74160.00 73827.80 272.32
236 11.7796 73362.00 73869.10 270.85
237 11.7875 73419.00 73910.00 270.96
238 11.7954 73996.00 73950.30 272.02
239 11.8033 74250.00 73990.10 272.49
240 11.8112 74018.00 74029.40 272.06
241 11.8191 73795.00 74068.10 271.65
242 11.8269 73454.00 74106.30 271.02
243 11.8348 74025.00 74144.00 272.08
244 11.8427 74092.00 74181.20 272.20
245 11.8506 74273.00 74217.80 272.53
246 11.8585 73740.00 74249.30 271.55
247 11.8663 74437.00 74284.80 272.83
248 11.8742 73933.00 74319.90 271.91
249 11.8821 74142.00 74354.30 272.29
250 11.8900 74018.00 74388.20 272.06
251 11.8979 73824.00 74421.50 271.71
252 11.9058 74239.00 74454.30 272.47
253 11.9136 73864.00 74486.40 271.78
254 11.9215 74332.00 74518.00 272.64
255 11.9294 74347.00 74549.10 272.67
256 11.9373 74293.00 74579.50 272.57
257 11.9452 74453.00 74609.40 272.86
258 11.9530 74403.00 74638.60 272.77
259 11.9609 74273.00 74667.30 272.53
260 11.9688 74169.00 74695.40 272.34
261 11.9767 74610.00 74722.80 273.15
262 11.9846 74316.00 74749.70 272.61
263 11.9924 74465.00 74776.00 272.88
264 12.0003 74659.00 74801.70 273.24
265 12.0082 74486.00 74826.80 272.92
266 12.0161 74781.00 74851.20 273.46
267 12.0240 74434.00 74875.10 272.83
268 12.0318 74411.00 74898.30 272.78
269 12.0397 74540.00 74920.90 273.02
270 12.0476 74845.00 74942.90 273.58
271 12.0555 74604.00 74964.30 273.14
272 12.0634 75405.00 74985.00 274.60
273 12.0713 74758.00 75005.20 273.42
274 12.0791 75357.00 75024.70 274.51
275 12.0870 74837.00 75043.50 273.56
276 12.0949 75242.00 75061.80 274.30
277 12.1028 75067.00 75079.40 273.98
278 12.1107 74772.00 75096.40 273.45
279 12.1186 74934.00 75112.80 273.74
280 12.1264 75085.00 75128.50 274.02
281 12.1343 75190.00 75143.50 274.21
282 12.1422 74915.00 75158.00 273.71
283 12.1501 74976.00 75171.80 273.82
284 12.1580 75181.00 75184.90 274.19
285 12.1658 74974.00 75197.50 273.81
286 12.1737 75476.00 75209.40 274.73
287 12.1816 75543.00 75220.60 274.85
288 12.1895 74962.00 75231.20 273.79
289 12.1974 75200.00 75241.10 274.23
290 12.2052 74746.00 75250.40 273.40
291 12.2131 75174.00 75259.10 274.18
292 12.2210 75116.00 75267.10 274.07
293 12.2289 75194.00 75274.50 274.21
294 12.2368 75385.00 75281.20 274.56
295 12.2446 75163.00 75287.20 274.16
296 12.2525 75363.00 75292.70 274.52
297 12.2604 74644.00 75297.40 273.21
298 12.2683 75099.00 75301.60 274.04
299 12.2762 75033.00 75305.00 273.92
300 12.2841 74861.00 75307.90 273.61
301 12.2919 74973.00 75310.00 273.81
302 12.2998 75372.00 75311.60 274.54
303 12.3077 75266.00 75312.50 274.35
304 12.3156 75238.00 75312.70 274.30
305 12.3235 75497.00 75312.30 274.77
306 12.3313 75206.00 75311.20 274.24
307 12.3392 75384.00 75309.50 274.56
308 12.3471 75070.00 75307.10 273.99
309 12.3550 75366.00 75304.10 274.53
310 12.3629 75370.00 75300.50 274.54
311 12.3708 74817.00 75296.10 273.53
312 12.3786 75113.00 75291.20 274.07
313 12.3865 75434.00 75285.60 274.65
314 12.3944 74726.00 75279.40 273.36
315 12.4023 75386.00 75272.50 274.57
316 12.4102 74909.00 75265.00 273.70
317 12.4180 75713.00 75256.80 275.16
318 12.4259 74946.00 75248.00 273.76
319 12.4338 75271.00 75238.50 274.36
320 12.4417 74835.00 75228.50 273.56
321 12.4496 75172.00 75217.70 274.17
322 12.4574 75237.00 75206.40 274.29
323 12.4653 75302.00 75194.40 274.41
324 12.4732 75180.00 75181.70 274.19
325 12.4811 75113.00 75168.50 274.07
326 12.4890 75670.00 75154.60 275.08
327 12.4969 75129.00 75140.10 274.10
328 12.5047 75072.00 75124.90 273.99
329 12.5126 75151.00 75109.10 274.14
330 12.5205 74718.00 75092.70 273.35
331 12.5284 75612.00 75075.60 274.98
332 12.5363 74705.00 75058.00 273.32
333 12.5441 75490.00 75039.70 274.75
334 12.5520 75467.00 75020.80 274.71
335 12.5599 74722.00 75001.30 273.35
336 12.5678 74973.00 74981.10 273.81
337 12.5757 75028.00 74960.40 273.91
338 12.5836 74829.00 74939.00 273.55
339 12.5914 75266.00 74917.10 274.35
340 12.5993 75029.00 74894.50 273.91
341 12.6072 74690.00 74871.30 273.30
342 12.6151 74718.00 74847.50 273.35
343 12.6230 74853.00 74823.10 273.59
344 12.6308 74700.00 74798.10 273.31
345 12.6387 74818.00 74772.50 273.53
346 12.6466 74434.00 74746.30 272.83
347 12.6545 74909.00 74719.50 273.70
348 12.6624 74730.00 74692.10 273.37
349 12.6702 74991.00 74664.20 273.85
350 12.6781 74697.00 74635.60 273.31
351 12.6860 74550.00 74606.40 273.04
352 12.6939 74387.00 74576.70 272.74
353 12.7018 74294.00 74546.40 272.57
354 12.7097 74230.00 74515.50 272.45
355 12.7175 74312.00 74484.10 272.60
356 12.7254 74692.00 74452.00 273.30
357 12.7333 74448.00 74419.40 272.85
358 12.7412 74491.00 74386.20 272.93
359 12.7491 74636.00 74352.50 273.20
360 12.7569 74467.00 74318.20 272.89
361 12.7648 74209.00 74283.30 272.41
362 12.7727 74432.00 74247.90 272.82
363 12.7806 73553.00 74211.90 271.21
364 12.7885 74169.00 74175.40 272.34
365 12.7963 73732.00 74138.30 271.54
366 12.8042 74763.00 74100.70 273.43
367 12.8121 74203.00 74062.50 272.40
368 12.8200 74351.00 74023.80 272.67
369 12.8279 73875.00 73984.50 271.80
370 12.8357 74197.00 73944.80 272.39
371 12.8436 73612.00 73904.50 271.32
372 12.8515 74277.00 73863.60 272.54
373 12.8594 74159.00 73822.20 272.32
374 12.8673 74033.00 73780.30 272.09
375 12.8752 74336.00 73737.90 272.65
376 12.8830 73264.00 73695.00 270.67
377 12.8909 73356.00 73651.50 270.84
378 12.8988 73151.00 73607.60 270.46
379 12.9067 73292.00 73563.10 270.73
380 12.9146 73915.00 73518.10 271.87
381 12.9225 73887.00 73472.70 271.82
382 12.9303 73430.00 73426.70 270.98
383 12.9382 73617.00 73380.20 271.33
384 12.9461 73196.00 73333.30 270.55
385 12.9540 73711.00 73285.90 271.50
386 12.9619 73668.00 73237.90 271.42
387 12.9697 73546.00 73189.50 271.19
388 12.9776 73638.00 73140.60 271.36
389 12.9855 73796.00 73091.20 271.65
390 12.9934 73456.00 73041.40 271.03
391 13.0013 73931.00 72991.10 271.90
392 13.0091 73126.00 72940.30 270.42
393 13.0170 72800.00 72889.10 269.82
394 13.0249 72744.00 72837.40 269.71
395 13.0328 73095.00 72785.20 270.36
396 13.0407 73035.00 72732.60 270.25
397 13.0485 72877.00 72679.60 269.96
398 13.0564 72660.00 72626.10 269.55
399 13.0643 73210.00 72572.10 270.57
400 13.0722 72990.00 72517.80 270.17
401 13.0801 72580.00 72463.00 269.41
402 13.0880 73255.00 72407.70 270.66
403 13.0958 72162.00 72352.00 268.63
404 13.1037 72241.00 72295.90 268.78
405 13.1116 72110.00 72239.40 268.53
406 13.1195 72347.00 72182.50 268.97
407 13.1274 72625.00 72125.20 269.49
408 13.1352 72378.00 72067.40 269.03
409 13.1431 72231.00 72009.30 268.76
410 13.1510 72369.00 71950.70 269.02
411 13.1589 72259.00 71891.70 268.81
412 13.1668 72141.00 71832.40 268.59
413 13.1747 72332.00 71772.60 268.95
414 13.1825 72000.00 71712.50 268.33
415 13.1904 71547.00 71652.00 267.48
416 13.1983 71841.00 71591.10 268.03
417 13.2062 71343.00 71529.80 267.10
418 13.2141 71691.00 71468.10 267.75
419 13.2219 71792.00 71406.10 267.94
420 13.2298 71365.00 71343.70 267.14
421 13.2377 71680.00 71281.00 267.73
422 13.2456 71577.00 71217.90 267.54
423 13.2535 71302.00 71154.40 267.02
424 13.2613 71333.00 71090.50 267.08
425 13.2692 71205.00 71026.40 266.84
426 13.2771 70734.00 70961.90 265.96
427 13.2850 71331.00 70897.00 267.08
428 13.2929 70690.00 70831.90 265.88
429 13.3007 71218.00 70766.30 266.87
430 13.3086 70904.00 70700.50 266.28
431 13.3165 70273.00 70634.30 265.09
432 13.3244 70788.00 70567.80 266.06
433 13.3323 70628.00 70501.00 265.76
434 13.3402 70544.00 70433.80 265.60
435 13.3480 70636.00 70366.40 265.77
436 13.3559 70857.00 70298.70 266.19
437 13.3638 70587.00 70230.60 265.68
438 13.3717 70140.00 70162.30 264.84
439 13.3796 70660.00 70093.50 265.82
440 13.3875 70411.00 70024.60 265.35
441 13.3953 70237.00 69955.40 265.02
442 13.4032 69950.00 69885.90 264.48
443 13.4111 69979.00 69816.10 264.54
444 13.4190 69906.00 69746.00 264.40
445 13.4269 69905.00 69675.70 264.40
446 13.4347 69634.00 69605.00 263.88
447 13.4426 69160.00 69534.10 262.98
448 13.4505 69739.00 69463.00 264.08
449 13.4584 69423.00 69391.50 263.48
450 13.4663 69418.00 69319.90 263.47
451 13.4741 69534.00 69248.00 263.69
452 13.4820 69404.00 69175.80 263.45
453 13.4899 68951.00 69103.40 262.58
454 13.4978 68740.00 69030.70 262.18
455 13.5057 68874.00 68957.80 262.44
456 13.5135 68456.00 68884.70 261.64
457 13.5214 68589.00 68811.30 261.89
458 13.5293 68937.00 68737.70 262.56
459 13.5372 68223.00 68663.90 261.20
460 13.5451 68350.00 68589.90 261.44
461 13.5530 68485.00 68515.60 261.70
462 13.5608 68481.00 68441.10 261.69
463 13.5687 68510.00 68366.50 261.74
464 13.5766 68196.00 68291.60 261.14
465 13.5845 68266.00 68216.50 261.28
466 13.5924 67830.00 68141.20 260.44
467 13.6002 68152.00 68065.80 261.06
468 13.6081 67914.00 67990.00 260.60
469 13.6160 68032.00 67914.20 260.83
470 13.6239 67625.00 67838.20 260.05
471 13.6318 67582.00 67762.00 259.96
472 13.6397 67669.00 67685.60 260.13
473 13.6475 67642.00 67609.00 260.08
474 13.6554 67036.00 67532.30 258.91
475 13.6633 67440.00 67455.40 259.69
476 13.6712 67491.00 67378.20 259.79
477 13.6791 67660.00 67301.00 260.11
478 13.6869 67290.00 67223.60 259.40
479 13.6948 67114.00 67146.10 259.06
480 13.7027 67349.00 67068.40 259.52
481 13.7106 67095.00 66990.60 259.03
482 13.7185 66824.00 66912.60 258.50
483 13.7263 66478.00 66834.40 257.83
484 13.7342 66679.00 66756.20 258.22
485 13.7421 66409.00 66677.80 257.70
486 13.7500 66412.00 66599.20 257.70
487 13.7579 66615.00 66520.60 258.10
488 13.7657 66284.00 66441.90 257.46
489 13.7736 66098.00 66363.00 257.10
490 13.7815 66104.00 66283.90 257.11
491 13.7894 66235.00 66204.80 257.36
492 13.7973 65979.00 66125.50 256.86
493 13.8052 66302.00 66046.20 257.49
494 13.8130 65881.00 65966.80 256.67
495 13.8209 65693.00 65887.30 256.31
496 13.8288 65853.00 65807.60 256.62
497 13.8367 65656.00 65727.90 256.23
498 13.8446 65664.00 65648.00 256.25
499 13.8525 65797.00 65568.00 256.51
500 13.8603 65081.00 65488.10 255.11
501 13.8682 65461.00 65408.00 255.85
502 13.8761 65367.00 65327.90 255.67
503 13.8840 65141.00 65247.60 255.23
504 13.8919 65199.00 65167.30 255.34
505 13.8997 65381.00 65086.90 255.70
506 13.9076 64362.00 65006.40 253.70
507 13.9155 64793.00 64925.90 254.54
508 13.9234 64631.00 64845.40 254.23
509 13.9313 65019.00 64764.80 254.99
510 13.9391 64700.00 64684.10 254.36
511 13.9470 64406.00 64603.40 253.78
512 13.9549 64658.00 64522.60 254.28
513 13.9628 64783.00 64441.70 254.52
514 13.9707 64365.00 64360.80 253.70
515 13.9785 64730.00 64280.00 254.42
516 13.9864 64449.00 64199.00 253.87
517 13.9943 64161.00 64118.00 253.30
518 14.0022 63937.00 64037.10 252.86
519 14.0101 63713.00 63956.00 252.41
520 14.0180 64262.00 63874.90 253.50
521 14.0258 64000.00 63793.80 252.98
522 14.0337 63808.00 63712.70 252.60
523 14.0416 64110.00 63631.60 253.20
524 14.0495 63280.00 63550.50 251.55
525 14.0574 63424.00 63469.40 251.84
526 14.0652 63472.00 63388.20 251.94
527 14.0731 63540.00 63307.00 252.07
528 14.0810 63158.00 63225.80 251.31
529 14.0889 63042.00 63144.70 251.08
530 14.0968 63584.00 63063.50 252.16
531 14.1046 62871.00 62982.40 250.74
532 14.1125 63052.00 62901.30 251.10
533 14.1204 62933.00 62820.10 250.87
534 14.1283 62680.00 62739.00 250.36
535 14.1362 62927.00 62657.80 250.85
536 14.1441 62894.00 62576.70 250.79
537 14.1519 62375.00 62495.70 249.75
538 14.1598 62099.00 62414.70 249.20
539 14.1677 62312.00 62333.70 249.62
540 14.1756 62168.00 62252.70 249.34
541 14.1835 62163.00 62171.70 249.32
542 14.1913 61917.00 62090.70 248.83
543 14.1992 61966.00 62009.80 248.93
544 14.2071 61660.00 61929.00 248.31
545 14.2150 62089.00 61848.10 249.18
546 14.2229 62007.00 61767.40 249.01
547 14.2308 61557.00 61686.70 248.11
548 14.2386 61137.00 61606.00 247.26
549 14.2465 61148.00 61525.30 247.28
550 14.2544 61227.00 61444.70 247.44
551 14.2623 61041.00 61364.20 247.07
552 14.2702 61536.00 61283.70 248.07
553 14.2780 61205.00 61203.30 247.40
554 14.2859 61386.00 61122.90 247.76
555 14.2938 60877.00 61042.70 246.73
556 14.3017 60997.00 60962.50 246.98
557 14.3096 60976.00 60882.20 246.93
558 14.3174 60120.00 60802.10 245.19
559 14.3253 60123.00 60722.10 245.20
560 14.3332 60277.00 60642.20 245.51
561 14.3411 60496.00 60562.30 245.96
562 14.3490 60470.00 60482.50 245.91
563 14.3568 60451.00 60402.80 245.87
564 14.3647 60171.00 60323.10 245.30
565 14.3726 59869.00 60243.60 244.68
566 14.3805 59940.00 60164.10 244.83
567 14.3884 60122.00 60084.80 245.20
568 14.3963 59626.00 60005.50 244.18
569 14.4041 59537.00 59926.30 244.00
570 14.4120 59465.00 59847.20 243.85
571 14.4199 59479.00 59768.10 243.88
572 14.4278 59578.00 59689.20 244.09
573 14.4357 59594.00 59610.50 244.12
574 14.4436 59257.00 59531.80 243.43
575 14.4514 59333.00 59453.20 243.58
576 14.4593 59372.00 59374.70 243.66
577 14.4672 58719.00 59296.30 242.32
578 14.4751 58914.00 59218.00 242.72
579 14.4830 59017.00 59139.80 242.93
580 14.4908 58874.00 59061.70 242.64
581 14.4987 59209.00 58983.80 243.33
582 14.5066 58877.00 58906.00 242.65
583 14.5145 58789.00 58828.30 242.46
584 14.5224 58720.00 58750.70 242.32
585 14.5302 58799.00 58673.20 242.49
586 14.5381 59032.00 58595.80 242.96
587 14.5460 58319.00 58518.60 241.49
588 14.5539 58287.00 58441.50 241.43
589 14.5618 57957.00 58364.50 240.74
590 14.5696 58167.00 58287.70 241.18
591 14.5775 57908.00 58211.00 240.64
592 14.5854 57948.00 58134.40 240.72
593 14.5933 58214.00 58057.90 241.28
594 14.6012 57990.00 57981.60 240.81
595 14.6091 57866.00 57905.40 240.55
596 14.6169 57710.00 57829.40 240.23
597 14.6248 57689.00 57753.50 240.18
598 14.6327 57391.00 57677.70 239.56
599 14.6406 57526.00 57602.10 239.85
600 14.6485 57852.00 57526.60 240.52
601 14.6564 57422.00 57451.20 239.63
602 14.6642 57238.00 57376.00 239.24
603 14.6721 57455.00 57301.00 239.70
604 14.6800 57306.00 57226.10 239.39
605 14.6879 57025.00 57151.40 238.80
606 14.6958 57212.00 57076.80 239.19
607 14.7036 56968.00 57002.40 238.68
608 14.7115 56528.00 56928.00 237.76
609 14.7194 56434.00 56853.90 237.56
610 14.7273 56776.00 56779.90 238.28
611 14.7352 56496.00 56706.10 237.69
612 14.7430 57220.00 56632.50 239.21
613 14.7509 56525.00 56559.00 237.75
614 14.7588 56202.00 56485.60 237.07
615 14.7667 56262.00 56412.40 237.20
616 14.7746 55965.00 56339.40 236.57
617 14.7824 55988.00 56266.50 236.62
618 14.7903 56690.00 56193.90 238.10
619 14.7982 55923.00 56121.40 236.48
620 14.8061 55858.00 56049.00 236.34
621 14.8140 55833.00 55976.80 236.29
622 14.8218 55873.00 55904.80 236.38
623 14.8297 55485.00 55832.90 235.55
624 14.8376 55518.00 55761.20 235.62
625 14.8455 55411.00 55689.80 235.40
626 14.8534 55884.00 55618.40 236.40
627 14.8613 55518.00 55547.30 235.62
628 14.8691 55319.00 55476.30 235.20
629 14.8770 54788.00 55405.50 234.07
630 14.8849 55447.00 55334.80 235.47
631 14.8928 55341.00 55264.40 235.25
632 14.9007 55498.00 55194.10 235.58
633 14.9086 54785.00 55124.10 234.06
634 14.9164 54812.00 55054.20 234.12
635 14.9243 54731.00 54984.40 233.95
636 14.9322 55093.00 54914.90 234.72
637 14.9401 54513.00 54845.60 233.48
638 14.9480 55010.00 54776.30 234.54
639 14.9558 54482.00 54707.30 233.41
640 14.9637 54996.00 54638.50 234.51
641 14.9716 54352.00 54569.90 233.13
642 14.9795 54070.00 54501.50 232.53
643 14.9874 54471.00 54433.20 233.39
644 14.9952 54180.00 54365.20 232.77
645 15.0031 54456.00 54297.20 233.36
646 15.0110 54162.00 54229.50 232.73
647 15.0189 54081.00 54162.10 232.55
648 15.0268 54215.00 54094.80 232.84
649 15.0346 53741.00 54027.70 231.82
650 15.0425 54112.00 53960.70 232.62
651 15.0504 53759.00 53894.00 231.86
652 15.0583 53816.00 53827.40 231.98
653 15.0662 53921.00 53761.10 232.21
654 15.0741 53792.00 53694.90 231.93
655 15.0819 53303.00 53629.00 230.87
656 15.0898 53476.00 53563.20 231.25
657 15.0977 53179.00 53497.70 230.61
658 15.1056 53094.00 53432.30 230.42
659 15.1135 53159.00 53367.10 230.56
660 15.1214 53441.00 53302.10 231.17
661 15.1292 53165.00 53237.30 230.57
662 15.1371 53143.00 53172.70 230.53
663 15.1450 53130.00 53108.30 230.50
664 15.1529 52965.00 53044.20 230.14
665 15.1608 52874.00 52980.20 229.94
666 15.1686 52853.00 52916.40 229.90
667 15.1765 52715.00 52852.70 229.60
668 15.1844 52649.00 52789.30 229.45
669 15.1923 52435.00 52726.20 228.99
670 15.2002 52930.00 52663.20 230.07
671 15.2080 52586.00 52600.40 229.32
672 15.2159 52653.00 52537.80 229.46
673 15.2238 52836.00 52475.40 229.86
674 15.2317 52256.00 52413.20 228.60
675 15.2396 52561.00 52351.20 229.26
676 15.2474 52210.00 52289.40 228.49
677 15.2553 52390.00 52227.80 228.89
678 15.2632 51905.00 52166.40 227.83
679 15.2711 51995.00 52105.30 228.02
680 15.2790 52342.00 52044.30 228.78
681 15.2868 51512.00 51983.60 226.96
682 15.2947 51779.00 51922.90 227.55
683 15.3026 51981.00 51862.60 227.99
684 15.3105 51656.00 51802.40 227.28
685 15.3184 51949.00 51742.50 227.92
686 15.3263 51755.00 51682.70 227.50
687 15.3341 51610.00 51623.20 227.18
688 15.3420 51463.00 51563.80 226.85
689 15.3499 51341.00 51504.60 226.59
690 15.3578 51090.00 51445.70 226.03
691 15.3657 51151.00 51386.90 226.17
692 15.3736 50943.00 51328.40 225.71
693 15.3814 51260.00 51270.10 226.41
694 15.3893 51130.00 51212.00 226.12
695 15.3972 51113.00 51154.10 226.08
696 15.4051 51106.00 51096.30 226.07
697 15.4130 51489.00 51038.80 226.91
698 15.4208 51454.00 50981.50 226.84
699 15.4287 51318.00 50924.40 226.54
700 15.4366 50821.00 50867.50 225.43
701 15.4445 50732.00 50810.80 225.24
702 15.4524 50501.00 50754.30 224.72
703 15.4602 50454.00 50698.10 224.62
704 15.4681 50904.00 50641.90 225.62
705 15.4760 50803.00 50586.10 225.40
706 15.4839 50409.00 50530.40 224.52
707 15.4918 50537.00 50474.90 224.80
708 15.4997 50225.00 50419.70 224.11
709 15.5075 50120.00 50364.60 223.88
710 15.5154 50376.00 50309.80 224.45
711 15.5233 50451.00 50255.10 224.61
712 15.5312 50085.00 50200.60 223.80
713 15.5391 50365.00 50146.40 224.42
714 15.5469 49907.00 50092.30 223.40
715 15.5548 50468.00 50038.50 224.65
716 15.5627 50274.00 49984.90 224.22
717 15.5706 49966.00 49931.40 223.53
718 15.5785 49901.00 49878.10 223.38
719 15.5864 50024.00 49825.10 223.66
720 15.5942 49709.00 49772.30 222.96
721 15.6021 49786.00 49719.70 223.13
722 15.6100 49651.00 49667.20 222.82
723 15.6179 49662.00 49615.00 222.85
724 15.6257 49744.00 49563.00 223.03
725 15.6336 49260.00 49511.20 221.95
726 15.6415 49440.00 49459.50 222.35
727 15.6494 49549.00 49408.10 222.60
728 15.6573 49334.00 49356.90 222.11
729 15.6652 49576.00 49305.90 222.66
730 15.6730 49602.00 49255.10 222.71
731 15.6809 48926.00 49204.40 221.19
732 15.6888 49172.00 49154.00 221.75
733 15.6967 49049.00 49103.70 221.47
734 15.7046 49281.00 49053.70 221.99
735 15.7125 48642.00 49003.90 220.55
736 15.7203 49519.00 48954.30 222.53
737 15.7282 49096.00 48904.90 221.58
738 15.7361 49110.00 48855.60 221.61
739 15.7440 49016.00 48806.60 221.40
740 15.7519 48893.00 48757.70 221.12
741 15.7597 48807.00 48709.10 220.92
742 15.7676 48509.00 48660.60 220.25
743 15.7755 48755.00 48612.40 220.80
744 15.7834 48824.00 48564.30 220.96
745 15.7913 48756.00 48516.40 220.81
746 15.7991 48590.00 48468.80 220.43
747 15.8070 48481.00 48421.30 220.18
748 15.8149 48321.00 48374.00 219.82
749 15.8228 48440.00 48326.90 220.09
750 15.8307 48683.00 48280.00 220.64
751 15.8385 48318.00 48233.30 219.81
752 15.8464 48356.00 48187.30 219.90
753 15.8543 48232.00 48141.00 219.62
754 15.8622 48078.00 48094.90 219.27
755 15.8701 48186.00 48048.90 219.51
756 15.8780 48250.00 48003.10 219.66
757 15.8858 47933.00 47957.60 218.94
758 15.8937 48218.00 47912.20 219.59
759 15.9016 48119.00 47867.10 219.36
760 15.9095 48082.00 47822.10 219.28
761 15.9174 47810.00 47777.30 218.65
762 15.9252 47932.00 47732.70 218.93
763 15.9331 47424.00 47688.20 217.77
764 15.9410 47702.00 47644.00 218.41
765 15.9489 47765.00 47599.90 218.55
766 15.9568 47792.00 47556.10 218.61
767 15.9647 47751.00 47512.40 218.52
768 15.9725 47230.00 47468.90 217.32
769 15.9804 47454.00 47425.60 217.84
770 15.9883 47070.00 47382.40 216.96
771 15.9962 47180.00 47339.50 217.21
772 16.0041 47447.00 47296.70 217.82
773 16.0119 47102.00 47254.10 217.03
774 16.0198 47209.00 47211.70 217.28
775 16.0277 47373.00 47169.50 217.65
776 16.0356 47200.00 47127.50 217.26
777 16.0435 47002.00 47085.60 216.80
778 16.0513 47548.00 47043.90 218.05
779 16.0592 46777.00 47002.40 216.28
780 16.0671 47250.00 46961.10 217.37
781 16.0750 47209.00 46920.00 217.28
782 16.0829 46993.00 46879.00 216.78
783 16.0907 46599.00 46838.20 215.87
784 16.0986 46509.00 46797.60 215.66
785 16.1065 47021.00 46757.10 216.84
786 16.1144 46508.00 46716.90 215.66
787 16.1223 46567.00 46676.80 215.79
788 16.1302 46985.00 46636.90 216.76
789 16.1380 46628.00 46597.20 215.93
790 16.1459 46495.00 46557.60 215.63
791 16.1538 46614.00 46518.20 215.90
792 16.1617 46516.00 46479.00 215.68
793 16.1696 46218.00 46439.90 214.98
794 16.1775 46438.00 46401.00 215.49
795 16.1853 46265.00 46362.40 215.09
796 16.1932 46012.00 46323.80 214.50
797 16.2011 46531.00 46285.50 215.71
798 16.2090 45929.00 46247.30 214.31
799 16.2169 46553.00 46209.20 215.76
800 16.2247 45846.00 46171.30 214.12
801 16.2326 45921.00 46133.70 214.29
802 16.2405 46119.00 46096.10 214.75
803 16.2484 46166.00 46058.80 214.86
804 16.2563 45836.00 46021.60 214.09
805 16.2641 45873.00 45984.60 214.18
806 16.2720 46011.00 45947.70 214.50
807 16.2799 45990.00 45911.00 214.45
808 16.2878 45675.00 45874.40 213.72
809 16.2957 45864.00 45838.10 214.16
810 16.3036 45820.00 45801.90 214.06
811 16.3114 45641.00 45765.80 213.64
812 16.3193 45668.00 45730.00 213.70
813 16.3272 45830.00 45694.20 214.08
814 16.3351 45105.00 45658.60 212.38
815 16.3430 45834.00 45623.20 214.09
816 16.3508 45844.00 45588.00 214.11
817 16.3587 45609.00 45552.90 213.56
818 16.3666 45562.00 45518.00 213.45
819 16.3745 45684.00 45483.30 213.74
820 16.3824 45534.00 45448.70 213.39
821 16.3902 45455.00 45414.20 213.20
822 16.3981 45363.00 45379.90 212.99
823 16.4060 45257.00 45345.80 212.74
824 16.4139 45848.00 45311.80 214.12
825 16.4218 45582.00 45278.00 213.50
826 16.4296 45384.00 45244.40 213.04
827 16.4375 45490.00 45210.90 213.28
828 16.4454 45322.00 45177.60 212.89
829 16.4533 45376.00 45144.30 213.02
830 16.4612 45402.00 45111.30 213.08
831 16.4691 44534.00 45078.50 211.03
832 16.4769 45123.00 45045.80 212.42
833 16.4848 45178.00 45013.30 212.55
834 16.4927 45257.00 44980.90 212.74
835 16.5006 45186.00 44948.70 212.57
836 16.5085 44678.00 44916.60 211.37
837 16.5163 44648.00 44884.80 211.30
838 16.5242 44728.00 44853.10 211.49
839 16.5321 44925.00 44821.50 211.96
840 16.5400 45029.00 44790.20 212.20
841 16.5479 44766.00 44759.00 211.58
842 16.5557 44563.00 44728.00 211.10
843 16.5636 44683.00 44697.20 211.38
844 16.5715 44797.00 44666.70 211.65
845 16.5794 45004.00 44636.30 212.14
846 16.5873 44908.00 44606.20 211.91
847 16.5952 44722.00 44576.40 211.48
848 16.6030 44497.00 44547.10 210.94
849 16.6109 44915.00 44518.20 211.93
850 16.6188 44164.00 44490.00 210.15
851 16.6267 44426.00 44462.70 210.77
852 16.6346 44508.00 44436.60 210.97
853 16.6425 44292.00 44411.90 210.46
854 16.6503 44924.00 44388.80 211.95
855 16.6582 44316.00 44367.00 210.51
856 16.6661 44322.00 44346.60 210.53
857 16.6740 44533.00 44327.40 211.03
858 16.6819 44442.00 44309.20 210.81
859 16.6897 44110.00 44292.10 210.02
860 16.6976 44545.00 44275.90 211.06
861 16.7055 44288.00 44260.70 210.45
862 16.7134 44409.00 44246.60 210.73
863 16.7213 44017.00 44233.60 209.80
864 16.7291 44327.00 44221.80 210.54
865 16.7370 44519.00 44211.20 210.99
866 16.7449 44369.00 44202.20 210.64
867 16.7528 44399.00 44194.70 210.71
868 16.7607 44128.00 44188.90 210.07
869 16.7686 44191.00 44185.00 210.22
870 16.7764 43949.00 44183.10 209.64
871 16.7843 44308.00 44183.40 210.49
872 16.7922 44145.00 44186.00 210.11
873 16.8001 44199.00 44190.60 210.24
874 16.8080 44323.00 44197.20 210.53
875 16.8158 44491.00 44205.60 210.93
876 16.8237 43903.00 44215.80 209.53
877 16.8316 44401.00 44228.50 210.71
878 16.8395 44292.00 44245.00 210.46
879 16.8474 44489.00 44267.00 210.92
880 16.8552 44129.00 44295.40 210.07
881 16.8631 44117.00 44328.10 210.04
882 16.8710 44512.00 44358.60 210.98
883 16.8789 44911.00 44374.40 211.92
884 16.8868 44064.00 44357.70 209.91
885 16.8946 44360.00 44290.20 210.62
886 16.9025 44075.00 44165.20 209.94
887 16.9104 44127.00 44001.40 210.06
888 16.9183 43706.00 43832.20 209.06
889 16.9262 43726.00 43683.40 209.11
890 16.9341 43553.00 43564.70 208.69
891 16.9419 43676.00 43475.20 208.99
892 16.9498 43523.00 43409.00 208.62
893 16.9577 43300.00 43358.80 208.09
894 16.9656 43535.00 43318.30 208.65
895 16.9735 43386.00 43283.30 208.29
896 16.9813 43479.00 43251.50 208.52
897 16.9892 43298.00 43221.50 208.08
898 16.9971 43187.00 43192.80 207.82
899 17.0050 43348.00 43164.90 208.20
900 17.0129 43148.00 43137.70 207.72
901 17.0208 42540.00 43111.00 206.25
902 17.0286 43380.00 43084.80 208.28
903 17.0365 42916.00 43059.00 207.16
904 17.0444 43005.00 43033.50 207.38
905 17.0523 43052.00 43008.30 207.49
906 17.0602 43199.00 42983.40 207.84
907 17.0680 42970.00 42958.70 207.29
908 17.0759 42965.00 42934.30 207.28
909 17.0838 42747.00 42910.00 206.75
910 17.0917 42868.00 42885.90 207.05
911 17.0996 43145.00 42862.00 207.71
912 17.1075 42518.00 42838.20 206.20
913 17.1153 42814.00 42814.60 206.91
914 17.1232 42706.00 42791.20 206.65
915 17.1311 42509.00 42767.90 206.18
916 17.1390 43095.00 42744.70 207.59
917 17.1469 43010.00 42721.60 207.39
918 17.1547 42891.00 42698.70 207.10
919 17.1626 42449.00 42675.90 206.03
920 17.1705 42884.00 42653.20 207.09
921 17.1784 43041.00 42630.60 207.46
922 17.1863 42208.00 42608.10 205.45
923 17.1941 42378.00 42585.80 205.86
924 17.2020 42964.00 42563.50 207.28
925 17.2099 42472.00 42541.30 206.09
926 17.2178 42582.00 42519.30 206.35
927 17.2257 42743.00 42497.40 206.74
928 17.2335 42973.00 42475.50 207.30
929 17.2414 42324.00 42453.80 205.73
930 17.2493 42234.00 42432.20 205.51
931 17.2572 42485.00 42410.60 206.12
932 17.2651 42437.00 42389.10 206.00
933 17.2730 42066.00 42367.80 205.10
934 17.2808 42310.00 42346.50 205.69
935 17.2887 42359.00 42325.30 205.81
936 17.2966 42343.00 42304.30 205.77
937 17.3045 42482.00 42283.30 206.11
938 17.3124 42156.00 42262.40 205.32
939 17.3202 42103.00 42241.50 205.19
940 17.3281 42498.00 42220.80 206.15
941 17.3360 42258.00 42200.20 205.57
942 17.3439 41876.00 42179.60 204.64
943 17.3518 41774.00 42159.20 204.39
944 17.3596 42243.00 42138.80 205.53
945 17.3675 41909.00 42118.50 204.72
946 17.3754 41972.00 42098.30 204.87
947 17.3833 42187.00 42078.10 205.40
948 17.3912 42121.00 42058.10 205.23
949 17.3991 42030.00 42038.10 205.01
950 17.4069 41953.00 42018.30 204.82
951 17.4148 41719.00 41998.50 204.25
952 17.4227 41853.00 41978.70 204.58
953 17.4306 41918.00 41959.10 204.74
954 17.4385 42260.00 41939.50 205.57
955 17.4464 41919.00 41920.00 204.74
956 17.4542 41835.00 41900.60 204.54
957 17.4621 42170.00 41881.30 205.35
958 17.4700 42167.00 41862.00 205.35
959 17.4779 41494.00 41842.80 203.70
960 17.4858 42122.00 41823.70 205.24
961 17.4936 41941.00 41804.70 204.79
962 17.5015 41638.00 41785.70 204.05
963 17.5094 41963.00 41766.90 204.85
964 17.5173 41446.00 41748.10 203.58
965 17.5252 41659.00 41729.30 204.10
966 17.5330 41703.00 41710.70 204.21
967 17.5409 41322.00 41692.10 203.28
968 17.5488 41642.00 41673.60 204.06
969 17.5567 41610.00 41655.10 203.99
970 17.5646 41503.00 41636.80 203.72
971 17.5725 41680.00 41618.50 204.16
972 17.5803 41781.00 41600.20 204.40
973 17.5882 41713.00 41582.10 204.24
974 17.5961 41487.00 41564.00 203.68
975 17.6040 41194.00 41546.00 202.96
976 17.6119 41241.00 41528.00 203.08
977 17.6197 41615.00 41510.10 204.00
978 17.6276 41417.00 41492.30 203.51
979 17.6355 41291.00 41474.50 203.20
980 17.6434 41539.00 41456.80 203.81
981 17.6513 41455.00 41439.20 203.60
982 17.6591 41420.00 41421.70 203.52
983 17.6670 41250.00 41404.20 203.10
984 17.6749 41152.00 41386.80 202.86
985 17.6828 41286.00 41369.40 203.19
986 17.6907 41554.00 41352.10 203.85
987 17.6985 41454.00 41334.90 203.60
988 17.7064 41190.00 41317.70 202.95
989 17.7143 41048.00 41300.60 202.60
990 17.7222 41350.00 41283.60 203.35
991 17.7301 41220.00 41266.60 203.03
992 17.7380 41321.00 41249.70 203.28
993 17.7458 41303.00 41232.80 203.23
994 17.7537 40804.00 41216.00 202.00
995 17.7616 41305.00 41199.30 203.24
996 17.7695 40821.00 41182.70 202.04
997 17.7774 40582.00 41166.10 201.45
998 17.7852 41616.00 41149.50 204.00
999 17.7931 41308.00 41135.10 203.24
1000 17.8010 40954.00 41118.70 202.37
1001 17.8089 41324.00 41102.30 203.28
1002 17.8168 40978.00 41086.10 202.43
1003 17.8246 41092.00 41069.80 202.71
1004 17.8325 40877.00 41053.70 202.18
1005 17.8404 41319.00 41037.60 203.27
1006 17.8483 40851.00 41021.50 202.12
1007 17.8562 40824.00 41005.60 202.05
1008 17.8641 41078.00 40989.60 202.68
1009 17.8719 40849.00 40973.80 202.11
1010 17.8798 40863.00 40958.00 202.15
1011 17.8877 41159.00 40942.20 202.88
1012 17.8956 40714.00 40926.50 201.78
1013 17.9035 41308.00 40910.90 203.24
1014 17.9114 40855.00 40895.30 202.13
1015 17.9192 40557.00 40879.80 201.39
1016 17.9271 40984.00 40864.30 202.45
1017 17.9350 40772.00 40848.90 201.92
1018 17.9429 40886.00 40833.50 202.20
1019 17.9508 40786.00 40818.20 201.96
1020 17.9586 40773.00 40802.90 201.92
1021 17.9665 41004.00 40787.30 202.49
1022 17.9744 40509.00 40772.20 201.27
1023 17.9823 40655.00 40757.10 201.63
1024 17.9902 40323.00 40742.10 200.81
1025 17.9980 41065.00 40727.10 202.65
1026 18.0059 40655.00 40712.20 201.63
1027 18.0138 40822.00 40697.30 202.04
1028 18.0217 40587.00 40682.50 201.46
1029 18.0296 41100.00 40667.70 202.73
1030 18.0375 40822.00 40653.00 202.04
1031 18.0453 40385.00 40638.40 200.96
1032 18.0532 40557.00 40623.80 201.39
1033 18.0611 40555.00 40609.20 201.38
1034 18.0690 40610.00 40594.70 201.52
1035 18.0769 40594.00 40580.20 201.48
1036 18.0847 40673.00 40565.90 201.68
1037 18.0926 40758.00 40551.50 201.89
1038 18.1005 40449.00 40537.20 201.12
1039 18.1084 40557.00 40523.00 201.39
1040 18.1163 40090.00 40508.80 200.23
1041 18.1241 40739.00 40494.60 201.84
1042 18.1320 40498.00 40480.50 201.24
1043 18.1399 40501.00 40466.50 201.25
1044 18.1478 40646.00 40452.50 201.61
1045 18.1557 40407.00 40438.60 201.01
1046 18.1635 39941.00 40424.70 199.85
1047 18.1714 40677.00 40410.90 201.68
1048 18.1793 40668.00 40397.10 201.66
1049 18.1872 40239.00 40383.30 200.60
1050 18.1951 40286.00 40369.60 200.71
1051 18.2030 40173.00 40356.00 200.43
1052 18.2108 40068.00 40342.40 200.17
1053 18.2187 40552.00 40328.90 201.38
1054 18.2266 40056.00 40315.40 200.14
1055 18.2345 40091.00 40302.00 200.23
1056 18.2424 40084.00 40288.60 200.21
1057 18.2502 40192.00 40275.30 200.48
1058 18.2581 40445.00 40262.00 201.11
1059 18.2660 40462.00 40248.80 201.15
1060 18.2739 40462.00 40235.60 201.15
1061 18.2818 40217.00 40222.50 200.54
1062 18.2896 40117.00 40209.50 200.29
1063 18.2975 40228.00 40196.50 200.57
1064 18.3054 40321.00 40183.50 200.80
1065 18.3133 40440.00 40170.60 201.10
1066 18.3212 40159.00 40157.80 200.40
1067 18.3291 40325.00 40145.00 200.81
1068 18.3369 40114.00 40132.30 200.29
1069 18.3448 39874.00 40119.60 199.68
1070 18.3527 39922.00 40107.00 199.80
1071 18.3606 40153.00 40094.40 200.38
1072 18.3685 39937.00 40081.90 199.84
1073 18.3764 39820.00 40069.50 199.55
1074 18.3842 40033.00 40057.10 200.08
1075 18.3921 40019.00 40044.80 200.05
1076 18.4000 40083.00 40032.60 200.21
1077 18.4079 39850.00 40020.40 199.62
1078 18.4158 39804.00 40008.30 199.51
1079 18.4236 39995.00 39996.30 199.99
1080 18.4315 39699.00 39984.40 199.25
1081 18.4394 40218.00 39972.50 200.54
1082 18.4473 39940.00 39960.70 199.85
1083 18.4552 40092.00 39949.00 200.23
1084 18.4630 40350.00 39937.40 200.87
1085 18.4709 39703.00 39925.90 199.26
1086 18.4788 40006.00 39914.50 200.01
1087 18.4867 39283.00 39903.20 198.20
1088 18.4946 39836.00 39892.00 199.59
1089 18.5025 39776.00 39881.00 199.44
1090 18.5103 39562.00 39870.10 198.90
1091 18.5182 39437.00 39859.30 198.59
1092 18.5261 39705.00 39848.70 199.26
1093 18.5340 40049.00 39838.30 200.12
1094 18.5419 39688.00 39828.00 199.22
1095 18.5497 39751.00 39818.10 199.38
1096 18.5576 39606.00 39808.30 199.01
1097 18.5655 40007.00 39798.90 200.02
1098 18.5734 39698.00 39789.70 199.24
1099 18.5813 39313.00 39781.00 198.27
1100 18.5891 39794.00 39772.80 199.48
1101 18.5970 39766.00 39765.30 199.41
1102 18.6049 39825.00 39758.60 199.56
1103 18.6128 39910.00 39753.30 199.77
1104 18.6207 39707.00 39749.80 199.27
1105 18.6285 39743.00 39749.10 199.36
1106 18.6364 39708.00 39752.30 199.27
1107 18.6443 39853.00 39760.50 199.63
1108 18.6522 39579.00 39774.90 198.95
1109 18.6601 39379.00 39796.10 198.44
1110 18.6680 39544.00 39824.20 198.86
1111 18.6758 39500.00 39858.60 198.75
1112 18.6837 39721.00 39898.90 199.30
1113 18.6916 39800.00 39944.50 199.50
1114 18.6995 39866.00 39995.20 199.66
1115 18.7074 39490.00 40051.10 198.72
1116 18.7153 39683.00 40112.10 199.21
1117 18.7231 40325.00 40178.70 200.81
1118 18.7310 39924.00 40251.30 199.81
1119 18.7389 40213.00 40330.60 200.53
1120 18.7468 40601.00 40417.50 201.50
1121 18.7547 40407.00 40512.60 201.01
1122 18.7625 40420.00 40616.80 201.05
1123 18.7704 40614.00 40731.20 201.53
1124 18.7783 40520.00 40855.80 201.30
1125 18.7862 41025.00 40991.10 202.55
1126 18.7941 40913.00 41136.90 202.27
1127 18.8019 41351.00 41293.00 203.35
1128 18.8098 41411.00 41459.90 203.50
1129 18.8177 41673.00 41639.40 204.14
1130 18.8256 41878.00 41835.30 204.64
1131 18.8335 41920.00 42049.60 204.74
1132 18.8414 42488.00 42278.30 206.13
1133 18.8492 42011.00 42502.50 204.97
1134 18.8571 42813.00 42684.10 206.91
1135 18.8650 42426.00 42763.70 205.98
1136 18.8729 42304.00 42671.50 205.68
1137 18.8808 42137.00 42359.00 205.27
1138 18.8886 41750.00 41855.10 204.33
1139 18.8965 41038.00 41274.50 202.58
1140 18.9044 40676.00 40733.40 201.68
1141 18.9123 40095.00 40294.10 200.24
1142 18.9202 39544.00 39970.70 198.86
1143 18.9280 39683.00 39749.10 199.21
1144 18.9359 39642.00 39603.90 199.10
1145 18.9438 39826.00 39509.10 199.57
1146 18.9517 39738.00 39445.10 199.34
1147 18.9596 39707.00 39398.50 199.27
1148 18.9674 39259.00 39362.00 198.14
1149 18.9753 39020.00 39331.60 197.54
1150 18.9832 39301.00 39305.30 198.24
1151 18.9911 39123.00 39281.80 197.79
1152 18.9990 39303.00 39260.60 198.25
1153 19.0069 38855.00 39241.10 197.12
1154 19.0147 39201.00 39223.10 197.99
1155 19.0226 39189.00 39206.20 197.96
1156 19.0305 39066.00 39190.20 197.65
1157 19.0384 38782.00 39175.10 196.93
1158 19.0463 39157.00 39160.70 197.88
1159 19.0541 38836.00 39146.80 197.07
1160 19.0620 39405.00 39133.40 198.51
1161 19.0699 39250.00 39120.50 198.12
1162 19.0778 39683.00 39107.90 199.21
1163 19.0857 39247.00 39095.70 198.11
1164 19.0935 39277.00 39083.70 198.18
1165 19.1014 39060.00 39072.00 197.64
1166 19.1093 39034.00 39060.60 197.57
1167 19.1172 38818.00 39049.30 197.02
1168 19.1251 39169.00 39038.20 197.91
1169 19.1330 38897.00 39027.30 197.22
1170 19.1408 39007.00 39016.50 197.50
1171 19.1487 39201.00 39005.90 197.99
1172 19.1566 38877.00 38995.40 197.17
1173 19.1645 38980.00 38985.10 197.43
1174 19.1724 38803.00 38974.80 196.99
1175 19.1803 39192.00 38964.70 197.97
1176 19.1881 38843.00 38954.60 197.09
1177 19.1960 38983.00 38944.60 197.44
1178 19.2039 39242.00 38934.80 198.10
1179 19.2118 39289.00 38925.00 198.21
1180 19.2197 38927.00 38915.30 197.30
1181 19.2275 38815.00 38905.60 197.01
1182 19.2354 38711.00 38896.00 196.75
1183 19.2433 38882.00 38886.50 197.18
1184 19.2512 38492.00 38877.10 196.19
1185 19.2591 38833.00 38867.70 197.06
1186 19.2669 38769.00 38858.40 196.90
1187 19.2748 38914.00 38849.10 197.27
1188 19.2827 38814.00 38839.90 197.01
1189 19.2906 38657.00 38830.70 196.61
1190 19.2985 38987.00 38821.60 197.45
1191 19.3064 38738.00 38812.60 196.82
1192 19.3142 38961.00 38803.60 197.38
1193 19.3221 38720.00 38794.60 196.77
1194 19.3300 39081.00 38785.70 197.69
1195 19.3379 39000.00 38776.80 197.48
1196 19.3458 38990.00 38768.00 197.46
1197 19.3536 38937.00 38759.20 197.32
1198 19.3615 38472.00 38750.50 196.14
1199 19.3694 38810.00 38741.80 197.00
1200 19.3773 38661.00 38733.10 196.62
1201 19.3852 38793.00 38724.50 196.96
1202 19.3930 38659.00 38715.90 196.62
1203 19.4009 38761.00 38707.40 196.88
1204 19.4088 38763.00 38698.90 196.88
1205 19.4167 38748.00 38690.40 196.85
1206 19.4246 38740.00 38682.00 196.82
1207 19.4324 38547.00 38673.60 196.33
1208 19.4403 38684.00 38665.30 196.68
1209 19.4482 38801.00 38657.00 196.98
1210 19.4561 38533.00 38648.70 196.30
1211 19.4640 38564.00 38640.40 196.38
1212 19.4719 38820.00 38632.20 197.03
1213 19.4797 38510.00 38624.10 196.24
1214 19.4876 38782.00 38616.00 196.93
1215 19.4955 38387.00 38607.90 195.93
1216 19.5034 38454.00 38599.80 196.10
1217 19.5113 38521.00 38591.80 196.27
1218 19.5191 38404.00 38583.80 195.97
1219 19.5270 38611.00 38575.80 196.50
1220 19.5349 38264.00 38567.90 195.61
1221 19.5428 38774.00 38560.00 196.91
1222 19.5507 38947.00 38552.20 197.35
1223 19.5585 38490.00 38544.30 196.19
1224 19.5664 38768.00 38536.60 196.90
1225 19.5743 38601.00 38528.80 196.47
1226 19.5822 38675.00 38521.10 196.66
1227 19.5901 38031.00 38513.40 195.01
1228 19.5980 38539.00 38505.70 196.31
1229 19.6058 38498.00 38498.10 196.21
1230 19.6137 38678.00 38490.50 196.67
1231 19.6216 38403.00 38482.90 195.97
1232 19.6295 38611.00 38475.40 196.50
1233 19.6374 38391.00 38467.90 195.94
1234 19.6453 38456.00 38460.40 196.10
1235 19.6531 38142.00 38453.00 195.30
1236 19.6610 38684.00 38445.60 196.68
1237 19.6689 38399.00 38438.20 195.96
1238 19.6768 38140.00 38430.90 195.29
1239 19.6847 38629.00 38423.60 196.54
1240 19.6925 38256.00 38416.30 195.59
1241 19.7004 38587.00 38409.00 196.44
1242 19.7083 38425.00 38401.80 196.02
1243 19.7162 38340.00 38394.60 195.81
1244 19.7241 38336.00 38387.50 195.80
1245 19.7319 38270.00 38380.40 195.63
1246 19.7398 38368.00 38373.30 195.88
1247 19.7477 38070.00 38366.20 195.12
1248 19.7556 38350.00 38359.20 195.83
1249 19.7635 38545.00 38352.20 196.33
1250 19.7714 37951.00 38345.20 194.81
1251 19.7792 38090.00 38338.30 195.17
1252 19.7871 38311.00 38331.30 195.73
1253 19.7950 38388.00 38324.50 195.93
1254 19.8029 38237.00 38317.60 195.54
1255 19.8108 38082.00 38310.80 195.15
1256 19.8186 38314.00 38304.00 195.74
1257 19.8265 38531.00 38297.20 196.29
1258 19.8344 38219.00 38290.50 195.50
1259 19.8423 38450.00 38283.80 196.09
1260 19.8502 38420.00 38277.10 196.01
1261 19.8580 38397.00 38270.50 195.95
1262 19.8659 38222.00 38263.90 195.50
1263 19.8738 38520.00 38257.30 196.26
1264 19.8817 38587.00 38250.70 196.44
1265 19.8896 38319.00 38244.20 195.75
1266 19.8974 38554.00 38237.70 196.35
1267 19.9053 38174.00 38231.30 195.38
1268 19.9132 38483.00 38224.80 196.17
1269 19.9211 38333.00 38218.40 195.79
1270 19.9290 38677.00 38212.00 196.66
1271 19.9369 38111.00 38205.70 195.22
1272 19.9447 38429.00 38199.40 196.03
1273 19.9526 37887.00 38193.10 194.65
1274 19.9605 38440.00 38186.80 196.06
1275 19.9684 38184.00 38180.60 195.41
1276 19.9763 38243.00 38174.40 195.56
1277 19.9841 37901.00 38166.50 194.68
1278 19.9920 37940.00 38160.40 194.78
1279 19.9999 37972.00 38154.30 194.86
1280 20.0078 38264.00 38148.20 195.61
1281 20.0157 38706.00 38142.20 196.74
1282 20.0236 38327.00 38136.20 195.77
1283 20.0314 38183.00 38130.20 195.40
1284 20.0393 38319.00 38124.30 195.75
1285 20.0472 37901.00 38118.30 194.68
1286 20.0551 38466.00 38112.50 196.13
1287 20.0630 38451.00 38106.60 196.09
1288 20.0708 38046.00 38100.80 195.05
1289 20.0787 38160.00 38094.90 195.35
1290 20.0866 38118.00 38089.20 195.24
1291 20.0945 38050.00 38083.40 195.06
1292 20.1024 38201.00 38077.70 195.45
1293 20.1103 38321.00 38072.00 195.76
1294 20.1181 38280.00 38066.30 195.65
1295 20.1260 38211.00 38060.70 195.48
1296 20.1339 38296.00 38055.10 195.69
1297 20.1418 38255.00 38049.50 195.59
1298 20.1497 38136.00 38043.90 195.28
1299 20.1575 37794.00 38038.40 194.41
1300 20.1654 37934.00 38032.90 194.77
1301 20.1733 38394.00 38027.40 195.94
1302 20.1812 38148.00 38022.00 195.32
1303 20.1891 37934.00 38016.60 194.77
1304 20.1969 37918.00 38011.20 194.73
1305 20.2048 38081.00 38005.80 195.14
1306 20.2127 38084.00 38000.50 195.15
1307 20.2206 38167.00 37995.20 195.36
1308 20.2285 38049.00 37989.90 195.06
1309 20.2363 37888.00 37984.60 194.65
1310 20.2442 38192.00 37979.40 195.43
1311 20.2521 38180.00 37974.20 195.40
1312 20.2600 38081.00 37969.10 195.14
1313 20.2679 38194.00 37963.90 195.43
1314 20.2758 38188.00 37958.80 195.42
1315 20.2836 37984.00 37953.70 194.90
1316 20.2915 38086.00 37948.70 195.16
1317 20.2994 38217.00 37943.60 195.49
1318 20.3073 38275.00 37938.60 195.64
1319 20.3152 38251.00 37933.60 195.58
1320 20.3230 38022.00 37928.70 194.99
1321 20.3309 38003.00 37923.80 194.94
1322 20.3388 38006.00 37918.90 194.95
1323 20.3467 37640.00 37914.00 194.01
1324 20.3546 37790.00 37909.20 194.40
1325 20.3624 37770.00 37904.30 194.35
1326 20.3703 37971.00 37899.60 194.86
1327 20.3782 38006.00 37894.80 194.95
1328 20.3861 37762.00 37890.10 194.32
1329 20.3940 38067.00 37885.30 195.11
1330 20.4019 37784.00 37880.70 194.38
1331 20.4097 38366.00 37876.00 195.87
1332 20.4176 37905.00 37871.40 194.69
1333 20.4255 38238.00 37866.80 195.54
1334 20.4334 37877.00 37862.20 194.62
1335 20.4413 37933.00 37857.70 194.76
1336 20.4492 38004.00 37853.10 194.95
1337 20.4570 37946.00 37848.60 194.80
1338 20.4649 37867.00 37844.20 194.59
1339 20.4728 37797.00 37839.70 194.41
1340 20.4807 37801.00 37835.30 194.43
1341 20.4886 37562.00 37830.90 193.81
1342 20.4964 37902.00 37826.60 194.68
1343 20.5043 37894.00 37822.20 194.66
1344 20.5122 38055.00 37817.90 195.08
1345 20.5201 37520.00 37813.60 193.70
1346 20.5280 37834.00 37809.40 194.51
1347 20.5358 37790.00 37805.10 194.40
1348 20.5437 37846.00 37800.90 194.54
1349 20.5516 37887.00 37796.70 194.65
1350 20.5595 38257.00 37792.60 195.59
1351 20.5674 38166.00 37788.50 195.36
1352 20.5753 37967.00 37784.40 194.85
1353 20.5831 37862.00 37780.30 194.58
1354 20.5910 37773.00 37776.20 194.35
1355 20.5989 37856.00 37772.20 194.57
1356 20.6068 37788.00 37768.20 194.39
1357 20.6147 37772.00 37764.20 194.35
1358 20.6225 38223.00 37760.30 195.51
1359 20.6304 37894.00 37756.30 194.66
1360 20.6383 37436.00 37752.40 193.48
1361 20.6462 38043.00 37748.60 195.05
1362 20.6541 37468.00 37744.70 193.57
1363 20.6619 37674.00 37740.90 194.10
1364 20.6698 38041.00 37737.10 195.04
1365 20.6777 38155.00 37733.30 195.33
1366 20.6856 38019.00 37729.60 194.99
1367 20.6935 37804.00 37725.90 194.43
1368 20.7013 37821.00 37773.10 194.48
1369 20.7092 37838.00 37770.20 194.52
1370 20.7171 37862.00 37767.30 194.58
1371 20.7250 37975.00 37764.50 194.87
1372 20.7329 38232.00 37761.70 195.53
1373 20.7408 37675.00 37759.00 194.10
1374 20.7486 37669.00 37756.20 194.09
1375 20.7565 37640.00 37753.60 194.01
1376 20.7644 37601.00 37751.00 193.91
1377 20.7723 37383.00 37748.40 193.35
1378 20.7802 37732.00 37745.90 194.25
1379 20.7880 38054.00 37743.40 195.07
1380 20.7959 37672.00 37740.90 194.09
1381 20.8038 37752.00 37738.60 194.30
1382 20.8117 38104.00 37736.20 195.20
1383 20.8196 38288.00 37733.90 195.67
1384 20.8274 38125.00 37731.70 195.26
1385 20.8353 37886.00 37729.50 194.64
1386 20.8432 37591.00 37727.40 193.88
1387 20.8511 37574.00 37725.30 193.84
1388 20.8590 38188.00 37723.20 195.42
1389 20.8669 37765.00 37721.30 194.33
1390 20.8747 38149.00 37719.40 195.32
1391 20.8826 37677.00 37717.50 194.11
1392 20.8905 38004.00 37715.70 194.95
1393 20.8984 37413.00 37713.90 193.42
1394 20.9063 37571.00 37712.20 193.83
1395 20.9142 37762.00 37710.60 194.32
1396 20.9220 38142.00 37709.00 195.30
1397 20.9299 37753.00 37707.50 194.30
1398 20.9378 37687.00 37706.10 194.13
1399 20.9457 37592.00 37704.70 193.89
1400 20.9536 37572.00 37703.40 193.84
1401 20.9614 37870.00 37702.20 194.60
1402 20.9693 37965.00 37701.00 194.85
1403 20.9772 37674.00 37700.00 194.10
1404 20.9851 37928.00 37699.00 194.75
1405 20.9930 37632.00 37698.00 193.99
1406 21.0008 37828.00 37697.20 194.49
1407 21.0087 38013.00 37696.40 194.97
1408 21.0166 37939.00 37695.70 194.78
1409 21.0245 37663.00 37695.10 194.07
1410 21.0324 37886.00 37694.60 194.64
1411 21.0403 37397.00 37694.20 193.38
1412 21.0481 37649.00 37693.90 194.03
1413 21.0560 37890.00 37693.60 194.65
1414 21.0639 37712.00 37693.50 194.20
1415 21.0718 37931.00 37693.50 194.76
1416 21.0797 38003.00 37693.60 194.94
1417 21.0875 37464.00 37693.80 193.56
1418 21.0954 37865.00 37694.10 194.59
1419 21.1033 37899.00 37694.60 194.68
1420 21.1112 37543.00 37695.10 193.76
1421 21.1191 37961.00 37695.90 194.84
1422 21.1269 38182.00 37696.70 195.40
1423 21.1348 37639.00 37697.70 194.01
1424 21.1427 37915.00 37698.80 194.72
1425 21.1506 37419.00 37700.10 193.44
1426 21.1585 37768.00 37701.50 194.34
1427 21.1663 37800.00 37703.10 194.42
1428 21.1742 37932.00 37704.90 194.76
1429 21.1821 37655.00 37706.90 194.05
1430 21.1900 37805.00 37709.10 194.43
1431 21.1979 37536.00 37711.40 193.74
1432 21.2058 37931.00 37714.00 194.76
1433 21.2136 37570.00 37716.80 193.83
1434 21.2215 37743.00 37719.80 194.28
1435 21.2294 37736.00 37723.10 194.26
1436 21.2373 37683.00 37726.60 194.12
1437 21.2452 37884.00 37730.40 194.64
1438 21.2530 37818.00 37734.50 194.47
1439 21.2609 37951.00 37739.00 194.81
1440 21.2688 37290.00 37743.70 193.11
1441 21.2767 37707.00 37748.70 194.18
1442 21.2846 37818.00 37754.20 194.47
1443 21.2924 37713.00 37760.00 194.20
1444 21.3003 37486.00 37766.20 193.61
1445 21.3082 37696.00 37772.90 194.15
1446 21.3161 37691.00 37780.00 194.14
1447 21.3240 37831.00 37787.60 194.50
1448 21.3319 37859.00 37795.80 194.57
1449 21.3397 37974.00 37804.50 194.87
1450 21.3476 37991.00 37813.80 194.91
1451 21.3555 37959.00 37823.80 194.83
1452 21.3634 37822.00 37834.50 194.48
1453 21.3713 37653.00 37846.00 194.04
1454 21.3792 37296.00 37858.30 193.12
1455 21.3870 37962.00 37871.40 194.84
1456 21.3949 37987.00 37885.50 194.90
1457 21.4028 37772.00 37900.70 194.35
1458 21.4107 37643.00 37917.00 194.02
1459 21.4186 38108.00 37934.50 195.21
1460 21.4264 38095.00 37953.40 195.18
1461 21.4343 37962.00 37973.80 194.84
1462 21.4422 37920.00 37995.80 194.73
1463 21.4501 37841.00 38019.60 194.53
1464 21.4580 37888.00 38045.40 194.65
1465 21.4658 38227.00 38073.40 195.52
1466 21.4737 37943.00 38103.80 194.79
1467 21.4816 38092.00 38136.90 195.17
1468 21.4895 37931.00 38173.20 194.76
1469 21.4974 37889.00 38212.80 194.65
1470 21.5053 38295.00 38256.30 195.69
1471 21.5131 38343.00 38304.30 195.81
1472 21.5210 38374.00 38357.20 195.89
1473 21.5289 38046.00 38415.90 195.05
1474 21.5368 38695.00 38481.20 196.71
1475 21.5446 38764.00 38554.40 196.89
1476 21.5525 38958.00 38636.70 197.38
1477 21.5604 38445.00 38729.90 196.07
1478 21.5683 38517.00 38836.30 196.26
1479 21.5762 39030.00 38959.50 197.56
1480 21.5841 39146.00 39105.00 197.85
1481 21.5919 39182.00 39281.10 197.94
1482 21.5998 39609.00 39501.40 199.02
1483 21.6077 39820.00 39786.40 199.55
1484 21.6156 39801.00 40163.90 199.50
1485 21.6235 40857.00 40670.80 202.13
1486 21.6313 40929.00 41348.60 202.31
1487 21.6392 41928.00 42238.00 204.76
1488 21.6471 42706.00 43367.10 206.65
1489 21.6550 43427.00 44745.20 208.39
1490 21.6629 45261.00 46367.90 212.75
1491 21.6708 46322.00 48219.50 215.23
1492 21.6786 48611.00 50289.80 220.48
1493 21.6865 51357.00 52575.80 226.62
1494 21.6944 53966.00 55081.70 232.31
1495 21.7023 56902.00 57819.80 238.54
1496 21.7102 60264.00 60812.80 245.49
1497 21.7180 63906.00 64084.70 252.80
1498 21.7259 67541.00 67672.90 259.89
1499 21.7338 71677.00 71598.30 267.73
1500 21.7417 76527.00 75892.30 276.64
1501 21.7496 82136.00 80580.10 286.59
1502 21.7575 87493.00 85674.40 295.79
1503 21.7653 93781.00 91190.90 306.24
1504 21.7732 101078.00 97143.00 317.93
1505 21.7811 107216.00 103530.00 327.44
1506 21.7890 113652.00 110263.00 337.12
1507 21.7969 120191.00 117147.00 346.69
1508 21.8047 125804.00 123488.00 354.69
1509 21.8126 129409.00 128279.00 359.73
1510 21.8205 129786.00 130016.00 360.26
1511 21.8284 125321.00 127027.00 354.01
1512 21.8363 116411.00 118365.00 341.19
1513 21.8442 102946.00 105098.00 320.85
1514 21.8520 88539.00 90207.20 297.55
1515 21.8599 74709.00 76451.80 273.33
1516 21.8678 63879.00 65296.00 252.74
1517 21.8757 56511.00 57049.00 237.72
1518 21.8836 50976.00 51373.90 225.78
1519 21.8914 47173.00 47665.60 217.19
1520 21.8993 45277.00 45291.00 212.78
1521 21.9072 43636.00 43753.50 208.89
1522 21.9151 42493.00 42708.10 206.14
1523 21.9230 41702.00 41950.60 204.21
1524 21.9308 41156.00 41369.00 202.87
1525 21.9387 40366.00 40903.00 200.91
1526 21.9466 40371.00 40519.60 200.93
1527 21.9545 39909.00 40198.40 199.77
1528 21.9624 39302.00 39926.80 198.25
1529 21.9702 39493.00 39694.50 198.73
1530 21.9781 39327.00 39494.40 198.31
1531 21.9860 39133.00 39320.90 197.82
1532 21.9939 38807.00 39169.20 196.99
1533 22.0018 38835.00 39036.10 197.07
1534 22.0096 38590.00 38918.50 196.44
1535 22.0175 38665.00 38814.10 196.63
1536 22.0254 38586.00 38721.20 196.43
1537 22.0333 38509.00 38638.10 196.24
1538 22.0412 38467.00 38563.40 196.13
1539 22.0491 38401.00 38496.20 195.96
1540 22.0569 38045.00 38435.40 195.05
1541 22.0648 38565.00 38380.30 196.38
1542 22.0727 38828.00 38330.10 197.05
1543 22.0806 38331.00 38284.50 195.78
1544 22.0885 37940.00 38242.90 194.78
1545 22.0963 38122.00 38204.80 195.25
1546 22.1042 38022.00 38169.90 194.99
1547 22.1121 38083.00 38137.80 195.15
1548 22.1200 38272.00 38108.40 195.63
1549 22.1279 38093.00 38081.30 195.17
1550 22.1358 38174.00 38056.30 195.38
1551 22.1436 37732.00 38033.30 194.25
1552 22.1515 37437.00 38012.00 193.49
1553 22.1594 38053.00 37992.40 195.07
1554 22.1673 37742.00 37974.30 194.27
1555 22.1752 38113.00 37957.60 195.23
1556 22.1830 37469.00 37942.20 193.57
1557 22.1909 38182.00 37927.90 195.40
1558 22.1988 37793.00 37914.80 194.40
1559 22.2067 37927.00 37902.70 194.75
1560 22.2146 38356.00 37891.50 195.85
1561 22.2225 37778.00 37881.30 194.37
1562 22.2303 38123.00 37871.90 195.25
1563 22.2382 37944.00 37863.40 194.79
1564 22.2461 38425.00 37855.60 196.02
1565 22.2540 38052.00 37848.50 195.07
1566 22.2619 37647.00 37842.10 194.03
1567 22.2697 37743.00 37836.40 194.28
1568 22.2776 37797.00 37831.40 194.41
1569 22.2855 37934.00 37826.90 194.77
1570 22.2934 37871.00 37823.00 194.60
1571 22.3013 38009.00 37819.80 194.96
1572 22.3092 38051.00 37817.00 195.07
1573 22.3170 37959.00 37814.90 194.83
1574 22.3249 38031.00 37813.30 195.01
1575 22.3328 38062.00 37812.20 195.10
1576 22.3407 37599.00 37811.60 193.90
1577 22.3486 38026.00 37811.60 195.00
1578 22.3564 37772.00 37812.10 194.35
1579 22.3643 37695.00 37813.10 194.15
1580 22.3722 37985.00 37814.70 194.90
1581 22.3801 37826.00 37816.80 194.49
1582 22.3880 37959.00 37819.50 194.83
1583 22.3958 37982.00 37822.70 194.89
1584 22.4037 37743.00 37826.50 194.28
1585 22.4116 38097.00 37830.90 195.18
1586 22.4195 38123.00 37835.90 195.25
1587 22.4274 37837.00 37841.50 194.52
1588 22.4352 37535.00 37847.80 193.74
1589 22.4431 37903.00 37854.80 194.69
1590 22.4510 38038.00 37862.50 195.03
1591 22.4589 37742.00 37871.00 194.27
1592 22.4668 37835.00 37880.20 194.51
1593 22.4747 37524.00 37890.40 193.71
1594 22.4825 37851.00 37901.40 194.55
1595 22.4904 37698.00 37913.40 194.16
1596 22.4983 37927.00 37926.40 194.75
1597 22.5062 38057.00 37940.50 195.08
1598 22.5141 37761.00 37955.90 194.32
1599 22.5219 38189.00 37972.50 195.42
1600 22.5298 38189.00 37990.50 195.42
1601 22.5377 37933.00 38010.00 194.76
1602 22.5456 38070.00 38031.20 195.12
1603 22.5535 37840.00 38054.20 194.52
1604 22.5613 38006.00 38079.20 194.95
1605 22.5692 38335.00 38106.30 195.79
1606 22.5771 38244.00 38135.90 195.56
1607 22.5850 38399.00 38168.20 195.96
1608 22.5929 38164.00 38203.50 195.36
1609 22.6008 38299.00 38242.10 195.70
1610 22.6086 38143.00 38284.50 195.30
1611 22.6165 38559.00 38331.20 196.36
1612 22.6244 38547.00 38382.70 196.33
1613 22.6323 38466.00 38439.70 196.13
1614 22.6402 38647.00 38503.00 196.59
1615 22.6481 38288.00 38573.80 195.67
1616 22.6559 38666.00 38653.10 196.64
1617 22.6638 38556.00 38742.50 196.36
1618 22.6717 38600.00 38843.90 196.47
1619 22.6796 39325.00 38960.20 198.30
1620 22.6875 38963.00 39095.30 197.39
1621 22.6953 39321.00 39255.30 198.29
1622 22.7032 39787.00 39450.20 199.47
1623 22.7111 39639.00 39695.50 199.10
1624 22.7190 40803.00 40013.70 202.00
1625 22.7269 40801.00 40437.10 201.99
1626 22.7347 40947.00 41006.50 202.35
1627 22.7426 41567.00 41768.40 203.88
1628 22.7505 42783.00 42767.60 206.84
1629 22.7584 43725.00 44035.00 209.10
1630 22.7663 45074.00 45583.40 212.31
1631 22.7742 45985.00 47404.40 214.44
1632 22.7820 48198.00 49487.00 219.54
1633 22.7899 50756.00 51824.00 225.29
1634 22.7978 53794.00 54414.20 231.93
1635 22.8057 56856.00 57266.20 238.45
1636 22.8136 60062.00 60400.70 245.08
1637 22.8214 64112.00 63842.20 253.20
1638 22.8293 68557.00 67630.80 261.83
1639 22.8372 71987.00 71791.20 268.30
1640 22.8451 77618.00 76360.40 278.60
1641 22.8530 83275.00 81370.60 288.57
1642 22.8608 89345.00 86840.50 298.91
1643 22.8687 94984.00 92788.10 308.20
1644 22.8766 102298.00 99208.30 319.84
1645 22.8845 108332.00 106057.00 329.14
1646 22.8924 115626.00 113147.00 340.04
1647 22.9002 122217.00 120082.00 349.60
1648 22.9081 126539.00 126075.00 355.72
1649 22.9160 129146.00 129883.00 359.37
1650 22.9239 128361.00 129902.00 358.27
1651 22.9318 123173.00 124642.00 350.96
1652 22.9397 112449.00 113857.00 335.33
1653 22.9475 97960.00 99563.50 312.99
1654 22.9554 82544.00 84850.00 287.30
1655 22.9633 69976.00 71988.80 264.53
1656 22.9712 60621.00 61939.40 246.21
1657 22.9791 54217.00 54667.20 232.85
1658 22.9869 49121.00 49794.50 221.63
1659 22.9948 46375.00 46642.30 215.35
1660 23.0027 44049.00 44620.10 209.88
1661 23.0106 42699.00 43291.80 206.64
1662 23.0185 41444.00 42368.70 203.58
1663 23.0264 41203.00 41685.20 202.99
1664 23.0342 40910.00 41151.50 202.26
1665 23.0421 40448.00 40719.50 201.12
1666 23.0500 40109.00 40361.50 200.27
1667 23.0579 39614.00 40060.20 199.03
1668 23.0658 39500.00 39804.50 198.75
1669 23.0736 39552.00 39585.20 198.88
1670 23.0815 39276.00 39395.80 198.18
1671 23.0894 38858.00 39231.10 197.12
1672 23.0973 38985.00 39086.80 197.45
1673 23.1052 38837.00 38959.90 197.07
1674 23.1131 38927.00 38847.40 197.30
1675 23.1209 39122.00 38747.60 197.79
1676 23.1288 38826.00 38658.40 197.04
1677 23.1367 38784.00 38578.50 196.94
1678 23.1446 38456.00 38506.60 196.10
1679 23.1525 38669.00 38441.70 196.64
1680 23.1603 38393.00 38382.90 195.94
1681 23.1682 38376.00 38329.40 195.90
1682 23.1761 38257.00 38280.70 195.59
1683 23.1840 38009.00 38236.20 194.96
1684 23.1919 38231.00 38195.40 195.53
1685 23.1997 38289.00 38158.00 195.68
1686 23.2076 38241.00 38123.60 195.55
1687 23.2155 37690.00 38091.90 194.14
1688 23.2234 38019.00 38062.60 194.99
1689 23.2313 38179.00 38035.50 195.39
1690 23.2391 38246.00 38010.40 195.57
1691 23.2470 38325.00 37987.10 195.77
1692 23.2549 38305.00 37965.40 195.72
1693 23.2628 37674.00 37945.20 194.10
1694 23.2707 37944.00 37926.40 194.79
1695 23.2785 38099.00 37908.80 195.19
1696 23.2864 37836.00 37892.40 194.51
1697 23.2943 37888.00 37877.00 194.65
1698 23.3022 37950.00 37862.70 194.81
1699 23.3101 37912.00 37849.20 194.71
1700 23.3180 37951.00 37836.50 194.81
1701 23.3258 37929.00 37824.70 194.75
1702 23.3337 37777.00 37813.50 194.36
1703 23.3416 37770.00 37803.00 194.35
1704 23.3495 37710.00 37793.10 194.19
1705 23.3574 38043.00 37783.80 195.05
1706 23.3652 37962.00 37775.00 194.84
1707 23.3731 37872.00 37766.70 194.61
1708 23.3810 37916.00 37758.90 194.72
1709 23.3889 37731.00 37751.50 194.24
1710 23.3968 37732.00 37744.50 194.25
1711 23.4047 37536.00 37737.90 193.74
1712 23.4125 37653.00 37731.70 194.04
1713 23.4204 37584.00 37725.80 193.87
1714 23.4283 37968.00 37720.20 194.85
1715 23.4362 38004.00 37715.00 194.95
1716 23.4441 37805.00 37710.00 194.43
1717 23.4519 37720.00 37705.20 194.22
1718 23.4598 37949.00 37700.80 194.80
1719 23.4677 37989.00 37696.50 194.91
1720 23.4756 37803.00 37692.50 194.43
1721 23.4835 37549.00 37688.70 193.78
1722 23.4914 37628.00 37685.10 193.98
1723 23.4992 37502.00 37681.70 193.65
1724 23.5071 38036.00 37678.50 195.03
1725 23.5150 37571.00 37675.40 193.83
1726 23.5229 37753.00 37672.50 194.30
1727 23.5308 37895.00 37669.80 194.67
1728 23.5386 37765.00 37667.20 194.33
1729 23.5465 37851.00 37664.80 194.55
1730 23.5544 37516.00 37662.50 193.69
1731 23.5623 37511.00 37660.30 193.68
1732 23.5702 37879.00 37658.20 194.62
1733 23.5781 37536.00 37656.30 193.74
1734 23.5859 37916.00 37654.40 194.72
1735 23.5938 37561.00 37652.70 193.81
1736 23.6017 38091.00 37651.10 195.17
1737 23.6096 37876.00 37649.60 194.62
1738 23.6175 37628.00 37648.10 193.98
1739 23.6253 37801.00 37646.80 194.43
1740 23.6332 37477.00 37645.50 193.59
1741 23.6411 37832.00 37644.40 194.51
1742 23.6490 37743.00 37643.30 194.28
1743 23.6569 37207.00 37642.20 192.89
1744 23.6647 37426.00 37641.30 193.46
1745 23.6726 37844.00 37640.40 194.54
1746 23.6805 37662.00 37639.60 194.07
1747 23.6884 37679.00 37638.90 194.11
1748 23.6963 37926.00 37638.20 194.75
1749 23.7041 37840.00 37637.50 194.52
1750 23.7120 37916.00 37637.00 194.72
1751 23.7199 37872.00 37636.50 194.61
1752 23.7278 37694.00 37636.00 194.15
1753 23.7357 37667.00 37635.60 194.08
1754 23.7435 37726.00 37635.20 194.23
1755 23.7514 37877.00 37634.90 194.62
1756 23.7593 37550.00 37634.60 193.78
1757 23.7672 37677.00 37634.40 194.11
1758 23.7751 37559.00 37634.30 193.80
1759 23.7830 37014.00 37634.10 192.39
1760 23.7908 37685.00 37634.00 194.13
1761 23.7987 37452.00 37634.00 193.52
1762 23.8066 37669.00 37633.90 194.09
1763 23.8145 37476.00 37634.00 193.59
1764 23.8224 37362.00 37634.00 193.29
1765 23.8302 37772.00 37634.10 194.35
1766 23.8381 37624.00 37634.20 193.97
1767 23.8460 37747.00 37634.40 194.29
1768 23.8539 37632.00 37634.50 193.99
1769 23.8618 37511.00 37634.80 193.68
1770 23.8697 37476.00 37635.00 193.59
1771 23.8775 37579.00 37635.30 193.85
1772 23.8854 37862.00 37635.60 194.58
1773 23.8933 37926.00 37635.90 194.75
1774 23.9012 37524.00 37636.20 193.71
1775 23.9091 37790.00 37636.60 194.40
1776 23.9169 37399.00 37637.00 193.39
1777 23.9248 37435.00 37637.40 193.48
1778 23.9327 37585.00 37637.90 193.87
1779 23.9406 37439.00 37638.30 193.49
1780 23.9485 37897.00 37638.80 194.67
1781 23.9564 37934.00 37639.30 194.77
1782 23.9642 37339.00 37639.90 193.23
1783 23.9721 37768.00 37640.40 194.34
1784 23.9800 37581.00 37641.00 193.86
1785 23.9879 37609.00 37641.60 193.93
1786 23.9958 37678.00 37642.20 194.11
1787 24.0036 37557.00 37642.80 193.80
1788 24.0115 37472.00 37643.50 193.58
1789 24.0194 37704.00 37644.10 194.18
1790 24.0273 37666.00 37644.80 194.08
1791 24.0352 37401.00 37645.50 193.39
1792 24.0431 37710.00 37646.20 194.19
1793 24.0509 37609.00 37646.90 193.93
1794 24.0588 37746.00 37647.70 194.28
1795 24.0667 37751.00 37648.40 194.30
1796 24.0746 37483.00 37649.20 193.60
1797 24.0825 37998.00 37650.00 194.93
1798 24.0903 37823.00 37607.40 194.48
1799 24.0982 37638.00 37608.80 194.01
1800 24.1061 37635.00 37610.20 194.00
1801 24.1140 37712.00 37611.60 194.20
1802 24.1219 37558.00 37612.90 193.80
1803 24.1297 37461.00 37614.30 193.55
1804 24.1376 38007.00 37615.70 194.95
1805 24.1455 37953.00 37617.10 194.82
1806 24.1534 37650.00 37618.50 194.04
1807 24.1613 37494.00 37619.90 193.63
1808 24.1691 37702.00 37621.30 194.17
1809 24.1770 37809.00 37622.60 194.45
1810 24.1849 38144.00 37624.00 195.30
1811 24.1928 38170.00 37625.40 195.37
1812 24.2007 37322.00 37626.80 193.19
1813 24.2085 37636.00 37628.20 194.00
1814 24.2164 38177.00 37629.70 195.39
1815 24.2243 37692.00 37631.10 194.14
1816 24.2322 37552.00 37632.50 193.78
1817 24.2401 37831.00 37633.90 194.50
1818 24.2480 37583.00 37635.30 193.86
1819 24.2558 37615.00 37636.70 193.95
1820 24.2637 38038.00 37638.10 195.03
1821 24.2716 37856.00 37639.70 194.57
1822 24.2795 37794.00 37641.10 194.41
1823 24.2874 37652.00 37642.50 194.04
1824 24.2952 37643.00 37643.90 194.02
1825 24.3031 38033.00 37645.40 195.02
1826 24.3110 37782.00 37646.80 194.38
1827 24.3189 37735.00 37648.20 194.26
1828 24.3268 37392.00 37649.60 193.37
1829 24.3347 37592.00 37651.10 193.89
1830 24.3425 37776.00 37652.50 194.36
1831 24.3504 37855.00 37653.90 194.56
1832 24.3583 37576.00 37655.40 193.85
1833 24.3662 37721.00 37656.80 194.22
1834 24.3741 37992.00 37658.30 194.91
1835 24.3819 37582.00 37659.70 193.86
1836 24.3898 37218.00 37661.20 192.92
1837 24.3977 37465.00 37662.60 193.56
1838 24.4056 37606.00 37664.10 193.92
1839 24.4135 37668.00 37665.50 194.08
1840 24.4214 37783.00 37666.90 194.38
1841 24.4292 37710.00 37668.40 194.19
1842 24.4371 37785.00 37669.90 194.38
1843 24.4450 37799.00 37671.30 194.42
1844 24.4529 37851.00 37672.80 194.55
1845 24.4608 37406.00 37674.20 193.41
1846 24.4686 37310.00 37675.70 193.16
1847 24.4765 37620.00 37677.20 193.96
1848 24.4844 37622.00 37678.60 193.96
1849 24.4923 37866.00 37680.10 194.59
1850 24.5002 37624.00 37681.60 193.97
1851 24.5081 38090.00 37683.00 195.17
1852 24.5159 37522.00 37684.50 193.71
1853 24.5238 37864.00 37686.00 194.59
1854 24.5317 37741.00 37687.40 194.27
1855 24.5396 37647.00 37688.90 194.03
1856 24.5474 38013.00 37690.40 194.97
1857 24.5553 37668.00 37691.90 194.08
1858 24.5632 37647.00 37693.40 194.03
1859 24.5711 37584.00 37694.80 193.87
1860 24.5790 37681.00 37696.30 194.12
1861 24.5869 37696.00 37697.80 194.15
1862 24.5947 38149.00 37699.30 195.32
1863 24.6026 37658.00 37700.80 194.06
1864 24.6105 37741.00 37702.30 194.27
1865 24.6184 37844.00 37703.80 194.54
1866 24.6263 37651.00 37705.30 194.04
1867 24.6341 37715.00 37706.80 194.20
1868 24.6420 37918.00 37708.30 194.73
1869 24.6499 37753.00 37709.80 194.30
1870 24.6578 37375.00 37711.20 193.33
1871 24.6657 37968.00 37712.80 194.85
1872 24.6735 37810.00 37714.30 194.45
1873 24.6814 38224.00 37715.80 195.51
1874 24.6893 37943.00 37717.30 194.79
1875 24.6972 37948.00 37718.80 194.80
1876 24.7051 37894.00 37720.30 194.66
1877 24.7130 37652.00 37721.80 194.04
1878 24.7208 37520.00 37723.30 193.70
1879 24.7287 37701.00 37724.80 194.17
1880 24.7366 37766.00 37726.30 194.34
1881 24.7445 37608.00 37727.90 193.93
1882 24.7524 37547.00 37729.40 193.77
1883 24.7603 37970.00 37730.90 194.86
1884 24.7681 37893.00 37732.40 194.66
1885 24.7760 37315.00 37733.90 193.17
1886 24.7839 37603.00 37735.50 193.91
1887 24.7918 37797.00 37737.00 194.41
1888 24.7997 37777.00 37778.40 194.36
1889 24.8075 37846.00 37780.50 194.54
1890 24.8154 37715.00 37782.60 194.20
1891 24.8233 37833.00 37784.80 194.51
1892 24.8312 37823.00 37786.90 194.48
1893 24.8391 37824.00 37789.00 194.48
1894 24.8469 37844.00 37791.20 194.54
1895 24.8548 37955.00 37793.40 194.82
1896 24.8627 37832.00 37795.60 194.51
1897 24.8706 37828.00 37797.80 194.49
1898 24.8785 38008.00 37800.00 194.96
1899 24.8864 38043.00 37802.30 195.05
1900 24.8942 37638.00 37804.60 194.01
1901 24.9021 37564.00 37806.80 193.81
1902 24.9100 37824.00 37809.20 194.48
1903 24.9179 37800.00 37811.50 194.42
1904 24.9258 37935.00 37813.80 194.77
1905 24.9336 37680.00 37816.20 194.11
1906 24.9415 38023.00 37818.60 194.99
1907 24.9494 37867.00 37821.00 194.59
1908 24.9573 37804.00 37823.40 194.43
1909 24.9652 37981.00 37825.90 194.89
1910 24.9730 37717.00 37828.40 194.21
1911 24.9809 37720.00 37830.90 194.22
1912 24.9888 37772.00 37833.40 194.35
1913 24.9967 37324.00 37836.00 193.19
1914 25.0046 37889.00 37838.60 194.65
1915 25.0124 37947.00 37841.20 194.80
1916 25.0203 37904.00 37843.90 194.69
1917 25.0282 37972.00 37846.60 194.86
1918 25.0361 37693.00 37849.30 194.15
1919 25.0440 37399.00 37852.00 193.39
1920 25.0519 37879.00 37854.80 194.62
1921 25.0597 37692.00 37857.70 194.14
1922 25.0676 37675.00 37860.50 194.10
1923 25.0755 37869.00 37863.40 194.60
1924 25.0834 37933.00 37866.40 194.76
1925 25.0913 37827.00 37869.40 194.49
1926 25.0991 37615.00 37872.40 193.95
1927 25.1070 37694.00 37875.50 194.15
1928 25.1149 38031.00 37878.70 195.01
1929 25.1228 37787.00 37881.90 194.39
1930 25.1307 37880.00 37885.10 194.63
1931 25.1385 37916.00 37888.40 194.72
1932 25.1464 37842.00 37891.80 194.53
1933 25.1543 37293.00 37895.30 193.11
1934 25.1622 38289.00 37898.80 195.68
1935 25.1701 38055.00 37902.40 195.08
1936 25.1780 37761.00 37906.10 194.32
1937 25.1858 38150.00 37909.90 195.32
1938 25.1937 38121.00 37913.80 195.25
1939 25.2016 37998.00 37917.80 194.93
1940 25.2095 37613.00 37921.90 193.94
1941 25.2174 38156.00 37926.10 195.34
1942 25.2253 38207.00 37930.60 195.47
1943 25.2331 37981.00 37935.20 194.89
1944 25.2410 38066.00 37940.10 195.10
1945 25.2489 38039.00 37945.40 195.04
1946 25.2568 37940.00 37951.20 194.78
1947 25.2647 37922.00 37957.70 194.74
1948 25.2725 38062.00 37964.90 195.10
1949 25.2804 37940.00 37973.10 194.78
1950 25.2883 37743.00 37982.40 194.28
1951 25.2962 38069.00 37992.90 195.11
1952 25.3041 37968.00 38004.50 194.85
1953 25.3119 37957.00 38017.20 194.83
1954 25.3198 37916.00 38031.10 194.72
1955 25.3277 37962.00 38046.20 194.84
1956 25.3356 38106.00 38062.60 195.21
1957 25.3435 38048.00 38080.30 195.06
1958 25.3514 37895.00 38099.50 194.67
1959 25.3592 38081.00 38120.40 195.14
1960 25.3671 37946.00 38143.00 194.80
1961 25.3750 38239.00 38167.50 195.55
1962 25.3829 38169.00 38193.90 195.37
1963 25.3908 38101.00 38221.90 195.20
1964 25.3986 38168.00 38250.90 195.37
1965 25.4065 38564.00 38279.70 196.38
1966 25.4144 38242.00 38306.30 195.56
1967 25.4223 37940.00 38327.40 194.78
1968 25.4302 38456.00 38338.80 196.10
1969 25.4380 38066.00 38336.40 195.10
1970 25.4459 38271.00 38318.30 195.63
1971 25.4538 38212.00 38288.50 195.48
1972 25.4617 38146.00 38255.20 195.31
1973 25.4696 38474.00 38225.80 196.15
1974 25.4774 38499.00 38204.10 196.21
1975 25.4853 38089.00 38190.80 195.16
1976 25.4932 38187.00 38185.10 195.41
1977 25.5011 38111.00 38185.50 195.22
1978 25.5090 37980.00 38190.30 194.88
1979 25.5169 38044.00 38198.20 195.05
1980 25.5247 38126.00 38208.30 195.26
1981 25.5326 38360.00 38220.00 195.86
1982 25.5405 38306.00 38232.90 195.72
1983 25.5484 38154.00 38247.10 195.33
1984 25.5563 38444.00 38262.50 196.07
1985 25.5641 38095.00 38279.00 195.18
1986 25.5720 38306.00 38296.80 195.72
1987 25.5799 38324.00 38315.80 195.76
1988 25.5878 38168.00 38336.20 195.37
1989 25.5957 38499.00 38358.20 196.21
1990 25.6036 38599.00 38381.70 196.47
1991 25.6114 38230.00 38407.10 195.52
1992 25.6193 38592.00 38434.30 196.45
1993 25.6272 38550.00 38463.70 196.34
1994 25.6351 38478.00 38495.50 196.16
1995 25.6430 38656.00 38530.00 196.61
1996 25.6508 38406.00 38567.40 195.97
1997 25.6587 38461.00 38608.20 196.12
1998 25.6666 38551.00 38652.80 196.34
1999 25.6745 38740.00 38701.50 196.82
2000 25.6824 38822.00 38755.20 197.03
2001 25.6903 39057.00 38814.40 197.63
2002 25.6981 39100.00 38880.00 197.74
2003 25.7060 38851.00 38953.00 197.11
2004 25.7139 38691.00 39034.70 196.70
2005 25.7218 39457.00 39126.80 198.64
2006 25.7297 39292.00 39231.00 198.22
2007 25.7375 39553.00 39350.30 198.88
2008 25.7454 39466.00 39488.50 198.66
2009 25.7533 39739.00 39651.50 199.35
2010 25.7612 40181.00 39848.60 200.45
2011 25.7691 40230.00 40094.00 200.57
2012 25.7769 40905.00 40409.40 202.25
2013 25.7848 41123.00 40826.20 202.79
2014 25.7927 41852.00 41383.70 204.58
2015 25.8006 42793.00 42131.20 206.87
2016 25.8085 43338.00 43119.40 208.18
2017 25.8164 44193.00 44393.10 210.22
2018 25.8242 46086.00 45978.40 214.68
2019 25.8321 47309.00 47884.30 217.51
2020 25.8400 49915.00 50113.20 223.42
2021 25.8479 52558.00 52657.60 229.26
2022 25.8558 55444.00 55526.30 235.46
2023 25.8636 59201.00 58735.20 243.31
2024 25.8715 63045.00 62311.10 251.09
2025 25.8794 67903.00 66288.10 260.58
2026 25.8873 72439.00 70707.70 269.14
2027 25.8952 77924.00 75614.70 279.15
2028 25.9030 83718.00 81024.50 289.34
2029 25.9109 90345.00 86948.00 300.57
2030 25.9188 96507.00 93318.90 310.66
2031 25.9267 103310.00 99966.40 321.42
2032 25.9346 109090.00 106527.00 330.29
2033 25.9424 113680.00 112392.00 337.17
2034 25.9503 118146.00 116637.00 343.72
2035 25.9582 118490.00 118033.00 344.22
2036 25.9661 114368.00 115297.00 338.18
2037 25.9740 106837.00 107825.00 326.86
2038 25.9819 95250.00 96631.40 308.63
2039 25.9897 81879.00 84105.20 286.14
2040 25.9976 70108.00 72471.90 264.78
2041 26.0055 60606.00 62912.10 246.18
2042 26.0134 53532.00 55716.90 231.37
2043 26.0213 48781.00 50672.10 220.86
2044 26.0292 45724.00 47306.70 213.83
2045 26.0370 43932.00 45117.20 209.60
2046 26.0449 43119.00 43686.10 207.65
2047 26.0528 41746.00 42714.80 204.32
2048 26.0607 41445.00 42017.20 203.58
2049 26.0686 40483.00 41486.40 201.20
2050 26.0764 40041.00 41064.90 200.10
2051 26.0843 40238.00 40719.70 200.59
2052 26.0922 39918.00 40431.50 199.79
2053 26.1001 39723.00 40187.90 199.31
2054 26.1080 39790.00 39980.00 199.47
2055 26.1158 39492.00 39801.00 198.73
2056 26.1237 39155.00 39645.90 197.88
2057 26.1316 39768.00 39510.40 199.42
2058 26.1395 38868.00 39391.80 197.15
2059 26.1474 38671.00 39287.20 196.65
2060 26.1553 39167.00 39194.50 197.91
2061 26.1631 38743.00 39112.00 196.83
2062 26.1710 39082.00 39038.30 197.69
2063 26.1789 38818.00 38972.20 197.02
2064 26.1868 38875.00 38912.70 197.17
2065 26.1947 38653.00 38858.90 196.60
2066 26.2025 38428.00 38810.30 196.03
2067 26.2104 38908.00 38766.10 197.25
2068 26.2183 38708.00 38725.80 196.74
2069 26.2262 38796.00 38689.10 196.97
2070 26.2341 38488.00 38655.50 196.18
2071 26.2419 38377.00 38624.60 195.90
2072 26.2498 38301.00 38596.30 195.71
2073 26.2577 38631.00 38570.30 196.55
2074 26.2656 38201.00 38546.30 195.45
2075 26.2735 38550.00 38524.10 196.34
2076 26.2813 38550.00 38503.60 196.34
2077 26.2892 38747.00 38484.60 196.84
2078 26.2971 38520.00 38467.00 196.26
2079 26.3050 38498.00 38450.70 196.21
2080 26.3129 38204.00 38435.50 195.46
2081 26.3208 38648.00 38421.30 196.59
2082 26.3286 38584.00 38408.20 196.43
2083 26.3365 38295.00 38395.90 195.69
2084 26.3444 38474.00 38384.50 196.15
2085 26.3523 38194.00 38373.80 195.43
2086 26.3602 38274.00 38363.80 195.64
2087 26.3680 38765.00 38354.50 196.89
2088 26.3759 38178.00 38345.70 195.39
2089 26.3838 38161.00 38337.60 195.35
2090 26.3917 38574.00 38329.90 196.40
2091 26.3996 38401.00 38322.70 195.96
2092 26.4074 38010.00 38316.00 194.96
2093 26.4153 38220.00 38309.70 195.50
2094 26.4232 38313.00 38303.90 195.74
2095 26.4311 38406.00 38298.30 195.97
2096 26.4390 38517.00 38293.20 196.26
2097 26.4469 38268.00 38288.30 195.62
2098 26.4547 38624.00 38283.70 196.53
2099 26.4626 38464.00 38279.50 196.12
2100 26.4705 38242.00 38275.50 195.56
2101 26.4784 38415.00 38271.70 196.00
2102 26.4863 38444.00 38268.20 196.07
2103 26.4942 38347.00 38265.00 195.82
2104 26.5020 38268.00 38261.90 195.62
2105 26.5099 38582.00 38259.00 196.42
2106 26.5178 38267.00 38256.40 195.62
2107 26.5257 38292.00 38253.90 195.68
2108 26.5336 38352.00 38251.50 195.84
2109 26.5414 38448.00 38249.40 196.08
2110 26.5493 38621.00 38247.40 196.52
2111 26.5572 38529.00 38245.50 196.29
2112 26.5651 38805.00 38243.80 196.99
2113 26.5730 38668.00 38242.20 196.64
2114 26.5808 38761.00 38240.70 196.88
2115 26.5887 38713.00 38239.30 196.76
2116 26.5966 38572.00 38238.10 196.40
2117 26.6045 38450.00 38237.00 196.09
2118 26.6124 38942.00 38235.90 197.34
2119 26.6203 38525.00 38235.00 196.28
2120 26.6281 38662.00 38234.00 196.63
2121 26.6360 38174.00 38233.30 195.38
2122 26.6439 38653.00 38232.60 196.60
2123 26.6518 38617.00 38232.00 196.51
2124 26.6597 38568.00 38231.50 196.39
2125 26.6675 38427.00 38231.10 196.03
2126 26.6754 37991.00 38230.70 194.91
2127 26.6833 38459.00 38230.40 196.11
2128 26.6912 38577.00 38230.20 196.41
2129 26.6991 38345.00 38230.10 195.82
2130 26.7069 38252.00 38230.00 195.58
2131 26.7148 38476.00 38229.90 196.15
2132 26.7227 38116.00 38229.90 195.23
2133 26.7306 38140.00 38230.00 195.29
2134 26.7385 38407.00 38230.10 195.98
2135 26.7463 38898.00 38230.20 197.23
2136 26.7542 38018.00 38230.50 194.98
2137 26.7621 37827.00 38230.70 194.49
2138 26.7700 37963.00 38231.00 194.84
2139 26.7779 38452.00 38231.40 196.09
2140 26.7858 38102.00 38231.70 195.20
2141 26.7936 38402.00 38232.20 195.96
2142 26.8015 38346.00 38232.60 195.82
2143 26.8094 38133.00 38233.10 195.28
2144 26.8173 38246.00 38233.60 195.57
2145 26.8252 38309.00 38234.20 195.73
2146 26.8330 38501.00 38234.80 196.22
2147 26.8409 38279.00 38235.40 195.65
2148 26.8488 38146.00 38236.10 195.31
2149 26.8567 38119.00 38236.80 195.24
2150 26.8646 38148.00 38237.50 195.32
2151 26.8724 38131.00 38238.20 195.27
2152 26.8803 38062.00 38239.00 195.10
2153 26.8882 37797.00 38239.80 194.41
2154 26.8961 38378.00 38240.60 195.90
2155 26.9040 38323.00 38241.40 195.76
2156 26.9119 38715.00 38242.30 196.76
2157 26.9197 38344.00 38243.20 195.82
2158 26.9276 38185.00 38244.10 195.41
2159 26.9355 38270.00 38245.00 195.63
2160 26.9434 38284.00 38246.00 195.66
2161 26.9513 38397.00 38247.00 195.95
2162 26.9592 38209.00 38247.90 195.47
2163 26.9670 38289.00 38248.90 195.68
2164 26.9749 38361.00 38250.00 195.86
2165 26.9828 38275.00 38251.00 195.64
2166 26.9907 38416.00 38252.10 196.00
2167 26.9986 38409.00 38253.10 195.98
2168 27.0064 38139.00 38254.20 195.29
2169 27.0143 38487.00 38255.30 196.18
2170 27.0222 38444.00 38327.70 196.07
2171 27.0301 38257.00 38329.80 195.59
2172 27.0380 38427.00 38331.90 196.03
2173 27.0458 38177.00 38334.10 195.39
2174 27.0537 38186.00 38336.30 195.41
2175 27.0616 38381.00 38338.50 195.91
2176 27.0695 38286.00 38340.80 195.67
2177 27.0774 38412.00 38343.10 195.99
2178 27.0853 38229.00 38345.50 195.52
2179 27.0931 38141.00 38347.90 195.30
2180 27.1010 38191.00 38350.30 195.43
2181 27.1089 38349.00 38352.70 195.83
2182 27.1168 38215.00 38355.20 195.49
2183 27.1247 38546.00 38357.80 196.33
2184 27.1325 38200.00 38360.30 195.45
2185 27.1404 38451.00 38362.90 196.09
2186 27.1483 38260.00 38365.60 195.60
2187 27.1562 38229.00 38332.40 195.52
2188 27.1641 38265.00 38335.50 195.61
2189 27.1719 38064.00 38338.80 195.10
2190 27.1798 38540.00 38342.00 196.32
2191 27.1877 38312.00 38345.30 195.74
2192 27.1956 38282.00 38348.60 195.66
2193 27.2035 38161.00 38352.00 195.35
2194 27.2113 38720.00 38355.40 196.77
2195 27.2192 38399.00 38358.80 195.96
2196 27.2271 38031.00 38362.30 195.01
2197 27.2350 38634.00 38365.80 196.55
2198 27.2429 38182.00 38369.40 195.40
2199 27.2508 38128.00 38373.00 195.26
2200 27.2586 38091.00 38376.60 195.17
2201 27.2665 38541.00 38380.30 196.32
2202 27.2744 38187.00 38384.10 195.41
2203 27.2823 38167.00 38387.90 195.36
2204 27.2902 38385.00 38391.70 195.92
2205 27.2980 38411.00 38395.60 195.99
2206 27.3059 38634.00 38399.60 196.55
2207 27.3138 38178.00 38403.60 195.39
2208 27.3217 38564.00 38407.70 196.38
2209 27.3296 38398.00 38411.80 195.95
2210 27.3375 38561.00 38416.00 196.37
2211 27.3453 38197.00 38420.30 195.44
2212 27.3532 38522.00 38424.70 196.27
2213 27.3611 38544.00 38429.10 196.33
2214 27.3690 38438.00 38433.60 196.06
2215 27.3769 38592.00 38438.10 196.45
2216 27.3847 38588.00 38442.80 196.44
2217 27.3926 38435.00 38447.50 196.05
2218 27.4005 38321.00 38452.40 195.76
2219 27.4084 38318.00 38457.30 195.75
2220 27.4163 39126.00 38462.30 197.80
2221 27.4242 38284.00 38467.40 195.66
2222 27.4320 38749.00 38472.60 196.85
2223 27.4399 38392.00 38478.00 195.94
2224 27.4478 38432.00 38483.40 196.04
2225 27.4557 38558.00 38489.00 196.36
2226 27.4636 38834.00 38494.70 197.06
2227 27.4714 38634.00 38500.50 196.55
2228 27.4793 38618.00 38506.40 196.51
2229 27.4872 38406.00 38512.50 195.97
2230 27.4951 38231.00 38518.70 195.53
2231 27.5030 38375.00 38525.10 195.90
2232 27.5108 39002.00 38531.60 197.49
2233 27.5187 38292.00 38538.30 195.68
2234 27.5266 38193.00 38545.20 195.43
2235 27.5345 38548.00 38552.30 196.34
2236 27.5424 38946.00 38559.60 197.35
2237 27.5502 38435.00 38567.00 196.05
2238 27.5581 38649.00 38574.70 196.59
2239 27.5660 38393.00 38582.60 195.94
2240 27.5739 38682.00 38590.70 196.68
2241 27.5818 38790.00 38599.10 196.95
2242 27.5897 38723.00 38607.80 196.78
2243 27.5975 38718.00 38616.70 196.77
2244 27.6054 38718.00 38625.90 196.77
2245 27.6133 38664.00 38635.40 196.63
2246 27.6212 38695.00 38645.20 196.71
2247 27.6291 38774.00 38655.40 196.91
2248 27.6369 38560.00 38665.90 196.37
2249 27.6448 38438.00 38676.90 196.06
2250 27.6527 39068.00 38688.20 197.66
2251 27.6606 38774.00 38699.90 196.91
2252 27.6685 38887.00 38712.10 197.20
2253 27.6763 38690.00 38724.80 196.70
2254 27.6842 38875.00 38738.00 197.17
2255 27.6921 38633.00 38751.70 196.55
2256 27.7000 38793.00 38766.10 196.96
2257 27.7079 39049.00 38781.00 197.61
2258 27.7158 38768.00 38796.60 196.90
2259 27.7236 39001.00 38812.90 197.49
2260 27.7315 38615.00 38829.90 196.51
2261 27.7394 38757.00 38847.80 196.87
2262 27.7473 38970.00 38866.50 197.41
2263 27.7552 39322.00 38886.20 198.30
2264 27.7631 39204.00 38906.90 198.00
2265 27.7709 38517.00 38928.60 196.26
2266 27.7788 38932.00 39019.80 197.31
2267 27.7867 38715.00 39044.90 196.76
2268 27.7946 38778.00 39071.30 196.92
2269 27.8025 39122.00 39099.20 197.79
2270 27.8103 39093.00 39128.70 197.72
2271 27.8182 38903.00 39160.00 197.24
2272 27.8261 39440.00 39193.10 198.60
2273 27.8340 39095.00 39228.40 197.73
2274 27.8419 39009.00 39265.90 197.51
2275 27.8497 39171.00 39305.80 197.92
2276 27.8576 39440.00 39348.50 198.60
2277 27.8655 39191.00 39394.20 197.97
2278 27.8734 39452.00 39443.20 198.62
2279 27.8813 39071.00 39495.80 197.66
2280 27.8892 39187.00 39552.40 197.96
2281 27.8970 39688.00 39613.50 199.22
2282 27.9049 39417.00 39679.60 198.54
2283 27.9128 39503.00 39751.30 198.75
2284 27.9207 39590.00 39829.30 198.97
2285 27.9286 39540.00 39914.50 198.85
2286 27.9364 40079.00 40007.50 200.20
2287 27.9443 39653.00 40109.80 199.13
2288 27.9522 40238.00 40222.30 200.59
2289 27.9601 40366.00 40346.90 200.91
2290 27.9680 40507.00 40485.20 201.26
2291 27.9758 41015.00 40639.60 202.52
2292 27.9837 40434.00 40813.00 201.08
2293 27.9916 40932.00 41008.50 202.32
2294 27.9995 41155.00 41230.60 202.87
2295 28.0074 41679.00 41485.50 204.15
2296 28.0152 42132.00 41781.70 205.26
2297 28.0231 42330.00 42132.10 205.74
2298 28.0310 42963.00 42556.50 207.27
2299 28.0389 43845.00 43086.40 209.39
2300 28.0468 44487.00 43765.70 210.92
2301 28.0547 44984.00 44659.80 212.09
2302 28.0625 46342.00 45853.30 215.27
2303 28.0704 48241.00 47450.70 219.64
2304 28.0783 49577.00 49563.40 222.66
2305 28.0862 52908.00 52295.50 230.02
2306 28.0941 55732.00 55722.40 236.08
2307 28.1019 60259.00 59885.30 245.48
2308 28.1098 64741.00 64792.00 254.44
2309 28.1177 70447.00 70461.20 265.42
2310 28.1256 77345.00 76919.90 278.11
2311 28.1335 85093.00 84221.20 291.71
2312 28.1413 93351.00 92427.00 305.53
2313 28.1492 104312.00 101621.00 322.97
2314 28.1571 114756.00 111883.00 338.76
2315 28.1650 126471.00 123211.00 355.63
2316 28.1729 138792.00 135507.00 372.55
2317 28.1808 151072.00 148453.00 388.68
2318 28.1886 164007.00 161382.00 404.98
2319 28.1965 175250.00 173200.00 418.63
2320 28.2044 183459.00 182323.00 428.32
2321 28.2123 188029.00 186690.00 433.62
2322 28.2202 183884.00 184028.00 428.82
2323 28.2281 172863.00 172875.00 415.77
2324 28.2359 154061.00 154228.00 392.51
2325 28.2438 130383.00 131832.00 361.09
2326 28.2517 107687.00 109937.00 328.16
2327 28.2596 88458.00 91189.40 297.42
2328 28.2675 74236.00 76571.70 272.46
2329 28.2753 63951.00 65936.30 252.88
2330 28.2832 56939.00 58631.90 238.62
2331 28.2911 52552.00 53777.50 229.24
2332 28.2990 49519.00 50580.30 222.53
2333 28.3069 47151.00 48430.00 217.14
2334 28.3147 45830.00 46916.80 214.08
2335 28.3226 44663.00 45792.20 211.34
2336 28.3305 43417.00 44913.00 208.37
2337 28.3384 43148.00 44203.40 207.72
2338 28.3463 43113.00 43615.90 207.64
2339 28.3542 42791.00 43122.00 206.86
2340 28.3620 42072.00 42702.60 205.12
2341 28.3699 42115.00 42343.40 205.22
2342 28.3778 41242.00 42033.90 203.08
2343 28.3857 41511.00 41764.90 203.74
2344 28.3936 41490.00 41530.90 203.69
2345 28.4014 41250.00 41325.70 203.10
2346 28.4093 40844.00 41145.30 202.10
2347 28.4172 40919.00 40986.00 202.28
2348 28.4251 40558.00 40845.00 201.39
2349 28.4330 40478.00 40719.70 201.19
2350 28.4408 40820.00 40608.30 202.04
2351 28.4487 40748.00 40508.80 201.86
2352 28.4566 40043.00 40420.20 200.11
2353 28.4645 40323.00 40341.00 200.81
2354 28.4724 40600.00 40270.40 201.49
2355 28.4802 39837.00 40207.30 199.59
2356 28.4881 40216.00 40151.10 200.54
2357 28.4960 40053.00 40101.10 200.13
2358 28.5039 39771.00 40056.70 199.43
2359 28.5118 39997.00 40017.60 199.99
2360 28.5197 39907.00 39983.30 199.77
2361 28.5275 39797.00 39953.50 199.49
2362 28.5354 40176.00 39927.90 200.44
2363 28.5433 39677.00 39906.10 199.19
2364 28.5512 39896.00 39888.20 199.74
2365 28.5591 39990.00 39873.70 199.98
2366 28.5669 39823.00 39862.70 199.56
2367 28.5748 40033.00 39855.00 200.08
2368 28.5827 39745.00 39850.50 199.36
2369 28.5906 39601.00 39849.20 199.00
2370 28.5985 39934.00 39851.10 199.84
2371 28.6063 39965.00 39856.20 199.91
2372 28.6142 39829.00 39864.40 199.57
2373 28.6221 39778.00 39876.00 199.44
2374 28.6300 39702.00 39890.80 199.25
2375 28.6379 39897.00 39909.10 199.74
2376 28.6458 39513.00 39931.00 198.78
2377 28.6536 40132.00 39956.70 200.33
2378 28.6615 39953.00 39986.40 199.88
2379 28.6694 39745.00 40020.40 199.36
2380 28.6773 40025.00 40059.00 200.06
2381 28.6852 40127.00 40102.50 200.32
2382 28.6931 40277.00 40151.30 200.69
2383 28.7009 39751.00 40206.00 199.38
2384 28.7088 39771.00 40267.20 199.43
2385 28.7167 40271.00 40335.50 200.68
2386 28.7246 40083.00 40411.80 200.21
2387 28.7325 40174.00 40496.90 200.43
2388 28.7403 40324.00 40592.30 200.81
2389 28.7482 40265.00 40698.90 200.66
2390 28.7561 40424.00 40818.50 201.06
2391 28.7640 40975.00 40953.10 202.42
2392 28.7719 40958.00 41104.90 202.38
2393 28.7797 41189.00 41276.90 202.95
2394 28.7876 41524.00 41472.80 203.77
2395 28.7955 41823.00 41697.40 204.51
2396 28.8034 41869.00 41956.90 204.62
2397 28.8113 41986.00 42260.20 204.90
2398 28.8192 42642.00 42621.40 206.50
2399 28.8270 43148.00 43060.60 207.72
2400 28.8349 43598.00 43609.10 208.80
2401 28.8428 44738.00 44313.10 211.51
2402 28.8507 45332.00 45237.50 212.91
2403 28.8586 47152.00 46464.50 217.15
2404 28.8664 48894.00 48099.00 221.12
2405 28.8743 50745.00 50252.20 225.27
2406 28.8822 53517.00 53032.70 231.34
2407 28.8901 56869.00 56518.40 238.47
2408 28.8980 60497.00 60759.30 245.96
2409 28.9058 65243.00 65776.60 255.43
2410 28.9137 70901.00 71602.20 266.27
2411 28.9216 78029.00 78255.00 279.34
2412 28.9295 85515.00 85797.20 292.43
2413 28.9374 94345.00 94288.50 307.16
2414 28.9452 103960.00 103803.00 322.43
2415 28.9531 115093.00 114367.00 339.25
2416 28.9610 125602.00 125932.00 354.40
2417 28.9689 137075.00 138290.00 370.24
2418 28.9768 150469.00 150891.00 387.90
2419 28.9847 162517.00 162885.00 403.13
2420 28.9925 173245.00 172976.00 416.23
2421 29.0004 179739.00 179456.00 423.96
2422 29.0083 181904.00 180297.00 426.50
2423 29.0162 175267.00 173689.00 418.65
2424 29.0241 161029.00 159310.00 401.28
2425 29.0319 140832.00 139572.00 375.28
2426 29.0398 118055.00 118402.00 343.59
2427 29.0477 98470.00 99064.20 313.80
2428 29.0556 82712.00 83171.20 287.60
2429 29.0635 70552.00 71070.20 265.62
2430 29.0714 62876.00 62396.90 250.75
2431 29.0792 57810.00 56443.00 240.44
2432 29.0871 53210.00 52444.00 230.67
2433 29.0950 49867.00 49760.90 223.31
2434 29.1029 48048.00 47904.00 219.20
2435 29.1108 46490.00 46558.60 215.62
2436 29.1186 45392.00 45532.70 213.05
2437 29.1265 44334.00 44717.20 210.56
2438 29.1344 43452.00 44048.70 208.45
2439 29.1423 43294.00 43488.90 208.07
2440 29.1502 42574.00 43015.20 206.34
2441 29.1581 42015.00 42609.60 204.98
2442 29.1659 42025.00 42259.40 205.00
2443 29.1738 41377.00 41955.20 203.41
2444 29.1817 41558.00 41689.00 203.86
2445 29.1896 41444.00 41454.90 203.58
2446 29.1975 41034.00 41247.70 202.57
2447 29.2053 40783.00 41063.90 201.95
2448 29.2132 40816.00 40899.70 202.03
2449 29.2211 40147.00 40752.60 200.37
2450 29.2290 40487.00 40620.20 201.21
2451 29.2369 40488.00 40500.80 201.22
2452 29.2447 40719.00 40392.60 201.79
2453 29.2526 40153.00 40294.20 200.38
2454 29.2605 40069.00 40204.40 200.17
2455 29.2684 39778.00 40122.50 199.44
2456 29.2763 39891.00 40047.40 199.73
2457 29.2841 39805.00 39978.50 199.51
2458 29.2920 39939.00 39915.00 199.85
2459 29.2999 39908.00 39856.40 199.77
2460 29.3078 40028.00 39802.30 200.07
2461 29.3157 39949.00 39752.10 199.87
2462 29.3236 39399.00 39705.60 198.49
2463 29.3314 39740.00 39662.30 199.35
2464 29.3393 39362.00 39622.00 198.40
2465 29.3472 39593.00 39584.50 198.98
2466 29.3551 39651.00 39549.40 199.13
2467 29.3630 39121.00 39516.60 197.79
2468 29.3708 39623.00 39485.90 199.05
2469 29.3787 39342.00 39457.10 198.35
2470 29.3866 39496.00 39430.00 198.74
2471 29.3945 39750.00 39404.60 199.37
2472 29.4024 39280.00 39380.70 198.19
2473 29.4102 39525.00 39358.10 198.81
2474 29.4181 39227.00 39336.90 198.06
2475 29.4260 39911.00 39316.80 199.78
2476 29.4339 39255.00 39297.90 198.13
2477 29.4418 39555.00 39280.00 198.88
2478 29.4497 39083.00 39198.40 197.69
2479 29.4575 39136.00 39183.20 197.83
2480 29.4654 38942.00 39168.70 197.34
2481 29.4733 39350.00 39155.10 198.37
2482 29.4812 39116.00 39142.10 197.78
2483 29.4891 39342.00 39129.80 198.35
2484 29.4970 39155.00 39118.20 197.88
2485 29.5048 39347.00 39107.10 198.36
2486 29.5127 39107.00 39096.60 197.76
2487 29.5206 39287.00 39086.60 198.21
2488 29.5285 38839.00 39077.10 197.08
2489 29.5364 39427.00 39068.10 198.56
2490 29.5442 39209.00 39059.50 198.01
2491 29.5521 39466.00 39051.30 198.66
2492 29.5600 39077.00 39043.50 197.68
2493 29.5679 38663.00 39036.10 196.63
2494 29.5758 39367.00 39029.00 198.41
2495 29.5836 39340.00 39022.30 198.34
2496 29.5915 38952.00 39015.80 197.36
2497 29.5994 38927.00 39009.70 197.30
2498 29.6073 38904.00 39003.80 197.24
2499 29.6152 39459.00 38998.20 198.64
2500 29.6231 39007.00 38992.80 197.50
2501 29.6309 39414.00 38987.70 198.53
2502 29.6388 38948.00 38982.90 197.35
2503 29.6467 39200.00 38978.20 197.99
2504 29.6546 38828.00 38973.70 197.05
2505 29.6625 39154.00 38969.50 197.87
2506 29.6703 38914.00 38965.40 197.27
2507 29.6782 38920.00 38961.50 197.28
2508 29.6861 38927.00 38957.80 197.30
2509 29.6940 39299.00 38954.20 198.24
2510 29.7019 39061.00 38950.80 197.64
2511 29.7097 38682.00 38947.50 196.68
2512 29.7176 39015.00 38944.40 197.52
2513 29.7255 38845.00 38941.40 197.09
2514 29.7334 39091.00 38938.50 197.71
2515 29.7413 38672.00 38935.80 196.65
2516 29.7491 38946.00 38933.20 197.35
2517 29.7570 39069.00 38930.70 197.66
2518 29.7649 39288.00 38928.30 198.21
2519 29.7728 38852.00 38926.00 197.11
2520 29.7807 39268.00 38923.80 198.16
2521 29.7886 38669.00 38921.70 196.64
2522 29.7964 38442.00 38919.70 196.07
2523 29.8043 38905.00 38917.80 197.24
2524 29.8122 38882.00 38916.00 197.18
2525 29.8201 38942.00 38914.20 197.34
2526 29.8280 39141.00 38912.60 197.84
2527 29.8358 38731.00 38911.00 196.80
2528 29.8437 39124.00 38909.50 197.80
2529 29.8516 39145.00 38908.00 197.85
2530 29.8595 39066.00 38906.60 197.65
2531 29.8674 38728.00 38905.30 196.79
2532 29.8752 38986.00 38904.10 197.45
2533 29.8831 39045.00 38902.90 197.60
2534 29.8910 39113.00 38901.70 197.77
2535 29.8989 39168.00 38900.60 197.91
2536 29.9068 39056.00 38899.60 197.63
2537 29.9147 38802.00 38898.60 196.98
2538 29.9225 39183.00 38897.70 197.95
2539 29.9304 38837.00 38896.80 197.07
2540 29.9383 38874.00 38896.00 197.16
2541 29.9462 38690.00 38895.20 196.70
2542 29.9541 38894.00 38894.50 197.22
2543 29.9620 38740.00 38893.80 196.82
2544 29.9698 39013.00 38893.10 197.52
2545 29.9777 38641.00 38892.50 196.57
2546 29.9856 39054.00 38891.90 197.62
2547 29.9935 38791.00 38891.40 196.95
2548 30.0014 38991.00 38890.80 197.46
2549 30.0092 38985.00 38890.40 197.45
2550 30.0171 38861.00 38889.90 197.13
2551 30.0250 38687.00 38889.50 196.69
2552 30.0329 38730.00 38889.10 196.80
2553 30.0408 39145.00 38888.80 197.85
2554 30.0486 38772.00 38888.40 196.91
2555 30.0565 39121.00 38888.10 197.79
2556 30.0644 39022.00 38887.90 197.54
2557 30.0723 38909.00 38887.60 197.25
2558 30.0802 39050.00 38887.40 197.61
2559 30.0881 39426.00 38887.20 198.56
2560 30.0959 39286.00 38887.00 198.21
2561 30.1038 38680.00 38886.90 196.67
2562 30.1117 38945.00 38886.80 197.35
2563 30.1196 38623.00 38886.60 196.53
2564 30.1275 39206.00 38886.60 198.01
2565 30.1353 38939.00 38886.50 197.33
2566 30.1432 38757.00 38886.50 196.87
2567 30.1511 38832.00 38886.40 197.06
2568 30.1590 39057.00 38886.40 197.63
2569 30.1669 38703.00 38886.40 196.73
2570 30.1747 38868.00 38886.50 197.15
2571 30.1826 39056.00 38886.50 197.63
2572 30.1905 38771.00 38886.60 196.90
2573 30.1984 38767.00 38886.70 196.89
2574 30.2063 39080.00 38886.70 197.69
2575 30.2141 39298.00 38886.90 198.24
2576 30.2220 39254.00 38887.00 198.13
2577 30.2299 39166.00 38887.10 197.90
2578 30.2378 39263.00 38887.30 198.15
2579 30.2457 39178.00 38887.40 197.93
2580 30.2536 38886.00 38887.60 197.20
2581 30.2614 38826.00 38887.80 197.04
2582 30.2693 39117.00 38824.90 197.78
2583 30.2772 38641.00 38825.80 196.57
2584 30.2851 38750.00 38826.80 196.85
2585 30.2930 38727.00 38827.80 196.79
2586 30.3008 39183.00 38828.80 197.95
2587 30.3087 39153.00 38829.70 197.87
2588 30.3166 38821.00 38830.70 197.03
2589 30.3245 38922.00 38831.70 197.29
2590 30.3324 39316.00 38832.60 198.28
2591 30.3403 39188.00 38833.60 197.96
2592 30.3481 39116.00 38834.50 197.78
2593 30.3560 38832.00 38835.50 197.06
2594 30.3639 38855.00 38836.40 197.12
2595 30.3718 38812.00 38837.40 197.01
2596 30.3797 38950.00 38838.30 197.36
2597 30.3875 39038.00 38839.30 197.58
2598 30.3954 38917.00 38840.20 197.27
2599 30.4033 38950.00 38841.20 197.36
2600 30.4112 39054.00 38842.10 197.62
2601 30.4191 39034.00 38843.00 197.57
2602 30.4270 39018.00 38844.00 197.53
2603 30.4348 38972.00 38844.90 197.41
2604 30.4427 38888.00 38845.80 197.20
2605 30.4506 39259.00 38846.70 198.14
2606 30.4585 39012.00 38847.70 197.51
2607 30.4664 38947.00 38848.60 197.35
2608 30.4742 38881.00 38849.50 197.18
2609 30.4821 39056.00 38850.40 197.63
2610 30.4900 38956.00 38851.30 197.37
2611 30.4979 39112.00 38852.20 197.77
2612 30.5058 39260.00 38853.10 198.14
2613 30.5136 38953.00 38854.00 197.37
2614 30.5215 39188.00 38854.90 197.96
2615 30.5294 39125.00 38855.80 197.80
2616 30.5373 39048.00 38856.70 197.61
2617 30.5452 39297.00 38857.60 198.24
2618 30.5530 39002.00 38858.50 197.49
2619 30.5609 39313.00 38859.40 198.27
2620 30.5688 39034.00 38860.30 197.57
2621 30.5767 38966.00 38861.20 197.40
2622 30.5846 38998.00 38862.10 197.48
2623 30.5925 39060.00 38863.00 197.64
2624 30.6003 38840.00 39088.70 197.08
2625 30.6082 39204.00 39092.50 198.00
2626 30.6161 39193.00 39096.30 197.97
2627 30.6240 39041.00 39100.10 197.59
2628 30.6319 39024.00 39104.10 197.54
2629 30.6397 39142.00 39108.00 197.84
2630 30.6476 38813.00 39112.10 197.01
2631 30.6555 39231.00 39116.20 198.07
2632 30.6634 39444.00 39120.30 198.60
2633 30.6713 39457.00 39124.60 198.64
2634 30.6791 39233.00 39128.90 198.07
2635 30.6870 39108.00 39133.20 197.76
2636 30.6949 39148.00 39137.70 197.86
2637 30.7028 39183.00 39142.20 197.95
2638 30.7107 39138.00 39146.70 197.83
2639 30.7186 39272.00 39151.40 198.17
2640 30.7264 38952.00 39156.10 197.36
2641 30.7343 39111.00 39160.90 197.76
2642 30.7422 39134.00 39165.80 197.82
2643 30.7501 39298.00 39170.80 198.24
2644 30.7580 39050.00 39175.90 197.61
2645 30.7659 39136.00 39181.00 197.83
2646 30.7737 39306.00 39186.30 198.26
2647 30.7816 39120.00 39191.60 197.79
2648 30.7895 39552.00 39197.10 198.88
2649 30.7974 38626.00 39202.60 196.54
2650 30.8053 39427.00 39208.30 198.56
2651 30.8131 39102.00 39214.10 197.74
2652 30.8210 39496.00 39220.00 198.74
2653 30.8289 38842.00 39225.90 197.08
2654 30.8368 39339.00 39232.10 198.34
2655 30.8447 39227.00 39238.30 198.06
2656 30.8525 39239.00 39244.70 198.09
2657 30.8604 39324.00 39251.20 198.30
2658 30.8683 39317.00 39257.80 198.29
2659 30.8762 39534.00 39264.60 198.83
2660 30.8841 39473.00 39271.50 198.68
2661 30.8920 39350.00 39278.60 198.37
2662 30.8998 39268.00 39285.80 198.16
2663 30.9077 39312.00 39293.20 198.27
2664 30.9156 39470.00 39300.70 198.67
2665 30.9235 39492.00 39308.40 198.73
2666 30.9314 39448.00 39316.30 198.62
2667 30.9392 39400.00 39324.40 198.49
2668 30.9471 39293.00 39332.70 198.23
2669 30.9550 39490.00 39341.20 198.72
2670 30.9629 39315.00 39349.80 198.28
2671 30.9708 38995.00 39358.70 197.47
2672 30.9786 39718.00 39367.80 199.29
2673 30.9865 39411.00 39377.20 198.52
2674 30.9944 39153.00 39386.80 197.87
2675 31.0023 39419.00 39396.60 198.54
2676 31.0102 39479.00 39406.60 198.69
2677 31.0180 39071.00 39417.00 197.66
2678 31.0259 39304.00 39427.60 198.25
2679 31.0338 39530.00 39527.80 198.82
2680 31.0417 39492.00 39540.20 198.73
2681 31.0496 39544.00 39552.80 198.86
2682 31.0575 39440.00 39565.90 198.60
2683 31.0653 39764.00 39579.20 199.41
2684 31.0732 39305.00 39593.00 198.26
2685 31.0811 39344.00 39607.10 198.35
2686 31.0890 39697.00 39621.70 199.24
2687 31.0969 39660.00 39636.60 199.15
2688 31.1047 39451.00 39652.00 198.62
2689 31.1126 39730.00 39667.90 199.32
2690 31.1205 39712.00 39684.20 199.28
2691 31.1284 39539.00 39701.00 198.84
2692 31.1363 39559.00 39718.40 198.89
2693 31.1441 39539.00 39736.20 198.84
2694 31.1520 40116.00 39754.70 200.29
2695 31.1599 39332.00 39773.70 198.32
2696 31.1678 39806.00 39793.40 199.51
2697 31.1757 39762.00 39813.70 199.40
2698 31.1836 39512.00 39834.70 198.78
2699 31.1914 39608.00 39856.40 199.02
2700 31.1993 39868.00 39878.80 199.67
2701 31.2072 39975.00 39902.00 199.94
2702 31.2151 39710.00 39926.10 199.27
2703 31.2230 39630.00 39951.00 199.07
2704 31.2309 40124.00 39976.80 200.31
2705 31.2387 40255.00 40003.50 200.64
2706 31.2466 39967.00 40031.30 199.92
2707 31.2545 40033.00 40060.10 200.08
2708 31.2624 40358.00 40090.00 200.89
2709 31.2703 39758.00 40121.00 199.39
2710 31.2781 40237.00 40153.30 200.59
2711 31.2860 40261.00 40187.00 200.65
2712 31.2939 40546.00 40221.90 201.36
2713 31.3018 40214.00 40258.40 200.53
2714 31.3097 40139.00 40296.30 200.35
2715 31.3175 40228.00 40335.90 200.57
2716 31.3254 40490.00 40377.20 201.22
2717 31.3333 40336.00 40420.40 200.84
2718 31.3412 40438.00 40465.50 201.09
2719 31.3491 40326.00 40512.70 200.81
2720 31.3570 40559.00 40562.10 201.39
2721 31.3648 40499.00 40613.80 201.24
2722 31.3727 41114.00 40668.00 202.77
2723 31.3806 40768.00 40724.90 201.91
2724 31.3885 40524.00 40784.60 201.31
2725 31.3964 40572.00 40847.40 201.43
2726 31.4042 41111.00 40913.50 202.76
2727 31.4121 40761.00 40983.10 201.89
2728 31.4200 41026.00 41056.40 202.55
2729 31.4279 41378.00 41133.80 203.42
2730 31.4358 41371.00 41215.60 203.40
2731 31.4436 41320.00 41302.00 203.27
2732 31.4515 41503.00 41393.60 203.72
2733 31.4594 41217.00 41490.80 203.02
2734 31.4673 41814.00 41593.80 204.49
2735 31.4752 42092.00 41703.30 205.16
2736 31.4830 41908.00 41819.80 204.71
2737 31.4909 42471.00 41944.10 206.09
2738 31.4988 42756.00 42076.70 206.77
2739 31.5067 42188.00 42218.50 205.40
2740 31.5146 42450.00 42370.50 206.03
2741 31.5225 42644.00 42533.40 206.50
2742 31.5303 42737.00 42708.50 206.73
2743 31.5382 42958.00 42897.00 207.26
2744 31.5461 42877.00 43100.50 207.07
2745 31.5540 43663.00 43320.50 208.96
2746 31.5619 43913.00 43559.00 209.55
2747 31.5697 44018.00 43818.10 209.80
2748 31.5776 44141.00 44100.60 210.10
2749 31.5855 44633.00 44408.80 211.26
2750 31.5934 44645.00 44746.60 211.29
2751 31.6013 44649.00 45117.60 211.30
2752 31.6091 45425.00 45526.80 213.13
2753 31.6170 45485.00 45979.40 213.27
2754 31.6249 46298.00 46482.40 215.17
2755 31.6328 46940.00 47044.00 216.66
2756 31.6407 47719.00 47672.60 218.45
2757 31.6486 48286.00 48380.80 219.74
2758 31.6564 49012.00 49183.80 221.39
2759 31.6643 50370.00 50100.30 224.43
2760 31.6722 50863.00 51157.40 225.53
2761 31.6801 52538.00 52391.50 229.21
2762 31.6880 54790.00 53858.00 234.07
2763 31.6959 56847.00 55643.40 238.43
2764 31.7037 59226.00 57866.70 243.36
2765 31.7116 62597.00 60769.80 250.19
2766 31.7195 66893.00 64498.80 258.64
2767 31.7274 72246.00 69451.60 268.79
2768 31.7353 79436.00 76046.20 281.84
2769 31.7431 87366.00 84763.80 295.58
2770 31.7510 98256.00 96108.00 313.46
2771 31.7589 111426.00 110449.00 333.80
2772 31.7668 128133.00 128107.00 357.96
2773 31.7747 149107.00 149269.00 386.14
2774 31.7825 172893.00 174121.00 415.80
2775 31.7904 201762.00 202874.00 449.18
2776 31.7983 234731.00 235713.00 484.49
2777 31.8062 270473.00 272846.00 520.07
2778 31.8141 311190.00 314013.00 557.84
2779 31.8220 353639.00 358574.00 594.68
2780 31.8298 398039.00 404913.00 630.90
2781 31.8377 442648.00 450073.00 665.32
2782 31.8456 481548.00 489754.00 693.94
2783 31.8535 510943.00 518246.00 714.80
2784 31.8613 524554.00 528890.00 724.26
2785 31.8692 515616.00 515234.00 718.06
2786 31.8771 477899.00 474672.00 691.30
2787 31.8850 416627.00 412611.00 645.47
2788 31.8929 343542.00 341297.00 586.12
2789 31.9008 272136.00 272835.00 521.67
2790 31.9086 213362.00 214307.00 461.91
2791 31.9165 168217.00 168243.00 410.14
2792 31.9244 136060.00 134139.00 368.86
2793 31.9323 113356.00 110140.00 336.68
2794 31.9402 97561.00 93768.10 312.35
2795 31.9480 84744.00 82726.70 291.11
2796 31.9559 76526.00 75165.10 276.63
2797 31.9638 69979.00 69808.00 264.54
2798 31.9717 66263.00 65836.30 257.42
2799 31.9796 62249.00 62753.40 249.50
2800 31.9875 59635.00 60287.30 244.20
2801 31.9953 57266.00 58262.70 239.30
2802 32.0032 55401.00 56578.90 235.37
2803 32.0111 54171.00 55168.30 232.75
2804 32.0190 53186.00 53979.40 230.62
2805 32.0269 52437.00 52976.90 228.99
2806 32.0347 51527.00 52133.40 227.00
2807 32.0426 50859.00 51424.50 225.52
2808 32.0505 50606.00 50837.40 224.96
2809 32.0584 50308.00 50356.90 224.29
2810 32.0663 49915.00 49974.20 223.42
2811 32.0742 49230.00 49682.80 221.88
2812 32.0820 49518.00 49478.70 222.53
2813 32.0899 49704.00 49360.80 222.94
2814 32.0978 49811.00 49330.90 223.18
2815 32.1057 49796.00 49394.50 223.15
2816 32.1136 49737.00 49562.20 223.02
2817 32.1214 50376.00 49852.70 224.45
2818 32.1293 51169.00 50296.90 226.21
2819 32.1372 51695.00 50942.70 227.37
2820 32.1451 52892.00 51863.10 229.98
2821 32.1530 54453.00 53164.90 233.35
2822 32.1609 56391.00 54983.10 237.47
2823 32.1687 58583.00 57494.30 242.04
2824 32.1766 61921.00 60899.80 248.84
2825 32.1845 66599.00 65401.80 258.07
2826 32.1924 72536.00 71172.30 269.33
2827 32.2002 78873.00 78340.30 280.84
2828 32.2081 87260.00 86999.30 295.40
2829 32.2160 96980.00 97233.80 311.42
2830 32.2239 108181.00 109109.00 328.91
2831 32.2318 122912.00 122702.00 350.59
2832 32.2397 138250.00 138072.00 371.82
2833 32.2475 153962.00 155112.00 392.38
2834 32.2554 171863.00 173453.00 414.56
2835 32.2633 189856.00 192318.00 435.73
2836 32.2712 205594.00 210396.00 453.42
2837 32.2791 222602.00 225724.00 471.81
2838 32.2869 231908.00 235872.00 481.57
2839 32.2948 237040.00 238077.00 486.87
2840 32.3027 229000.00 229946.00 478.54
2841 32.3106 212623.00 211070.00 461.11
2842 32.3185 186565.00 184486.00 431.93
2843 32.3264 156322.00 155415.00 395.38
2844 32.3342 128127.00 128421.00 357.95
2845 32.3421 105140.00 105857.00 324.25
2846 32.3500 87919.00 88378.10 296.51
2847 32.3579 74743.00 75630.00 273.39
2848 32.3658 66259.00 66734.20 257.41
2849 32.3736 60204.00 60688.10 245.37
2850 32.3815 55428.00 56595.80 235.43
2851 32.3894 52763.00 53764.30 229.70
2852 32.3973 50158.00 51727.10 223.96
2853 32.4052 48505.00 50186.20 220.24
2854 32.4131 47621.00 48968.00 218.22
2855 32.4209 46538.00 47973.50 215.73
2856 32.4288 46181.00 47142.70 214.90
2857 32.4367 45387.00 46438.70 213.04
2858 32.4446 45212.00 45834.50 212.63
2859 32.4525 44545.00 45313.80 211.06
2860 32.4603 44242.00 44860.50 210.34
2861 32.4682 43934.00 44463.90 209.60
2862 32.4761 43773.00 44115.20 209.22
2863 32.4840 43299.00 43807.00 208.08
2864 32.4919 43154.00 43533.40 207.74
2865 32.4997 43233.00 43289.50 207.93
2866 32.5076 42735.00 43071.80 206.72
2867 32.5155 42574.00 42876.90 206.34
2868 32.5234 42529.00 42701.60 206.23
2869 32.5313 42290.00 42543.90 205.65
2870 32.5392 42192.00 42401.80 205.41
2871 32.5470 42216.00 42273.80 205.46
2872 32.5549 41782.00 42158.20 204.41
2873 32.5628 41998.00 42053.90 204.93
2874 32.5707 41852.00 41960.00 204.58
2875 32.5786 41666.00 41875.60 204.12
2876 32.5864 41464.00 41800.00 203.63
2877 32.5943 41547.00 41732.40 203.83
2878 32.6022 41502.00 41672.50 203.72
2879 32.6101 41496.00 41619.60 203.71
2880 32.6180 41569.00 41573.50 203.88
2881 32.6259 41269.00 41534.00 203.15
2882 32.6337 41585.00 41500.70 203.92
2883 32.6416 41166.00 41473.50 202.89
2884 32.6495 41275.00 41452.30 203.16
2885 32.6574 41161.00 41437.10 202.88
2886 32.6652 40901.00 41427.90 202.24
2887 32.6731 41413.00 41424.80 203.50
2888 32.6810 41389.00 41427.90 203.44
2889 32.6889 41045.00 41437.40 202.60
2890 32.6968 40866.00 41453.60 202.15
2891 32.7047 41262.00 41476.90 203.13
2892 32.7125 41575.00 41507.80 203.90
2893 32.7204 41283.00 41546.80 203.18
2894 32.7283 41425.00 41594.60 203.53
2895 32.7362 41486.00 41652.20 203.68
2896 32.7441 41464.00 41720.40 203.63
2897 32.7519 41682.00 41800.60 204.16
2898 32.7598 41848.00 41894.10 204.57
2899 32.7677 41788.00 42002.80 204.42
2900 32.7756 41303.00 42129.10 203.23
2901 32.7835 41948.00 42275.50 204.81
2902 32.7914 42092.00 42445.60 205.16
2903 32.7992 42419.00 42643.50 205.96
2904 32.8071 42020.00 42875.10 204.99
2905 32.8150 42798.00 43148.60 206.88
2906 32.8229 42930.00 43475.70 207.20
2907 32.8308 43447.00 43873.40 208.44
2908 32.8386 44418.00 44368.40 210.76
2909 32.8465 44888.00 44998.90 211.87
2910 32.8544 45773.00 45820.90 213.95
2911 32.8623 46944.00 46908.40 216.67
2912 32.8702 48631.00 48357.90 220.52
2913 32.8781 50734.00 50288.80 225.24
2914 32.8859 53373.00 52833.20 231.03
2915 32.8938 56063.00 56105.10 236.78
2916 32.9017 59570.00 60212.00 244.07
2917 32.9096 65140.00 65238.20 255.23
2918 32.9175 70823.00 71223.00 266.13
2919 32.9253 77568.00 78224.60 278.51
2920 32.9332 85359.00 86290.60 292.16
2921 32.9411 94904.00 95431.20 308.07
2922 32.9490 103880.00 105598.00 322.30
2923 32.9569 115164.00 116581.00 339.36
2924 32.9647 126192.00 127965.00 355.23
2925 32.9726 137513.00 138983.00 370.83
2926 32.9805 146883.00 148564.00 383.25
2927 32.9884 154313.00 155340.00 392.83
2928 32.9963 157913.00 157740.00 397.38
2929 33.0042 155562.00 154310.00 394.41
2930 33.0120 145954.00 144531.00 382.04
2931 33.0199 130675.00 129754.00 361.49
2932 33.0278 113959.00 112818.00 337.58
2933 33.0357 96301.00 96533.50 310.32
2934 33.0436 82638.00 82541.20 287.47
2935 33.0514 71549.00 71439.30 267.49
2936 33.0593 63305.00 63130.10 251.60
2937 33.0672 57855.00 57198.80 240.53
2938 33.0751 53864.00 53095.80 232.09
2939 33.0830 50789.00 50284.30 225.36
2940 33.0909 49121.00 48343.20 221.63
2941 33.0987 47327.00 46954.80 217.55
2942 33.1066 45754.00 45918.50 213.90
2943 33.1145 44761.00 45110.90 211.57
2944 33.1224 44092.00 44457.50 209.98
2945 33.1302 43297.00 43915.60 208.08
2946 33.1381 42950.00 43457.90 207.24
2947 33.1460 42446.00 43067.20 206.02
2948 33.1539 42154.00 42730.50 205.31
2949 33.1618 41710.00 42229.00 204.23
2950 33.1697 41802.00 41975.50 204.46
2951 33.1775 41835.00 41752.80 204.54
2952 33.1854 40856.00 41556.10 202.13
2953 33.1933 41004.00 41381.30 202.49
2954 33.2012 41159.00 41225.30 202.88
2955 33.2091 40811.00 41085.60 202.02
2956 33.2169 40746.00 40960.10 201.86
2957 33.2248 40944.00 40846.70 202.35
2958 33.2327 40544.00 40744.00 201.35
2959 33.2406 40669.00 40650.70 201.67
2960 33.2485 40403.00 40565.70 201.01
2961 33.2564 40607.00 40487.80 201.51
2962 33.2642 40246.00 40416.50 200.61
2963 33.2721 40731.00 40351.10 201.82
2964 33.2800 40066.00 40290.80 200.16
2965 33.2879 39975.00 40235.10 199.94
2966 33.2958 40311.00 40183.60 200.78
2967 33.3036 40002.00 40135.90 200.01
2968 33.3115 40082.00 40091.60 200.21
2969 33.3194 40137.00 40050.30 200.34
2970 33.3273 40249.00 40011.90 200.62
2971 33.3352 39673.00 39976.10 199.18
2972 33.3430 39882.00 39942.60 199.71
2973 33.3509 40240.00 39911.20 200.60
2974 33.3588 39598.00 39881.80 198.99
2975 33.3667 39691.00 39854.20 199.23
2976 33.3746 39801.00 39828.20 199.50
2977 33.3825 39775.00 39803.80 199.44
2978 33.3903 39655.00 39780.80 199.14
2979 33.3982 39619.00 39759.20 199.04
2980 33.4061 39657.00 39738.70 199.14
2981 33.4140 39860.00 39719.40 199.65
2982 33.4219 39970.00 39701.10 199.93
2983 33.4297 39573.00 39683.80 198.93
2984 33.4376 39531.00 39667.40 198.82
2985 33.4455 39785.00 39651.90 199.46
2986 33.4534 39435.00 39637.10 198.58
2987 33.4613 39764.00 39623.10 199.41
2988 33.4692 39342.00 39609.90 198.35
2989 33.4770 39421.00 39597.20 198.55
2990 33.4849 39480.00 39585.20 198.70
2991 33.4928 39699.00 39573.80 199.25
2992 33.5007 39767.00 39562.90 199.42
2993 33.5086 39512.00 39552.60 198.78
2994 33.5164 39916.00 39542.70 199.79
2995 33.5243 39489.00 39533.30 198.72
2996 33.5322 39825.00 39524.40 199.56
2997 33.5401 39686.00 39515.90 199.21
2998 33.5480 39289.00 39507.70 198.21
2999 33.5559 39321.00 39500.00 198.29
3000 33.5637 39552.00 39492.60 198.88
3001 33.5716 39453.00 39485.50 198.63
3002 33.5795 39553.00 39478.80 198.88
3003 33.5874 39376.00 39388.80 198.43
3004 33.5952 39769.00 39383.70 199.42
3005 33.6031 39618.00 39378.90 199.04
3006 33.6110 39102.00 39374.30 197.74
3007 33.6189 39319.00 39370.00 198.29
3008 33.6268 39306.00 39365.90 198.26
3009 33.6347 39227.00 39362.10 198.06
3010 33.6425 39450.00 39358.40 198.62
3011 33.6504 39508.00 39355.00 198.77
3012 33.6583 39325.00 39351.90 198.30
3013 33.6662 39184.00 39348.90 197.95
3014 33.6741 39711.00 39346.10 199.28
3015 33.6819 39619.00 39343.50 199.04
3016 33.6898 39652.00 39341.20 199.13
3017 33.6977 39189.00 39339.00 197.96
3018 33.7056 39287.00 39337.00 198.21
3019 33.7135 39314.00 39335.20 198.28
3020 33.7214 39481.00 39333.60 198.70
3021 33.7292 39102.00 39332.20 197.74
3022 33.7371 39436.00 39330.90 198.59
3023 33.7450 39413.00 39329.90 198.53
3024 33.7529 39262.00 39329.10 198.15
3025 33.7608 39430.00 39328.40 198.57
3026 33.7686 39038.00 39328.00 197.58
3027 33.7765 39471.00 39327.80 198.67
3028 33.7844 39659.00 39327.80 199.15
3029 33.7923 39211.00 39328.00 198.02
3030 33.8002 39087.00 39328.40 197.70
3031 33.8080 39122.00 39329.10 197.79
3032 33.8159 39451.00 39330.10 198.62
3033 33.8238 39249.00 39331.30 198.11
3034 33.8317 39103.00 39332.80 197.74
3035 33.8396 39471.00 39334.60 198.67
3036 33.8475 39261.00 39336.80 198.14
3037 33.8553 39532.00 39339.30 198.83
3038 33.8632 39016.00 39342.20 197.52
3039 33.8711 39406.00 39345.50 198.51
3040 33.8790 39600.00 39349.30 199.00
3041 33.8869 39213.00 39353.60 198.02
3042 33.8947 39458.00 39358.50 198.64
3043 33.9026 39423.00 39364.00 198.55
3044 33.9105 39303.00 39370.20 198.25
3045 33.9184 39368.00 39377.20 198.41
3046 33.9263 39388.00 39385.20 198.46
3047 33.9342 39162.00 39394.10 197.89
3048 33.9420 39740.00 39404.30 199.35
3049 33.9499 39533.00 39415.80 198.83
3050 33.9578 39256.00 39428.90 198.13
3051 33.9657 39548.00 39443.90 198.87
3052 33.9736 39772.00 39461.10 199.43
3053 33.9814 39113.00 39481.10 197.77
3054 33.9893 39712.00 39504.30 199.28
3055 33.9972 39540.00 39531.80 198.85
3056 34.0051 39368.00 39564.90 198.41
3057 34.0130 39645.00 39605.70 199.11
3058 34.0209 39618.00 39657.10 199.04
3059 34.0287 39622.00 39723.60 199.05
3060 34.0366 39811.00 39811.60 199.53
3061 34.0445 40244.00 39929.00 200.61
3062 34.0524 40043.00 40086.10 200.11
3063 34.0602 39847.00 40294.60 199.62
3064 34.0681 40652.00 40566.60 201.62
3065 34.0760 40945.00 40912.30 202.35
3066 34.0839 41381.00 41339.80 203.42
3067 34.0918 42244.00 41855.50 205.53
3068 34.0997 42821.00 42464.40 206.93
3069 34.1075 43297.00 43170.00 208.08
3070 34.1154 43794.00 43972.10 209.27
3071 34.1233 45086.00 44864.70 212.34
3072 34.1312 45896.00 45821.40 214.23
3073 34.1391 46964.00 46799.80 216.71
3074 34.1469 48195.00 47725.70 219.53
3075 34.1548 48992.00 48496.10 221.34
3076 34.1627 49448.00 48987.10 222.37
3077 34.1706 49546.00 49062.30 222.59
3078 34.1785 49218.00 48615.30 221.85
3079 34.1864 47887.00 47646.30 218.83
3080 34.1942 47124.00 46325.20 217.08
3081 34.2021 45206.00 44902.90 212.62
3082 34.2100 43982.00 43588.40 209.72
3083 34.2179 42995.00 42490.10 207.35
3084 34.2258 41421.00 41636.30 203.52
3085 34.2336 41069.00 41008.90 202.65
3086 34.2415 41036.00 40567.20 202.57
3087 34.2494 40399.00 40265.40 200.99
3088 34.2573 40124.00 40059.20 200.31
3089 34.2652 39821.00 39916.10 199.55
3090 34.2730 39605.00 39813.00 199.01
3091 34.2809 39838.00 39735.20 199.60
3092 34.2888 39709.00 39674.00 199.27
3093 34.2967 39713.00 39624.20 199.28
3094 34.3046 39757.00 39582.80 199.39
3095 34.3125 39665.00 39547.80 199.16
3096 34.3203 39636.00 39467.10 199.09
3097 34.3282 39546.00 39442.00 198.86
3098 34.3361 39643.00 39420.20 199.10
3099 34.3440 39286.00 39401.30 198.21
3100 34.3519 39581.00 39384.70 198.95
3101 34.3597 39221.00 39370.20 198.04
3102 34.3676 39512.00 39357.40 198.78
3103 34.3755 39296.00 39346.00 198.23
3104 34.3834 39549.00 39335.90 198.87
3105 34.3913 39097.00 39326.90 197.73
3106 34.3992 39123.00 39318.90 197.79
3107 34.4070 39344.00 39311.70 198.35
3108 34.4149 39494.00 39305.20 198.73
3109 34.4228 39509.00 39299.40 198.77
3110 34.4307 39196.00 39294.10 197.98
3111 34.4386 39291.00 39289.40 198.22
3112 34.4464 39424.00 39285.10 198.55
3113 34.4543 39349.00 39281.20 198.37
3114 34.4622 39388.00 39277.60 198.46
3115 34.4701 39617.00 39274.40 199.04
3116 34.4780 39489.00 39271.50 198.72
3117 34.4859 39399.00 39268.80 198.49
3118 34.4937 39318.00 39266.40 198.29
3119 34.5016 39751.00 39264.30 199.38
3120 34.5095 39070.00 39262.30 197.66
3121 34.5174 39556.00 39260.50 198.89
3122 34.5252 39309.00 39258.80 198.26
3123 34.5331 39513.00 39257.30 198.78
3124 34.5410 39353.00 39256.00 198.38
3125 34.5489 39535.00 39254.80 198.83
3126 34.5568 39333.00 39253.70 198.32
3127 34.5647 39174.00 39252.70 197.92
3128 34.5725 38931.00 39251.80 197.31
3129 34.5804 39511.00 39251.00 198.77
3130 34.5883 39194.00 39250.40 197.98
3131 34.5962 39522.00 39249.70 198.80
3132 34.6041 38980.00 39249.20 197.43
3133 34.6119 39420.00 39248.70 198.54
3134 34.6198 39340.00 39248.30 198.34
3135 34.6277 39571.00 39248.00 198.93
3136 34.6356 38756.00 39247.70 196.87
3137 34.6435 39160.00 39247.50 197.89
3138 34.6514 39454.00 39247.30 198.63
3139 34.6592 39040.00 39247.20 197.59
3140 34.6671 39067.00 39247.10 197.65
3141 34.6750 39442.00 39247.00 198.60
3142 34.6829 39393.00 39247.00 198.48
3143 34.6908 39100.00 39247.10 197.74
3144 34.6986 39143.00 39247.10 197.85
3145 34.7065 39401.00 39247.20 198.50
3146 34.7144 39346.00 39247.40 198.36
3147 34.7223 39333.00 39247.50 198.32
3148 34.7302 39264.00 39247.70 198.15
3149 34.7380 39118.00 39248.00 197.78
3150 34.7459 39236.00 39248.20 198.08
3151 34.7538 39112.00 39248.50 197.77
3152 34.7617 39745.00 39248.80 199.36
3153 34.7696 39583.00 39249.10 198.96
3154 34.7775 38927.00 39249.40 197.30
3155 34.7853 39455.00 39249.80 198.63
3156 34.7932 39394.00 39250.20 198.48
3157 34.8011 39124.00 39250.60 197.80
3158 34.8090 39123.00 39251.00 197.79
3159 34.8169 39375.00 39251.40 198.43
3160 34.8247 39313.00 39251.90 198.27
3161 34.8326 39151.00 39252.40 197.87
3162 34.8405 39257.00 39252.80 198.13
3163 34.8484 39135.00 39253.30 197.83
3164 34.8563 39111.00 39253.80 197.76
3165 34.8642 39211.00 39254.40 198.02
3166 34.8720 38603.00 39254.90 196.48
3167 34.8799 39575.00 39255.50 198.93
3168 34.8878 39283.00 39256.00 198.20
3169 34.8957 39044.00 39256.60 197.60
3170 34.9036 39487.00 39257.20 198.71
3171 34.9114 39427.00 39257.80 198.56
3172 34.9193 39255.00 39258.40 198.13
3173 34.9272 39102.00 39259.00 197.74
3174 34.9351 39331.00 39259.70 198.32
3175 34.9430 39631.00 39260.30 199.07
3176 34.9509 38738.00 39261.00 196.82
3177 34.9587 39146.00 39261.70 197.85
3178 34.9666 39272.00 39262.30 198.17
3179 34.9745 39408.00 39263.00 198.51
3180 34.9824 39146.00 39263.70 197.85
3181 34.9902 38932.00 39264.50 197.31
3182 34.9981 39200.00 39265.20 197.99
3183 35.0060 39224.00 39265.90 198.05
3184 35.0139 39242.00 39266.70 198.10
3185 35.0218 39400.00 39267.40 198.49
3186 35.0297 39476.00 39268.20 198.69
3187 35.0375 39015.00 39269.00 197.52
3188 35.0454 39055.00 39269.70 197.62
3189 35.0533 39092.00 39270.50 197.72
3190 35.0612 39401.00 39271.40 198.50
3191 35.0691 39290.00 39272.20 198.22
3192 35.0770 39384.00 39273.00 198.45
3193 35.0848 39310.00 39273.90 198.27
3194 35.0927 39272.00 39274.70 198.17
3195 35.1006 39307.00 39275.60 198.26
3196 35.1085 39183.00 39276.50 197.95
3197 35.1164 39313.00 39277.40 198.27
3198 35.1242 39487.00 39278.30 198.71
3199 35.1321 39607.00 39279.30 199.01
3200 35.1400 39619.00 39280.20 199.04
3201 35.1479 39187.00 39281.20 197.96
3202 35.1558 39254.00 39282.20 198.13
3203 35.1636 39124.00 39283.20 197.80
3204 35.1715 39036.00 39284.20 197.57
3205 35.1794 39292.00 39285.30 198.22
3206 35.1873 39308.00 39286.40 198.26
3207 35.1952 39055.00 39287.50 197.62
3208 35.2030 39369.00 39288.60 198.42
3209 35.2109 39174.00 39289.80 197.92
3210 35.2188 39509.00 39291.00 198.77
3211 35.2267 39848.00 39292.20 199.62
3212 35.2346 39053.00 39293.50 197.62
3213 35.2425 39456.00 39294.80 198.63
3214 35.2503 39334.00 39296.20 198.33
3215 35.2582 39104.00 39297.60 197.75
3216 35.2661 39409.00 39299.10 198.52
3217 35.2740 39394.00 39300.60 198.48
3218 35.2819 39364.00 39302.20 198.40
3219 35.2897 39044.00 39303.90 197.60
3220 35.2976 39225.00 39305.70 198.05
3221 35.3055 39454.00 39307.60 198.63
3222 35.3134 39145.00 39309.60 197.85
3223 35.3213 39211.00 39311.80 198.02
3224 35.3292 39511.00 39314.10 198.77
3225 35.3370 39612.00 39316.50 199.03
3226 35.3449 39202.00 39319.20 197.99
3227 35.3528 38964.00 39322.10 197.39
3228 35.3607 39230.00 39325.30 198.07
3229 35.3686 39433.00 39328.80 198.58
3230 35.3764 39628.00 39332.60 199.07
3231 35.3843 39328.00 39337.00 198.31
3232 35.3922 39807.00 39341.90 199.52
3233 35.4001 39219.00 39347.60 198.04
3234 35.4080 39577.00 39354.30 198.94
3235 35.4159 39314.00 39362.40 198.28
3236 35.4237 39606.00 39372.40 199.01
3237 35.4316 39549.00 39385.10 198.87
3238 35.4395 39847.00 39401.70 199.62
3239 35.4474 39606.00 39423.40 199.01
3240 35.4553 39544.00 39452.20 198.86
3241 35.4631 39559.00 39489.90 198.89
3242 35.4710 39592.00 39538.60 198.98
3243 35.4789 39625.00 39599.90 199.06
3244 35.4868 40326.00 39675.60 200.81
3245 35.4947 40013.00 39762.30 200.03
3246 35.5025 39913.00 39869.00 199.78
3247 35.5104 40531.00 39991.40 201.32
3248 35.5183 40789.00 40128.70 201.96
3249 35.5262 40987.00 40277.00 202.45
3250 35.5341 41401.00 40429.80 203.47
3251 35.5420 40633.00 40576.40 201.58
3252 35.5498 41860.00 40701.50 204.60
3253 35.5577 41781.00 40786.90 204.40
3254 35.5656 42007.00 40812.20 204.96
3255 35.5735 41495.00 40760.80 203.70
3256 35.5814 41465.00 40630.10 203.63
3257 35.5892 41485.00 40441.00 203.68
3258 35.5971 41011.00 40229.60 202.51
3259 35.6050 40469.00 40028.80 201.17
3260 35.6129 40148.00 39857.00 200.37
3261 35.6208 39678.00 39720.60 199.19
3262 35.6286 39345.00 39618.40 198.36
3263 35.6365 39800.00 39545.10 199.50
3264 35.6444 39330.00 39494.40 198.32
3265 35.6523 39403.00 39459.70 198.50
3266 35.6602 39253.00 39435.80 198.12
3267 35.6680 39491.00 39418.90 198.72
3268 35.6759 39273.00 39406.50 198.17
3269 35.6838 39788.00 39397.00 199.47
3270 35.6917 39452.00 39389.60 198.62
3271 35.6996 39772.00 39383.50 199.43
3272 35.7075 39252.00 39378.60 198.12
3273 35.7153 39493.00 39374.50 198.73
3274 35.7232 39737.00 39371.10 199.34
3275 35.7311 39286.00 39368.30 198.21
3276 35.7390 39222.00 39365.90 198.04
3277 35.7469 39668.00 39363.90 199.17
3278 35.7547 39620.00 39362.30 199.05
3279 35.7626 39454.00 39360.90 198.63
3280 35.7705 39494.00 39359.80 198.73
3281 35.7784 39309.00 39358.90 198.26
3282 35.7863 38998.00 39358.20 197.48
3283 35.7942 39580.00 39357.60 198.95
3284 35.8020 39479.00 39357.20 198.69
3285 35.8099 39629.00 39356.90 199.07
3286 35.8178 39480.00 39356.70 198.70
3287 35.8257 39342.00 39356.60 198.35
3288 35.8336 39184.00 39356.50 197.95
3289 35.8414 39096.00 39356.60 197.73
3290 35.8493 39382.00 39356.70 198.45
3291 35.8572 38937.00 39356.90 197.32
3292 35.8651 39339.00 39357.10 198.34
3293 35.8730 39307.00 39357.40 198.26
3294 35.8809 39550.00 39357.70 198.87
3295 35.8887 39051.00 39358.10 197.61
3296 35.8966 39596.00 39358.50 198.99
3297 35.9045 39485.00 39358.90 198.71
3298 35.9124 39229.00 39359.40 198.06
3299 35.9203 39118.00 39359.90 197.78
3300 35.9281 39065.00 39360.40 197.65
3301 35.9360 39312.00 39360.90 198.27
3302 35.9439 39673.00 39361.50 199.18
3303 35.9518 39217.00 39362.10 198.03
3304 35.9597 39216.00 39362.70 198.03
3305 35.9675 39558.00 39363.30 198.89
3306 35.9754 39553.00 39363.90 198.88
3307 35.9833 39529.00 39364.60 198.82
3308 35.9912 39511.00 39365.20 198.77
3309 35.9991 39198.00 39365.90 197.99
3310 36.0070 39082.00 39366.60 197.69
3311 36.0148 39422.00 39367.30 198.55
3312 36.0227 39508.00 39368.00 198.77
3313 36.0306 39400.00 39368.70 198.49
3314 36.0385 39494.00 39369.40 198.73
3315 36.0464 39190.00 39370.20 197.96
3316 36.0542 39337.00 39370.90 198.34
3317 36.0621 39464.00 39371.70 198.65
3318 36.0700 39320.00 39372.40 198.29
3319 36.0779 39212.00 39373.20 198.02
3320 36.0858 39301.00 39374.00 198.24
3321 36.0937 39328.00 39374.70 198.31
3322 36.1015 38778.00 39375.50 196.92
3323 36.1094 39265.00 39376.30 198.15
3324 36.1173 39337.00 39377.10 198.34
3325 36.1252 39378.00 39377.90 198.44
3326 36.1330 38913.00 39378.70 197.26
3327 36.1409 39265.00 39379.50 198.15
3328 36.1488 39431.00 39380.30 198.57
3329 36.1567 39392.00 39381.10 198.47
3330 36.1646 39559.00 39381.90 198.89
3331 36.1725 39502.00 39382.70 198.75
3332 36.1803 39591.00 39383.60 198.98
3333 36.1882 39154.00 39384.40 197.87
3334 36.1961 39573.00 39385.20 198.93
3335 36.2040 39306.00 39386.00 198.26
3336 36.2119 39196.00 39386.90 197.98
3337 36.2197 39304.00 39387.70 198.25
3338 36.2276 39511.00 39388.60 198.77
3339 36.2355 39617.00 39389.40 199.04
3340 36.2434 39027.00 39390.20 197.55
3341 36.2513 38913.00 39391.10 197.26
3342 36.2592 39283.00 39391.90 198.20
3343 36.2670 39236.00 39392.80 198.08
3344 36.2749 39326.00 39393.60 198.31
3345 36.2828 39236.00 39394.50 198.08
3346 36.2907 39556.00 39395.40 198.89
3347 36.2986 39315.00 39396.20 198.28
3348 36.3064 39734.00 39397.10 199.33
3349 36.3143 39176.00 39397.90 197.93
3350 36.3222 39243.00 39398.80 198.10
3351 36.3301 39534.00 39399.70 198.83
3352 36.3380 39327.00 39400.50 198.31
3353 36.3459 38743.00 39401.40 196.83
3354 36.3537 39304.00 39402.30 198.25
3355 36.3616 39352.00 39403.20 198.37
3356 36.3695 39615.00 39404.00 199.04
3357 36.3774 39538.00 39404.90 198.84
3358 36.3853 39407.00 39405.80 198.51
3359 36.3931 39468.00 39406.70 198.67
3360 36.4010 39429.00 39407.50 198.57
3361 36.4089 39340.00 39408.40 198.34
3362 36.4168 39447.00 39409.30 198.61
3363 36.4247 39487.00 39410.20 198.71
3364 36.4325 39155.00 39411.10 197.88
3365 36.4404 39284.00 39412.00 198.20
3366 36.4483 39340.00 39412.80 198.34
3367 36.4562 39151.00 39413.70 197.87
3368 36.4641 39704.00 39414.60 199.26
3369 36.4720 39098.00 39415.50 197.73
3370 36.4798 39724.00 39416.40 199.31
3371 36.4877 39632.00 39417.30 199.08
3372 36.4956 39334.00 39418.20 198.33
3373 36.5035 39296.00 39419.10 198.23
3374 36.5114 39263.00 39420.00 198.15
3375 36.5192 39345.00 39420.90 198.36
3376 36.5271 39803.00 39421.80 199.51
3377 36.5350 38977.00 39422.60 197.43
3378 36.5429 39543.00 39423.50 198.85
3379 36.5508 39203.00 39424.40 198.00
3380 36.5587 39310.00 39425.30 198.27
3381 36.5665 39463.00 39426.20 198.65
3382 36.5744 39212.00 39427.10 198.02
3383 36.5823 39263.00 39428.00 198.15
3384 36.5902 39088.00 39428.90 197.71
3385 36.5980 39284.00 39429.80 198.20
3386 36.6059 39332.00 39430.70 198.32
3387 36.6138 39484.00 39431.70 198.71
3388 36.6217 39536.00 39432.60 198.84
3389 36.6296 38934.00 39433.50 197.32
3390 36.6375 39670.00 39434.40 199.17
3391 36.6453 39452.00 39435.30 198.62
3392 36.6532 39755.00 39436.20 199.39
3393 36.6611 39528.00 39437.10 198.82
3394 36.6690 39403.00 39438.00 198.50
3395 36.6769 39146.00 39438.90 197.85
3396 36.6847 39625.00 39439.80 199.06
3397 36.6926 39535.00 39440.70 198.83
3398 36.7005 39692.00 39441.60 199.23
3399 36.7084 39481.00 39442.50 198.70
3400 36.7163 38997.00 39443.50 197.48
3401 36.7242 39425.00 39444.40 198.56
3402 36.7320 39098.00 39445.30 197.73
3403 36.7399 39770.00 39446.20 199.42
3404 36.7478 39350.00 39447.10 198.37
3405 36.7557 39483.00 39448.00 198.70
3406 36.7636 39150.00 39448.90 197.86
3407 36.7714 39365.00 39449.80 198.41
3408 36.7793 39387.00 39450.80 198.46
3409 36.7872 39103.00 39451.70 197.74
3410 36.7951 39663.00 39452.60 199.16
3411 36.8030 39373.00 39453.50 198.43
3412 36.8108 39669.00 39454.40 199.17
3413 36.8187 39064.00 39455.30 197.65
3414 36.8266 39606.00 39456.30 199.01
3415 36.8345 39350.00 39457.20 198.37
3416 36.8424 39401.00 39458.10 198.50
3417 36.8503 39671.00 39459.00 199.18
3418 36.8581 39252.00 39459.90 198.12
3419 36.8660 39344.00 39460.90 198.35
3420 36.8739 39485.00 39461.80 198.71
3421 36.8818 39272.00 39462.70 198.17
3422 36.8897 39311.00 39463.60 198.27
3423 36.8975 39303.00 39464.60 198.25
3424 36.9054 39469.00 39465.50 198.67
3425 36.9133 39744.00 39466.90 199.36
3426 36.9212 39361.00 39467.20 198.40
3427 36.9291 39377.00 39468.20 198.44
3428 36.9370 39342.00 39469.10 198.35
3429 36.9448 39640.00 39470.10 199.10
3430 36.9527 39680.00 39471.00 199.20
3431 36.9606 39094.00 39471.90 197.72
3432 36.9685 39265.00 39472.90 198.15
3433 36.9764 39519.00 39473.80 198.79
3434 36.9842 39570.00 39474.80 198.92
3435 36.9921 39429.00 39475.70 198.57
3436 37.0000 39009.00 39476.60 197.51
3437 37.0079 39486.00 39477.60 198.71
3438 37.0158 39368.00 39478.50 198.41
3439 37.0237 39387.00 39479.50 198.46
3440 37.0315 39239.00 39480.40 198.09
3441 37.0394 39133.00 39481.30 197.82
3442 37.0473 39106.00 39482.30 197.75
3443 37.0552 39531.00 39483.20 198.82
3444 37.0630 40086.00 39484.20 200.21
3445 37.0709 39608.00 39485.10 199.02
3446 37.0788 39561.00 39486.10 198.90
3447 37.0867 39383.00 39487.00 198.45
3448 37.0946 39659.00 39488.00 199.15
3449 37.1025 39411.00 39488.90 198.52
3450 37.1103 40075.00 39489.90 200.19
3451 37.1182 39664.00 39490.80 199.16
3452 37.1261 39362.00 39491.80 198.40
3453 37.1340 39186.00 39492.70 197.96
3454 37.1419 39385.00 39493.70 198.46
3455 37.1497 39349.00 39494.60 198.37
3456 37.1576 39588.00 39495.60 198.97
3457 37.1655 39250.00 39496.50 198.12
3458 37.1734 39057.00 39497.50 197.63
3459 37.1813 39727.00 39498.40 199.32
3460 37.1892 39591.00 39499.40 198.98
3461 37.1970 39426.00 39500.30 198.56
3462 37.2049 39570.00 39501.30 198.92
3463 37.2128 39077.00 39502.20 197.68
3464 37.2207 39156.00 39503.20 197.88
3465 37.2286 39361.00 39504.10 198.40
3466 37.2364 39404.00 39505.10 198.50
3467 37.2443 39477.00 39506.10 198.69
3468 37.2522 39696.00 39507.00 199.24
3469 37.2601 39125.00 39508.00 197.80
3470 37.2680 39703.00 39508.90 199.26
3471 37.2758 39174.00 39509.90 197.92
3472 37.2837 39718.00 39510.80 199.29
3473 37.2916 39624.00 39511.80 199.06
3474 37.2995 39341.00 39512.80 198.35
3475 37.3074 39143.00 39513.70 197.85
3476 37.3153 39323.00 39514.70 198.30
3477 37.3231 39427.00 39515.70 198.56
3478 37.3310 39738.00 39516.60 199.34
3479 37.3389 39182.00 39517.60 197.94
3480 37.3468 39806.00 39518.60 199.51
3481 37.3547 39558.00 39519.50 198.89
3482 37.3625 39635.00 39520.50 199.09
3483 37.3704 39699.00 39521.50 199.25
3484 37.3783 39180.00 39522.40 197.94
3485 37.3862 39266.00 39523.40 198.16
3486 37.3941 39410.00 39524.40 198.52
3487 37.4020 39158.00 39525.30 197.88
3488 37.4098 39475.00 39526.30 198.68
3489 37.4177 39661.00 39527.30 199.15
3490 37.4256 39765.00 39528.30 199.41
3491 37.4335 39415.00 39529.20 198.53
3492 37.4414 39235.00 39530.20 198.08
3493 37.4492 39464.00 39531.20 198.65
3494 37.4571 39214.00 39532.20 198.02
3495 37.4650 39289.00 39533.10 198.21
3496 37.4729 39311.00 39534.10 198.27
3497 37.4808 39685.00 39535.10 199.21
3498 37.4887 39609.00 39536.10 199.02
3499 37.4965 39343.00 39537.10 198.35
3500 37.5044 39263.00 39538.10 198.15
3501 37.5123 39710.00 39539.00 199.27
3502 37.5202 39439.00 39540.00 198.59
3503 37.5280 39730.00 39541.00 199.32
3504 37.5359 39353.00 39542.00 198.38
3505 37.5438 39707.00 39543.00 199.27
3506 37.5517 39697.00 39544.00 199.24
3507 37.5596 39482.00 39545.00 198.70
3508 37.5675 39519.00 39546.00 198.79
3509 37.5753 39456.00 39547.00 198.63
3510 37.5832 39654.00 39548.00 199.13
3511 37.5911 39732.00 39549.00 199.33
3512 37.5990 39578.00 39550.00 198.94
3513 37.6069 39384.00 39551.00 198.45
3514 37.6147 39527.00 39552.00 198.81
3515 37.6226 39385.00 39553.00 198.46
3516 37.6305 39685.00 39554.00 199.21
3517 37.6384 39851.00 39555.10 199.63
3518 37.6463 39577.00 39556.10 198.94
3519 37.6541 39652.00 39557.10 199.13
3520 37.6620 39441.00 39558.10 198.60
3521 37.6699 39543.00 39559.10 198.85
3522 37.6778 39317.00 39560.20 198.29
3523 37.6857 39382.00 39561.20 198.45
3524 37.6936 39675.00 39562.20 199.19
3525 37.7014 39176.00 39563.30 197.93
3526 37.7093 39217.00 39564.30 198.03
3527 37.7172 39510.00 39565.40 198.77
3528 37.7251 39574.00 39566.40 198.93
3529 37.7330 39321.00 39567.50 198.29
3530 37.7408 39379.00 39568.50 198.44
3531 37.7487 39718.00 39569.60 199.29
3532 37.7566 39546.00 39570.70 198.86
3533 37.7645 39731.00 39571.70 199.33
3534 37.7724 39777.00 39572.80 199.44
3535 37.7803 39473.00 39573.90 198.68
3536 37.7881 39304.00 39575.00 198.25
3537 37.7960 39566.00 39576.10 198.91
3538 37.8039 39466.00 39577.20 198.66
3539 37.8118 39424.00 39578.30 198.55
3540 37.8197 39293.00 39579.40 198.23
3541 37.8275 39350.00 39580.60 198.37
3542 37.8354 39351.00 39581.70 198.37
3543 37.8433 39340.00 39582.90 198.34
3544 37.8512 39429.00 39584.00 198.57
3545 37.8591 39805.00 39585.20 199.51
3546 37.8670 39760.00 39586.40 199.40
3547 37.8748 39491.00 39587.60 198.72
3548 37.8827 39529.00 39588.80 198.82
3549 37.8906 39520.00 39590.00 198.80
3550 37.8985 39093.00 39591.30 197.72
3551 37.9064 39600.00 39592.50 199.00
3552 37.9142 39637.00 39593.80 199.09
3553 37.9221 39578.00 39595.10 198.94
3554 37.9300 39901.00 39596.40 199.75
3555 37.9379 40042.00 39597.80 200.10
3556 37.9458 39594.00 39599.10 198.98
3557 37.9537 39278.00 39605.00 198.19
3558 37.9615 39386.00 39606.50 198.46
3559 37.9694 39634.00 39608.00 199.08
3560 37.9773 39481.00 39609.60 198.70
3561 37.9852 39394.00 39611.20 198.48
3562 37.9930 39505.00 39612.90 198.76
3563 38.0009 39442.00 39614.60 198.60
3564 38.0088 39498.00 39616.40 198.74
3565 38.0167 39981.00 39618.30 199.95
3566 38.0246 39706.00 39620.20 199.26
3567 38.0325 39678.00 39622.20 199.19
3568 38.0403 39638.00 39624.30 199.09
3569 38.0482 39676.00 39626.60 199.19
3570 38.0561 39478.00 39629.00 198.69
3571 38.0640 39678.00 39631.50 199.19
3572 38.0719 39471.00 39634.20 198.67
3573 38.0798 39558.00 39637.10 198.89
3574 38.0876 39638.00 39640.20 199.09
3575 38.0955 39721.00 39643.60 199.30
3576 38.1034 39626.00 39647.30 199.06
3577 38.1113 39445.00 39651.50 198.61
3578 38.1191 39868.00 39656.10 199.67
3579 38.1270 39356.00 39661.40 198.38
3580 38.1349 39459.00 39667.50 198.64
3581 38.1428 39351.00 39674.60 198.37
3582 38.1507 39413.00 39683.30 198.53
3583 38.1586 40229.00 39694.20 200.57
3584 38.1664 39581.00 39708.00 198.95
3585 38.1743 39528.00 39725.90 198.82
3586 38.1822 39694.00 39749.40 199.23
3587 38.1901 39920.00 39780.40 199.80
3588 38.1980 39763.00 39820.60 199.41
3589 38.2058 39815.00 39872.40 199.54
3590 38.2137 39817.00 39937.30 199.54
3591 38.2216 39567.00 40016.50 198.91
3592 38.2295 40028.00 40110.70 200.07
3593 38.2374 40117.00 40219.20 200.29
3594 38.2453 40375.00 40339.90 200.93
3595 38.2531 40349.00 40468.40 200.87
3596 38.2610 40631.00 40597.10 201.57
3597 38.2689 40471.00 40715.50 201.17
3598 38.2768 40432.00 40809.40 201.08
3599 38.2847 40682.00 40862.90 201.70
3600 38.2925 40621.00 40860.70 201.55
3601 38.3004 40722.00 40793.90 201.80
3602 38.3083 40444.00 40669.10 201.11
3603 38.3162 40846.00 40509.20 202.10
3604 38.3241 39787.00 40342.60 199.47
3605 38.3320 40092.00 40190.10 200.23
3606 38.3398 40291.00 40062.10 200.73
3607 38.3477 39979.00 39961.40 199.95
3608 38.3556 39858.00 39885.90 199.65
3609 38.3635 39907.00 39831.60 199.77
3610 38.3714 40298.00 39793.60 200.74
3611 38.3792 39753.00 39767.30 199.38
3612 38.3871 40160.00 39749.00 200.40
3613 38.3950 39805.00 39735.90 199.51
3614 38.4029 39817.00 39726.30 199.54
3615 38.4108 39651.00 39719.00 199.13
3616 38.4187 39715.00 39713.30 199.29
3617 38.4265 39516.00 39708.70 198.79
3618 38.4344 39386.00 39705.10 198.46
3619 38.4423 39919.00 39702.10 199.80
3620 38.4502 39984.00 39699.70 199.96
3621 38.4580 39799.00 39697.80 199.50
3622 38.4659 39860.00 39696.30 199.65
3623 38.4738 39741.00 39695.10 199.35
3624 38.4817 39576.00 39694.20 198.94
3625 38.4896 39444.00 39693.50 198.60
3626 38.4975 39451.00 39693.00 198.62
3627 38.5053 39737.00 39692.80 199.34
3628 38.5132 39849.00 39692.60 199.62
3629 38.5211 39901.00 39704.80 199.75
3630 38.5290 40084.00 39705.10 200.21
3631 38.5369 39585.00 39705.50 198.96
3632 38.5448 39550.00 39706.00 198.87
3633 38.5526 39818.00 39706.60 199.54
3634 38.5605 40001.00 39707.30 200.00
3635 38.5684 39614.00 39708.00 199.03
3636 38.5763 39572.00 39708.80 198.93
3637 38.5841 39587.00 39709.70 198.96
3638 38.5920 39932.00 39710.60 199.83
3639 38.5999 39902.00 39711.60 199.76
3640 38.6078 39769.00 39712.70 199.42
3641 38.6157 40271.00 39713.80 200.68
3642 38.6236 39524.00 39714.90 198.81
3643 38.6314 39575.00 39716.10 198.93
3644 38.6393 39684.00 39717.30 199.21
3645 38.6472 39234.00 39718.60 198.08
3646 38.6551 39595.00 39719.90 198.99
3647 38.6630 39638.00 39721.20 199.09
3648 38.6708 39630.00 39722.60 199.07
3649 38.6787 39614.00 39724.10 199.03
3650 38.6866 40099.00 39725.50 200.25
3651 38.6945 39853.00 39727.00 199.63
3652 38.7024 39612.00 39728.60 199.03
3653 38.7103 39479.00 39730.20 198.69
3654 38.7181 39835.00 39731.80 199.59
3655 38.7260 40058.00 39733.40 200.15
3656 38.7339 39955.00 39735.10 199.89
3657 38.7418 39735.00 39736.90 199.34
3658 38.7497 39306.00 39738.70 198.26
3659 38.7575 39688.00 39740.50 199.22
3660 38.7654 39741.00 39742.40 199.35
3661 38.7733 39867.00 39744.30 199.67
3662 38.7812 39888.00 39746.20 199.72
3663 38.7891 39755.00 39748.20 199.39
3664 38.7970 39832.00 39750.30 199.58
3665 38.8048 39787.00 39752.40 199.47
3666 38.8127 39727.00 39754.60 199.32
3667 38.8206 39786.00 39756.80 199.46
3668 38.8285 39394.00 39759.10 198.48
3669 38.8364 39880.00 39761.50 199.70
3670 38.8442 39715.00 39763.90 199.29
3671 38.8521 39563.00 39766.50 198.90
3672 38.8600 39863.00 39769.00 199.66
3673 38.8679 39828.00 39771.70 199.57
3674 38.8758 39715.00 39774.50 199.29
3675 38.8837 39802.00 39777.30 199.50
3676 38.8915 39810.00 39780.30 199.52
3677 38.8994 39942.00 39783.30 199.85
3678 38.9073 39493.00 39786.50 198.73
3679 38.9152 39970.00 39789.80 199.93
3680 38.9230 39522.00 39793.20 198.80
3681 38.9309 39941.00 39796.80 199.85
3682 38.9388 39764.00 39800.50 199.41
3683 38.9467 39761.00 39804.40 199.40
3684 38.9546 39768.00 39808.40 199.42
3685 38.9625 39778.00 39812.70 199.44
3686 38.9703 39511.00 39817.20 198.77
3687 38.9782 40045.00 39821.90 200.11
3688 38.9861 39979.00 39826.80 199.95
3689 38.9940 39676.00 39832.10 199.19
3690 39.0019 39801.00 39837.60 199.50
3691 39.0098 39658.00 39843.50 199.14
3692 39.0176 39608.00 39849.70 199.02
3693 39.0255 39881.00 39856.40 199.70
3694 39.0334 39910.00 39863.40 199.77
3695 39.0413 39888.00 39871.00 199.72
3696 39.0492 39587.00 39879.20 198.96
3697 39.0570 39783.00 39888.00 199.46
3698 39.0649 39805.00 39897.50 199.51
3699 39.0728 39903.00 39907.80 199.76
3700 39.0807 39957.00 39919.00 199.89
3701 39.0886 39974.00 39931.30 199.93
3702 39.0964 40276.00 39944.70 200.69
3703 39.1043 39954.00 39959.50 199.88
3704 39.1122 39838.00 39975.90 199.60
3705 39.1201 40289.00 39994.10 200.72
3706 39.1280 40099.00 40014.50 200.25
3707 39.1358 39998.00 40037.40 199.99
3708 39.1437 39779.00 40063.40 199.45
3709 39.1516 40019.00 40093.10 200.05
3710 39.1595 40181.00 40127.50 200.45
3711 39.1674 40103.00 40177.20 200.26
3712 39.1753 40134.00 40225.60 200.34
3713 39.1831 40515.00 40284.70 201.28
3714 39.1910 40011.00 40358.90 200.03
3715 39.1989 40477.00 40454.40 201.19
3716 39.2068 40830.00 40579.70 202.06
3717 39.2147 40695.00 40746.30 201.73
3718 39.2225 40887.00 40969.20 202.21
3719 39.2304 41286.00 41265.20 203.19
3720 39.2383 41612.00 41653.40 203.99
3721 39.2462 42160.00 42152.40 205.33
3722 39.2541 42790.00 42776.50 206.86
3723 39.2620 43498.00 43533.30 208.56
3724 39.2698 44258.00 44423.20 210.38
3725 39.2777 45568.00 45431.90 213.47
3726 39.2856 46685.00 46527.90 216.07
3727 39.2935 47908.00 47651.10 218.88
3728 39.3014 48777.00 48713.70 220.85
3729 39.3092 50027.00 49600.80 223.67
3730 39.3171 50794.00 50173.40 225.38
3731 39.3250 50956.00 50292.60 225.73
3732 39.3329 50932.00 49862.60 225.68
3733 39.3408 49920.00 48900.60 223.43
3734 39.3487 48223.00 47578.20 219.60
3735 39.3565 47044.00 46139.30 216.90
3736 39.3644 45478.00 44786.50 213.26
3737 39.3723 43848.00 43628.70 209.40
3738 39.3802 42973.00 42704.00 207.30
3739 39.3881 42321.00 42004.00 205.72
3740 39.3959 41406.00 41495.10 203.49
3741 39.4038 41605.00 41136.60 203.97
3742 39.4117 41185.00 40887.40 202.94
3743 39.4196 40939.00 40713.30 202.33
3744 39.4275 40692.00 40589.10 201.72
3745 39.4353 40989.00 40497.50 202.46
3746 39.4432 40528.00 40427.30 201.32
3747 39.4511 40501.00 40371.90 201.25
3748 39.4590 40137.00 40327.10 200.34
3749 39.4669 40124.00 40290.40 200.31
3750 39.4748 39921.00 40260.10 199.80
3751 39.4826 40078.00 40235.00 200.20
3752 39.4905 40092.00 40214.20 200.23
3753 39.4984 40420.00 40197.00 201.05
3754 39.5063 39954.00 40183.10 199.88
3755 39.5142 40156.00 40171.80 200.39
3756 39.5220 40044.00 40163.00 200.11
3757 39.5299 40147.00 40156.30 200.37
3758 39.5378 39955.00 40151.50 199.89
3759 39.5457 40001.00 40148.50 200.00
3760 39.5536 40269.00 40147.20 200.67
3761 39.5614 40348.00 40147.30 200.87
3762 39.5693 39764.00 40149.00 199.41
3763 39.5772 40238.00 40152.00 200.59
3764 39.5851 40142.00 40156.50 200.35
3765 39.5930 40273.00 40162.50 200.68
3766 39.6008 40210.00 40169.70 200.52
3767 39.6087 40057.00 40178.40 200.14
3768 39.6166 39826.00 40188.60 199.57
3769 39.6245 40200.00 40200.30 200.50
3770 39.6324 40344.00 40213.70 200.86
3771 39.6403 40401.00 40228.80 201.00
3772 39.6481 40189.00 40245.90 200.47
3773 39.6560 40202.00 40265.10 200.50
3774 39.6639 39955.00 40286.60 199.89
3775 39.6718 39979.00 40310.60 199.95
3776 39.6797 40516.00 40337.50 201.29
3777 39.6875 40072.00 40367.70 200.18
3778 39.6954 40486.00 40401.60 201.21
3779 39.7033 40560.00 40439.10 201.40
3780 39.7112 40528.00 40482.00 201.32
3781 39.7191 40297.00 40530.50 200.74
3782 39.7270 40792.00 40585.70 201.97
3783 39.7348 40549.00 40648.60 201.37
3784 39.7427 40196.00 40721.00 200.49
3785 39.7506 40942.00 40805.00 202.34
3786 39.7585 40500.00 40903.50 201.25
3787 39.7664 40738.00 41020.70 201.84
3788 39.7742 41228.00 41163.20 203.05
3789 39.7821 40947.00 41340.20 202.35
3790 39.7900 41231.00 41565.30 203.05
3791 39.7979 41910.00 41857.60 204.72
3792 39.8058 42470.00 42244.30 206.08
3793 39.8136 42799.00 42758.90 206.88
3794 39.8215 44067.00 43444.50 209.92
3795 39.8294 44401.00 44350.40 210.71
3796 39.8373 45567.00 45528.50 213.46
3797 39.8452 46838.00 47026.00 216.42
3798 39.8531 48890.00 48874.90 221.11
3799 39.8609 51091.00 51087.50 226.03
3800 39.8688 53665.00 53637.80 231.66
3801 39.8767 56409.00 56463.70 237.51
3802 39.8846 58810.00 59442.90 242.51
3803 39.8925 62187.00 62377.20 249.37
3804 39.9003 65524.00 64990.60 255.98
3805 39.9082 67024.00 66948.20 258.89
3806 39.9161 68837.00 67877.40 262.37
3807 39.9240 68752.00 67456.90 262.21
3808 39.9319 67157.00 65577.20 259.15
3809 39.9398 63488.00 62498.40 251.97
3810 39.9476 59848.00 58793.90 244.64
3811 39.9555 56229.00 55066.00 237.13
3812 39.9634 52035.00 51721.80 228.11
3813 39.9713 49278.00 48940.20 221.99
3814 39.9792 46756.00 46756.20 216.23
3815 39.9870 45594.00 45120.00 213.53
3816 39.9949 44231.00 43934.40 210.31
3817 40.0028 43689.00 43092.60 209.02
3818 40.0107 43447.00 42498.40 208.44
3819 40.0186 42316.00 42073.70 205.71
3820 40.0264 42009.00 41761.50 204.96
3821 40.0343 41859.00 41523.80 204.60
3822 40.0422 41321.00 41336.60 203.28
3823 40.0501 41324.00 41184.50 203.28
3824 40.0580 41254.00 41058.20 203.11
3825 40.0658 40955.00 40951.50 202.37
3826 40.0737 40669.00 40860.60 201.67
3827 40.0816 40754.00 40782.40 201.88
3828 40.0895 40220.00 40714.80 200.55
3829 40.0974 40772.00 40656.10 201.92
3830 40.1053 40518.00 40604.90 201.29
3831 40.1131 40425.00 40560.10 201.06
3832 40.1210 40460.00 40520.90 201.15
3833 40.1289 40659.00 40486.40 201.64
3834 40.1368 40510.00 40456.10 201.27
3835 40.1447 40377.00 40429.50 200.94
3836 40.1525 40295.00 40406.10 200.74
3837 40.1604 40092.00 40385.60 200.23
3838 40.1683 40492.00 40367.60 201.23
3839 40.1762 40283.00 40352.10 200.71
3840 40.1841 40225.00 40338.60 200.56
3841 40.1920 40410.00 40327.10 201.02
3842 40.1998 40382.00 40317.50 200.95
3843 40.2077 40248.00 40309.50 200.62
3844 40.2156 40396.00 40303.10 200.99
3845 40.2235 40311.00 40298.30 200.78
3846 40.2314 40104.00 40294.90 200.26
3847 40.2392 40196.00 40292.90 200.49
3848 40.2471 40508.00 40292.40 201.27
3849 40.2550 40303.00 40293.30 200.76
3850 40.2629 40152.00 40295.60 200.38
3851 40.2708 40367.00 40299.30 200.91
3852 40.2786 40438.00 40304.60 201.09
3853 40.2865 40421.00 40311.40 201.05
3854 40.2944 40331.00 40319.90 200.83
3855 40.3023 40450.00 40330.10 201.12
3856 40.3102 40501.00 40342.30 201.25
3857 40.3181 40112.00 40356.50 200.28
3858 40.3259 40125.00 40373.00 200.31
3859 40.3338 40364.00 40392.00 200.91
3860 40.3417 40366.00 40413.90 200.91
3861 40.3496 40623.00 40439.00 201.55
3862 40.3575 40582.00 40467.80 201.45
3863 40.3653 40734.00 40500.70 201.83
3864 40.3732 40247.00 40538.50 200.62
3865 40.3811 40332.00 40582.20 200.83
3866 40.3890 40488.00 40632.60 201.22
3867 40.3969 40598.00 40691.20 201.49
3868 40.4048 40698.00 40760.10 201.74
3869 40.4126 40678.00 40842.00 201.69
3870 40.4205 41205.00 40941.20 202.99
3871 40.4284 40917.00 41063.60 202.28
3872 40.4363 41164.00 41218.30 202.89
3873 40.4442 41335.00 41418.70 203.31
3874 40.4520 41830.00 41682.40 204.52
3875 40.4599 42056.00 42034.20 205.08
3876 40.4678 42730.00 42505.10 206.71
3877 40.4757 43284.00 43133.10 208.05
3878 40.4836 44022.00 43960.50 209.81
3879 40.4914 44927.00 45027.50 211.96
3880 40.4993 45827.00 46369.00 214.07
3881 40.5072 47317.00 47999.00 217.52
3882 40.5151 49097.00 49911.00 221.58
3883 40.5230 51536.00 52067.60 227.01
3884 40.5308 53595.00 54384.10 231.51
3885 40.5387 55868.00 56723.20 236.36
3886 40.5466 57978.00 58886.20 240.79
3887 40.5545 59869.00 60615.40 244.68
3888 40.5624 61142.00 61622.60 247.27
3889 40.5703 61276.00 61631.80 247.54
3890 40.5781 60935.00 60495.30 246.85
3891 40.5860 59101.00 58330.10 243.11
3892 40.5939 56022.00 55534.40 236.69
3893 40.6018 52595.00 52594.20 229.34
3894 40.6097 50101.00 49878.90 223.83
3895 40.6175 47357.00 47573.10 217.62
3896 40.6254 45814.00 45740.10 214.04
3897 40.6333 44700.00 44347.40 211.42
3898 40.6412 43311.00 43329.40 208.11
3899 40.6491 42344.00 42604.30 205.78
3900 40.6570 42173.00 42092.00 205.36
3901 40.6648 41664.00 41727.80 204.12
3902 40.6727 41309.00 41462.40 203.25
3903 40.6806 41596.00 41262.50 203.95
3904 40.6885 41037.00 41106.40 202.58
3905 40.6964 40864.00 40983.60 202.15
3906 40.7042 40318.00 40879.00 200.79
3907 40.7121 40807.00 40790.90 202.01
3908 40.7200 40670.00 40715.60 201.67
3909 40.7279 40473.00 40646.40 201.18
3910 40.7358 40210.00 40590.10 200.52
3911 40.7436 40440.00 40541.00 201.10
3912 40.7515 40749.00 40498.00 201.86
3913 40.7594 40290.00 40460.10 200.72
3914 40.7673 40383.00 40426.60 200.96
3915 40.7752 40221.00 40396.80 200.55
3916 40.7831 40337.00 40370.40 200.84
3917 40.7909 40212.00 40346.80 200.53
3918 40.7988 39928.00 40325.80 199.82
3919 40.8067 40227.00 40307.10 200.57
3920 40.8146 40418.00 40290.40 201.04
3921 40.8225 40222.00 40275.60 200.55
3922 40.8303 40186.00 40262.60 200.46
3923 40.8382 40341.00 40251.20 200.85
3924 40.8461 40099.00 40241.60 200.25
3925 40.8540 40505.00 40233.80 201.26
3926 40.8619 39913.00 40228.00 199.78
3927 40.8698 40192.00 40224.60 200.48
3928 40.8776 39863.00 40224.00 199.66
3929 40.8855 40222.00 40227.00 200.55
3930 40.8934 40342.00 40234.30 200.85
3931 40.9013 39887.00 40246.70 199.72
3932 40.9092 40452.00 40264.90 201.13
3933 40.9170 40470.00 40289.30 201.17
3934 40.9249 39940.00 40320.10 199.85
3935 40.9328 40335.00 40356.50 200.84
3936 40.9407 40284.00 40397.20 200.71
3937 40.9486 40193.00 40439.80 200.48
3938 40.9564 40689.00 40480.40 201.71
3939 40.9643 40643.00 40514.20 201.60
3940 40.9722 40258.00 40535.40 200.64
3941 40.9801 40153.00 40538.10 200.38
3942 40.9880 40584.00 40518.40 201.46
3943 40.9958 40195.00 40477.10 200.49
3944 41.0037 40538.00 40421.10 201.34
3945 41.0116 40565.00 40360.10 201.41
3946 41.0195 39976.00 40302.30 199.94
3947 41.0274 40130.00 40252.40 200.32
3948 41.0353 39945.00 40218.70 199.86
3949 41.0431 40342.00 40187.60 200.85
3950 41.0510 40182.00 40164.50 200.45
3951 41.0589 39927.00 40147.70 199.82
3952 41.0668 40178.00 40135.60 200.45
3953 41.0747 40052.00 40126.80 200.13
3954 41.0826 40475.00 40120.20 201.18
3955 41.0904 40072.00 40115.10 200.18
3956 41.0983 39963.00 40111.00 199.91
3957 41.1062 40187.00 40107.60 200.47
3958 41.1141 39685.00 40104.70 199.21
3959 41.1219 40296.00 40102.30 200.74
3960 41.1298 40249.00 40100.20 200.62
3961 41.1377 40288.00 40098.30 200.72
3962 41.1456 40159.00 40096.70 200.40
3963 41.1535 40024.00 40095.40 200.06
3964 41.1614 40193.00 40094.20 200.48
3965 41.1692 39819.00 40093.10 199.55
3966 41.1771 39908.00 40092.20 199.77
3967 41.1850 40073.00 40091.50 200.18
3968 41.1929 40218.00 40090.80 200.54
3969 41.2008 39937.00 40090.30 199.84
3970 41.2086 40180.00 40089.80 200.45
3971 41.2165 40204.00 40089.50 200.51
3972 41.2244 40031.00 40089.20 200.08
3973 41.2323 40063.00 40089.00 200.16
3974 41.2402 40311.00 40088.90 200.78
3975 41.2481 40018.00 40088.80 200.04
3976 41.2559 39868.00 40088.80 199.67
3977 41.2638 39801.00 40088.90 199.50
3978 41.2717 39992.00 40089.00 199.98
3979 41.2796 40203.00 40089.10 200.51
3980 41.2875 39743.00 40089.40 199.36
3981 41.2953 39797.00 40089.60 199.49
3982 41.3032 40302.00 40089.90 200.75
3983 41.3111 40022.00 40090.30 200.05
3984 41.3190 39903.00 40090.70 199.76
3985 41.3269 40140.00 40091.10 200.35
3986 41.3348 40445.00 40091.60 201.11
3987 41.3426 40122.00 40092.10 200.30
3988 41.3505 39774.00 40092.70 199.43
3989 41.3584 40224.00 40081.80 200.56
3990 41.3663 40603.00 40082.50 201.50
3991 41.3742 40467.00 40083.30 201.16
3992 41.3820 40023.00 40084.10 200.06
3993 41.3899 40038.00 40085.00 200.10
3994 41.3978 39853.00 40085.90 199.63
3995 41.4057 39944.00 40086.80 199.86
3996 41.4136 39959.00 40087.70 199.90
3997 41.4214 40020.00 40088.70 200.05
3998 41.4293 40208.00 40089.70 200.52
3999 41.4372 40265.00 40090.80 200.66
4000 41.4451 40070.00 40091.80 200.18
4001 41.4530 39885.00 40092.90 199.71
4002 41.4608 40401.00 40094.00 201.00
4003 41.4687 39995.00 40095.20 199.99
4004 41.4766 40188.00 40096.40 200.47
4005 41.4845 40392.00 40097.60 200.98
4006 41.4924 39875.00 40098.90 199.69
4007 41.5003 39880.00 40100.20 199.70
4008 41.5081 40124.00 40101.50 200.31
4009 41.5160 40129.00 40102.90 200.32
4010 41.5239 40352.00 40104.20 200.88
4011 41.5318 39984.00 40105.70 199.96
4012 41.5397 39956.00 40107.20 199.89
4013 41.5476 40334.00 40108.70 200.83
4014 41.5554 39774.00 40110.20 199.43
4015 41.5633 40153.00 40111.80 200.38
4016 41.5712 40149.00 40113.40 200.37
4017 41.5791 40236.00 40115.10 200.59
4018 41.5869 40066.00 40116.90 200.16
4019 41.5948 40198.00 40118.60 200.49
4020 41.6027 40437.00 40120.50 201.09
4021 41.6106 39970.00 40122.30 199.93
4022 41.6185 40173.00 40124.30 200.43
4023 41.6264 40156.00 40126.30 200.39
4024 41.6342 40031.00 40128.30 200.08
4025 41.6421 40105.00 40130.40 200.26
4026 41.6500 40246.00 40132.60 200.61
4027 41.6579 40180.00 40134.90 200.45
4028 41.6658 39944.00 40137.20 199.86
4029 41.6736 40439.00 40139.70 201.09
4030 41.6815 40054.00 40142.20 200.13
4031 41.6894 40288.00 40144.80 200.72
4032 41.6973 39871.00 40147.40 199.68
4033 41.7052 40079.00 40150.30 200.20
4034 41.7131 40152.00 40153.20 200.38
4035 41.7209 39969.00 40156.20 199.92
4036 41.7288 40362.00 40159.40 200.90
4037 41.7367 40144.00 40162.70 200.36
4038 41.7446 39886.00 40166.10 199.71
4039 41.7525 40004.00 40169.70 200.01
4040 41.7603 40097.00 40173.50 200.24
4041 41.7682 40199.00 40177.40 200.50
4042 41.7761 40190.00 40181.60 200.47
4043 41.7840 39880.00 40186.00 199.70
4044 41.7919 40112.00 40190.60 200.28
4045 41.7998 40697.00 40195.50 201.74
4046 41.8076 40159.00 40200.70 200.40
4047 41.8155 40289.00 40206.20 200.72
4048 41.8234 40184.00 40212.10 200.46
4049 41.8313 40025.00 40218.30 200.06
4050 41.8392 40145.00 40225.00 200.36
4051 41.8470 40695.00 40232.20 201.73
4052 41.8549 40232.00 40239.80 200.58
4053 41.8628 40009.00 40248.10 200.02
4054 41.8707 40350.00 40257.10 200.87
4055 41.8786 40105.00 40266.80 200.26
4056 41.8864 40352.00 40277.30 200.88
4057 41.8943 40287.00 40288.90 200.72
4058 41.9022 40166.00 40301.60 200.41
4059 41.9101 40150.00 40315.50 200.38
4060 41.9180 40187.00 40330.90 200.47
4061 41.9258 40386.00 40348.10 200.96
4062 41.9337 40109.00 40367.20 200.27
4063 41.9416 40292.00 40388.80 200.73
4064 41.9495 40360.00 40413.30 200.90
4065 41.9574 40254.00 40441.20 200.63
4066 41.9653 40598.00 40473.60 201.49
4067 41.9731 40680.00 40511.60 201.69
4068 41.9810 40330.00 40557.00 200.82
4069 41.9889 40631.00 40612.70 201.57
4070 41.9968 40592.00 40682.60 201.48
4071 42.0047 40538.00 40763.60 201.34
4072 42.0126 41005.00 40881.20 202.50
4073 42.0204 41205.00 41037.40 202.99
4074 42.0283 40965.00 41245.60 202.40
4075 42.0362 41935.00 41521.80 204.78
4076 42.0441 42077.00 41883.10 205.13
4077 42.0519 42385.00 42346.60 205.88
4078 42.0598 42891.00 42923.40 207.10
4079 42.0677 43882.00 43617.20 209.48
4080 42.0756 44462.00 44416.90 210.86
4081 42.0835 45505.00 45297.80 213.32
4082 42.0914 46214.00 46214.30 214.97
4083 42.0992 47353.00 47097.00 217.61
4084 42.1071 48335.00 47853.50 219.85
4085 42.1150 48859.00 48376.40 221.04
4086 42.1229 49315.00 48554.90 222.07
4087 42.1308 48828.00 48309.60 220.97
4088 42.1386 48265.00 47644.30 219.69
4089 42.1465 47975.00 46673.20 219.03
4090 42.1544 46126.00 45576.50 214.77
4091 42.1623 44858.00 44513.10 211.80
4092 42.1702 43960.00 43580.50 209.67
4093 42.1781 43106.00 42816.60 207.62
4094 42.1859 42412.00 42225.10 205.94
4095 42.1938 41913.00 41786.60 204.73
4096 42.2017 41797.00 41472.90 204.44
4097 42.2096 41457.00 41253.90 203.61
4098 42.2175 41088.00 41103.50 202.70
4099 42.2253 41058.00 41000.50 202.63
4100 42.2332 41251.00 40929.90 203.10
4101 42.2411 40910.00 40881.70 202.26
4102 42.2490 40847.00 40849.80 202.11
4103 42.2569 40816.00 40830.20 202.03
4104 42.2648 41052.00 40820.90 202.61
4105 42.2726 40720.00 40820.70 201.79
4106 42.2805 41108.00 40829.10 202.75
4107 42.2884 40662.00 40846.10 201.65
4108 42.2963 40620.00 40872.30 201.54
4109 42.3042 40957.00 40908.50 202.38
4110 42.3120 41066.00 40956.60 202.65
4111 42.3199 40816.00 41019.30 202.03
4112 42.3278 40871.00 41100.70 202.17
4113 42.3357 41150.00 41207.50 202.85
4114 42.3436 41464.00 41349.40 203.63
4115 42.3515 41651.00 41540.10 204.09
4116 42.3593 42009.00 41797.90 204.96
4117 42.3672 42309.00 42147.20 205.69
4118 42.3751 42668.00 42618.20 206.56
4119 42.3830 43473.00 43244.30 208.50
4120 42.3909 44302.00 44058.50 210.48
4121 42.3987 45218.00 45087.70 212.65
4122 42.4066 46207.00 46344.20 214.96
4123 42.4145 47427.00 47819.10 217.78
4124 42.4224 49197.00 49468.50 221.80
4125 42.4303 50974.00 51216.80 225.77
4126 42.4381 52156.00 52940.30 228.38
4127 42.4460 53702.00 54472.40 231.74
4128 42.4539 55555.00 55606.80 235.70
4129 42.4618 56355.00 56126.60 237.39
4130 42.4697 56156.00 55853.70 236.97
4131 42.4776 55299.00 54747.10 235.16
4132 42.4854 53696.00 52978.40 231.72
4133 42.4933 51460.00 50879.00 226.85
4134 42.5012 48787.00 48779.90 220.88
4135 42.5091 47297.00 46899.60 217.48
4136 42.5169 45813.00 45333.50 214.04
4137 42.5248 44404.00 44101.20 210.72
4138 42.5327 43509.00 43172.50 208.59
4139 42.5406 42716.00 42496.80 206.68
4140 42.5485 41894.00 42015.30 204.68
4141 42.5564 41599.00 41673.30 203.96
4142 42.5642 41672.00 41428.00 204.14
4143 42.5721 40890.00 41247.40 202.21
4144 42.5800 41265.00 41132.20 203.14
4145 42.5879 41135.00 41023.50 202.82
4146 42.5958 41466.00 40935.00 203.63
4147 42.6036 40643.00 40861.30 201.60
4148 42.6115 40500.00 40799.00 201.25
4149 42.6194 40564.00 40745.40 201.40
4150 42.6273 40757.00 40699.20 201.88
4151 42.6352 40423.00 40658.90 201.05
4152 42.6431 40374.00 40623.70 200.93
4153 42.6509 40517.00 40592.70 201.29
4154 42.6588 40429.00 40565.30 201.07
4155 42.6667 40075.00 40541.00 200.19
4156 42.6746 40473.00 40519.30 201.18
4157 42.6825 40347.00 40499.90 200.87
4158 42.6903 40457.00 40482.60 201.14
4159 42.6982 40462.00 40467.00 201.15
4160 42.7061 40363.00 40452.90 200.90
4161 42.7140 40350.00 40440.10 200.87
4162 42.7219 40299.00 40428.60 200.75
4163 42.7298 40412.00 40418.10 201.03
4164 42.7376 40584.00 40408.60 201.46
4165 42.7455 40691.00 40399.90 201.72
4166 42.7534 40596.00 40392.00 201.48
4167 42.7613 40219.00 40384.80 200.55
4168 42.7692 40314.00 40378.20 200.78
4169 42.7770 40301.00 40372.10 200.75
4170 42.7849 40377.00 40366.60 200.94
4171 42.7928 40567.00 40361.50 201.41
4172 42.8007 40696.00 40356.80 201.73
4173 42.8086 40318.00 40352.60 200.79
4174 42.8164 40368.00 40348.60 200.92
4175 42.8243 40844.00 40345.00 202.10
4176 42.8322 40512.00 40341.80 201.28
4177 42.8401 40188.00 40338.70 200.47
4178 42.8480 40307.00 40336.00 200.77
4179 42.8559 40090.00 40333.50 200.23
4180 42.8637 40519.00 40331.20 201.29
4181 42.8716 40173.00 40329.10 200.43
4182 42.8795 40515.00 40327.20 201.28
4183 42.8874 40328.00 40325.40 200.82
4184 42.8953 40507.00 40323.90 201.26
4185 42.9031 40284.00 40322.50 200.71
4186 42.9110 40304.00 40321.20 200.76
4187 42.9189 40436.00 40320.10 201.09
4188 42.9268 40658.00 40319.10 201.64
4189 42.9347 40532.00 40318.20 201.33
4190 42.9426 40884.00 40317.50 202.20
4191 42.9504 40025.00 40316.80 200.06
4192 42.9583 40171.00 40316.30 200.43
4193 42.9662 40656.00 40315.90 201.63
4194 42.9741 40522.00 40315.50 201.30
4195 42.9819 40201.00 40315.30 200.50
4196 42.9898 40080.00 40315.10 200.20
4197 42.9977 40438.00 40315.00 201.09
4198 43.0056 40395.00 40315.00 200.99
4199 43.0135 40363.00 40315.10 200.90
4200 43.0214 40506.00 40315.20 201.26
4201 43.0292 40094.00 40328.90 200.24
4202 43.0371 40336.00 40329.30 200.84
4203 43.0450 40191.00 40329.80 200.48
4204 43.0529 40290.00 40330.40 200.72
4205 43.0608 39967.00 40331.00 199.92
4206 43.0686 40336.00 40331.70 200.84
4207 43.0765 40110.00 40332.40 200.27
4208 43.0844 40348.00 40333.30 200.87
4209 43.0923 40442.00 40334.10 201.10
4210 43.1002 40298.00 40335.10 200.74
4211 43.1081 40130.00 40336.10 200.32
4212 43.1159 40148.00 40337.10 200.37
4213 43.1238 40119.00 40338.30 200.30
4214 43.1317 40250.00 40339.40 200.62
4215 43.1396 40161.00 40340.70 200.40
4216 43.1475 40439.00 40342.00 201.09
4217 43.1553 40696.00 40343.30 201.73
4218 43.1632 40219.00 40344.70 200.55
4219 43.1711 40178.00 40346.20 200.45
4220 43.1790 40618.00 40347.70 201.54
4221 43.1869 40015.00 40349.30 200.04
4222 43.1948 40379.00 40350.90 200.95
4223 43.2026 40577.00 40352.60 201.44
4224 43.2105 40321.00 40354.40 200.80
4225 43.2184 40161.00 40356.20 200.40
4226 43.2263 40122.00 40358.10 200.30
4227 43.2342 40410.00 40360.00 201.02
4228 43.2420 40326.00 40362.00 200.81
4229 43.2499 39930.00 40364.10 199.82
4230 43.2578 40034.00 40366.30 200.09
4231 43.2657 39984.00 40368.50 199.96
4232 43.2736 40278.00 40370.80 200.69
4233 43.2814 40303.00 40373.10 200.76
4234 43.2893 40438.00 40375.60 201.09
4235 43.2972 40454.00 40378.10 201.13
4236 43.3051 40421.00 40380.70 201.05
4237 43.3130 40370.00 40383.40 200.92
4238 43.3209 40275.00 40386.10 200.69
4239 43.3287 40286.00 40389.00 200.71
4240 43.3366 40562.00 40391.90 201.40
4241 43.3445 40402.00 40395.00 201.00
4242 43.3524 40266.00 40398.10 200.66
4243 43.3603 40267.00 40401.40 200.67
4244 43.3681 40507.00 40404.70 201.26
4245 43.3760 40166.00 40408.20 200.41
4246 43.3839 40499.00 40411.80 201.24
4247 43.3918 40474.00 40415.50 201.18
4248 43.3997 40576.00 40419.30 201.43
4249 43.4076 40288.00 40423.30 200.72
4250 43.4154 40544.00 40427.40 201.35
4251 43.4233 40361.00 40431.60 200.90
4252 43.4312 40168.00 40436.00 200.42
4253 43.4391 40299.00 40440.60 200.75
4254 43.4469 40462.00 40445.30 201.15
4255 43.4548 40586.00 40450.20 201.46
4256 43.4627 40197.00 40455.30 200.49
4257 43.4706 40823.00 40460.60 202.05
4258 43.4785 40162.00 40466.10 200.40
4259 43.4864 40722.00 40471.90 201.80
4260 43.4942 40209.00 40477.80 200.52
4261 43.5021 40466.00 40484.00 201.16
4262 43.5100 40915.00 40490.50 202.27
4263 43.5179 40361.00 40497.30 200.90
4264 43.5258 40527.00 40504.30 201.31
4265 43.5336 40575.00 40511.70 201.43
4266 43.5415 40797.00 40519.30 201.98
4267 43.5494 40447.00 40527.40 201.11
4268 43.5573 40331.00 40535.80 200.83
4269 43.5652 40548.00 40544.60 201.37
4270 43.5731 40586.00 40553.90 201.46
4271 43.5809 40721.00 40563.60 201.79
4272 43.5888 40494.00 40570.50 201.23
4273 43.5967 40459.00 40581.30 201.14
4274 43.6046 40487.00 40592.60 201.21
4275 43.6125 40813.00 40604.60 202.02
4276 43.6203 40237.00 40617.20 200.59
4277 43.6282 40797.00 40630.60 201.98
4278 43.6361 40249.00 40644.70 200.62
4279 43.6440 40602.00 40659.70 201.50
4280 43.6519 40991.00 40675.60 202.46
4281 43.6598 40549.00 40692.40 201.37
4282 43.6676 40482.00 40710.40 201.20
4283 43.6755 40950.00 40729.50 202.36
4284 43.6834 40710.00 40750.00 201.77
4285 43.6913 40632.00 40771.80 201.57
4286 43.6992 40932.00 40795.20 202.32
4287 43.7070 40795.00 40820.30 201.98
4288 43.7149 40719.00 40847.30 201.79
4289 43.7228 40880.00 40876.40 202.19
4290 43.7307 41175.00 40907.80 202.92
4291 43.7386 40988.00 40941.80 202.46
4292 43.7464 41067.00 40978.70 202.65
4293 43.7543 41458.00 41018.80 203.61
4294 43.7622 40857.00 41062.50 202.13
4295 43.7701 41206.00 41110.30 202.99
4296 43.7780 41272.00 41162.70 203.15
4297 43.7859 41487.00 41220.40 203.68
4298 43.7937 41022.00 41284.00 202.54
4299 43.8016 41525.00 41354.60 203.78
4300 43.8095 41144.00 41433.10 202.84
4301 43.8174 41459.00 41520.70 203.62
4302 43.8253 41490.00 41619.00 203.69
4303 43.8331 41486.00 41729.80 203.68
4304 43.8410 42167.00 41855.40 205.35
4305 43.8489 41472.00 41998.80 203.65
4306 43.8568 42092.00 42163.80 205.16
4307 43.8647 42221.00 42356.00 205.48
4308 43.8726 42201.00 42582.10 205.43
4309 43.8804 42932.00 42853.70 207.20
4310 43.8883 43173.00 43186.80 207.78
4311 43.8962 43206.00 43605.10 207.86
4312 43.9041 44116.00 44143.90 210.04
4313 43.9119 44545.00 44853.40 211.06
4314 43.9198 46074.00 45802.50 214.65
4315 43.9277 47133.00 47072.40 217.10
4316 43.9356 48940.00 48785.30 221.22
4317 43.9435 51272.00 51059.20 226.43
4318 43.9514 53827.00 54018.50 232.01
4319 43.9592 56683.00 57758.10 238.08
4320 43.9671 61085.00 62309.30 247.15
4321 43.9750 65608.00 67630.30 256.14
4322 43.9829 71867.00 73522.50 268.08
4323 43.9908 77631.00 79673.10 278.62
4324 43.9986 83286.00 85591.10 288.59
4325 44.0065 89164.00 90638.80 298.60
4326 44.0144 93620.00 94070.90 305.97
4327 44.0223 95807.00 95139.30 309.53
4328 44.0302 94510.00 93354.40 307.42
4329 44.0381 89976.00 88795.80 299.96
4330 44.0459 83485.00 82297.00 288.94
4331 44.0538 76607.00 75038.20 276.78
4332 44.0617 69438.00 68043.50 263.51
4333 44.0696 62961.00 61910.50 250.92
4334 44.0775 57782.00 56885.80 240.38
4335 44.0853 53859.00 52973.70 232.07
4336 44.0932 50990.00 50046.70 225.81
4337 44.1011 48362.00 47927.40 219.91
4338 44.1090 46847.00 46418.40 216.44
4339 44.1169 45619.00 45347.20 213.59
4340 44.1247 44411.00 44575.90 210.74
4341 44.1326 44118.00 44005.30 210.04
4342 44.1405 43411.00 43569.20 208.35
4343 44.1484 42674.00 43224.00 206.58
4344 44.1563 42623.00 42944.10 206.45
4345 44.1642 42429.00 42711.90 205.98
4346 44.1720 42216.00 42517.00 205.46
4347 44.1799 42157.00 42351.90 205.32
4348 44.1878 42113.00 42211.50 205.21
4349 44.1957 41709.00 42091.60 204.23
4350 44.2036 42051.00 41989.40 205.06
4351 44.2114 41484.00 41902.30 203.68
4352 44.2193 41886.00 41828.60 204.66
4353 44.2272 41449.00 41766.60 203.59
4354 44.2351 41253.00 41715.10 203.11
4355 44.2430 41508.00 41673.20 203.74
4356 44.2509 41453.00 41640.20 203.60
4357 44.2587 41290.00 41615.40 203.20
4358 44.2666 41304.00 41598.70 203.23
4359 44.2745 41628.00 41589.70 204.03
4360 44.2824 41730.00 41588.40 204.28
4361 44.2903 41293.00 41595.00 203.21
4362 44.2981 41178.00 41609.70 202.92
4363 44.3060 41255.00 41633.10 203.11
4364 44.3139 41375.00 41665.70 203.41
4365 44.3218 41419.00 41708.60 203.52
4366 44.3297 41476.00 41763.00 203.66
4367 44.3376 41611.00 41830.60 203.99
4368 44.3454 41731.00 41913.80 204.28
4369 44.3533 41564.00 42015.90 203.87
4370 44.3612 41914.00 42141.80 204.73
4371 44.3691 42108.00 42298.70 205.20
4372 44.3769 41987.00 42496.80 204.91
4373 44.3848 43099.00 42752.30 207.60
4374 44.3927 43420.00 43086.70 208.38
4375 44.4006 43066.00 43531.20 207.52
4376 44.4085 44189.00 44127.90 210.21
4377 44.4164 44376.00 44930.70 210.66
4378 44.4242 45993.00 46003.80 214.46
4379 44.4321 47251.00 47416.40 217.37
4380 44.4400 49384.00 49240.90 222.23
4381 44.4479 51339.00 51513.90 226.58
4382 44.4558 53924.00 54248.10 232.21
4383 44.4636 57083.00 57389.70 238.92
4384 44.4715 60192.00 60811.00 245.34
4385 44.4794 63629.00 64309.10 252.25
4386 44.4873 67356.00 67583.00 259.53
4387 44.4952 70444.00 70252.30 265.41
4388 44.5031 72228.00 71898.40 268.75
4389 44.5109 73037.00 72121.30 270.25
4390 44.5188 72062.00 70719.30 268.44
4391 44.5267 69744.00 67845.20 264.09
4392 44.5346 65318.00 64025.70 255.57
4393 44.5425 61443.00 59913.30 247.88
4394 44.5503 56751.00 56020.50 238.23
4395 44.5582 53233.00 52634.20 230.72
4396 44.5661 50168.00 49866.60 223.98
4397 44.5740 48308.00 47703.50 219.79
4398 44.5819 46504.00 46074.80 215.65
4399 44.5897 45217.00 44879.60 212.64
4400 44.5976 44527.00 44015.90 211.01
4401 44.6055 43813.00 43391.70 209.32
4402 44.6134 43202.00 42933.50 207.85
4403 44.6213 42651.00 42589.40 206.52
4404 44.6292 42368.00 42322.10 205.84
4405 44.6370 42396.00 42107.60 205.90
4406 44.6449 42017.00 41930.90 204.98
4407 44.6528 41723.00 41782.20 204.26
4408 44.6607 41515.00 41655.20 203.75
4409 44.6686 41501.00 41545.50 203.72
4410 44.6764 41346.00 41449.90 203.34
4411 44.6843 41442.00 41366.20 203.57
4412 44.6922 41471.00 41292.40 203.64
4413 44.7001 40989.00 41227.00 202.46
4414 44.7080 40993.00 41168.80 202.47
4415 44.7159 40935.00 41116.70 202.32
4416 44.7237 40899.00 41069.90 202.24
4417 44.7316 40716.00 41027.80 201.78
4418 44.7395 40862.00 40989.70 202.14
4419 44.7474 41128.00 40955.10 202.80
4420 44.7553 40788.00 40923.70 201.96
4421 44.7631 40603.00 40895.00 201.50
4422 44.7710 40874.00 40868.80 202.17
4423 44.7789 40827.00 40844.70 202.06
4424 44.7868 41100.00 40822.60 202.73
4425 44.7947 40584.00 40802.20 201.46
4426 44.8026 40588.00 40783.40 201.46
4427 44.8104 40951.00 40766.00 202.36
4428 44.8183 40717.00 40749.90 201.79
4429 44.8262 40586.00 40735.00 201.46
4430 44.8341 40823.00 40721.10 202.05
4431 44.8419 40535.00 40708.20 201.33
4432 44.8498 40822.00 40696.10 202.04
4433 44.8577 40686.00 40684.90 201.71
4434 44.8656 40805.00 40674.40 202.00
4435 44.8735 40581.00 40664.60 201.45
4436 44.8814 40505.00 40655.40 201.26
4437 44.8892 40858.00 40646.90 202.13
4438 44.8971 40258.00 40638.80 200.64
4439 44.9050 40802.00 40631.20 201.99
4440 44.9129 40632.00 40624.20 201.57
4441 44.9208 40680.00 40617.50 201.69
4442 44.9286 40656.00 40611.30 201.63
4443 44.9365 40453.00 40605.40 201.13
4444 44.9444 40619.00 40599.90 201.54
4445 44.9523 40514.00 40594.70 201.28
4446 44.9602 40931.00 40589.80 202.31
4447 44.9681 40663.00 40585.30 201.65
4448 44.9759 40612.00 40581.00 201.52
4449 44.9838 40838.00 40577.00 202.08
4450 44.9917 41177.00 40573.20 202.92
4451 44.9996 40542.00 40569.70 201.35
4452 45.0075 40239.00 40566.40 200.60
4453 45.0153 40524.00 40563.40 201.31
4454 45.0232 40304.00 40560.50 200.76
4455 45.0311 40432.00 40558.00 201.08
4456 45.0390 40454.00 40555.60 201.13
4457 45.0469 40835.00 40553.30 202.08
4458 45.0547 40454.00 40551.30 201.13
4459 45.0626 40429.00 40549.40 201.07
4460 45.0705 40247.00 40547.80 200.62
4461 45.0784 40230.00 40546.30 200.57
4462 45.0863 40724.00 40545.00 201.80
4463 45.0942 40663.00 40543.90 201.65
4464 45.1020 40483.00 40542.90 201.20
4465 45.1099 40574.00 40542.20 201.43
4466 45.1178 40866.00 40541.60 202.15
4467 45.1257 40507.00 40541.20 201.26
4468 45.1336 40591.00 40541.10 201.47
4469 45.1414 40641.00 40541.10 201.60
4470 45.1493 40793.00 40541.30 201.97
4471 45.1572 40797.00 40541.80 201.98
4472 45.1651 39901.00 40542.50 199.75
4473 45.1730 40793.00 40543.40 201.97
4474 45.1809 40786.00 40544.60 201.96
4475 45.1887 40253.00 40546.10 200.63
4476 45.1966 40923.00 40547.90 202.29
4477 45.2045 40646.00 40550.10 201.61
4478 45.2124 40761.00 40552.60 201.89
4479 45.2203 40532.00 40555.40 201.33
4480 45.2281 40772.00 40558.80 201.92
4481 45.2360 40832.00 40562.60 202.07
4482 45.2439 40782.00 40566.90 201.95
4483 45.2518 40662.00 40571.90 201.65
4484 45.2597 40569.00 40577.60 201.42
4485 45.2676 40508.00 40584.10 201.27
4486 45.2754 40665.00 40591.50 201.66
4487 45.2833 40515.00 40599.90 201.28
4488 45.2912 40990.00 40609.50 202.46
4489 45.2991 40726.00 40620.60 201.81
4490 45.3070 40681.00 40633.30 201.70
4491 45.3148 40330.00 40648.10 200.82
4492 45.3227 40698.00 40665.40 201.74
4493 45.3306 40608.00 40685.80 201.51
4494 45.3385 40787.00 40710.30 201.96
4495 45.3464 40877.00 40792.20 202.18
4496 45.3542 40996.00 40830.10 202.48
4497 45.3621 41117.00 40878.50 202.77
4498 45.3700 41023.00 40941.80 202.54
4499 45.3779 40891.00 41025.90 202.21
4500 45.3858 41445.00 41138.90 203.58
4501 45.3937 41478.00 41291.10 203.66
4502 45.4015 41625.00 41494.50 204.02
4503 45.4094 42189.00 41761.90 205.40
4504 45.4173 42373.00 42104.50 205.85
4505 45.4252 42431.00 42529.10 205.99
4506 45.4331 43122.00 43032.60 207.66
4507 45.4409 43797.00 43600.50 209.28
4508 45.4488 44031.00 44204.50 209.84
4509 45.4567 44500.00 44800.00 210.95
4510 45.4646 45593.00 45326.00 213.52
4511 45.4725 46215.00 45710.70 214.98
4512 45.4803 45947.00 45879.20 214.35
4513 45.4882 46011.00 45775.90 214.50
4514 45.4961 45784.00 45374.00 213.97
4515 45.5040 45023.00 44782.30 212.19
4516 45.5119 44657.00 44090.00 211.32
4517 45.5197 43308.00 43400.10 208.11
4518 45.5276 42856.00 42780.80 207.02
4519 45.5355 42510.00 42263.20 206.18
4520 45.5434 42124.00 41851.80 205.24
4521 45.5513 41526.00 41540.10 203.78
4522 45.5592 41479.00 41310.80 203.66
4523 45.5670 41703.00 41145.70 204.21
4524 45.5749 40789.00 41028.00 201.96
4525 45.5828 40928.00 40943.30 202.31
4526 45.5907 40631.00 40881.00 201.57
4527 45.5986 40817.00 40833.80 202.03
4528 45.6064 40512.00 40796.90 201.28
4529 45.6143 40808.00 40767.10 202.01
4530 45.6222 40521.00 40742.50 201.30
4531 45.6301 41088.00 40721.90 202.70
4532 45.6380 41163.00 40704.40 202.89
4533 45.6459 40713.00 40689.40 201.77
4534 45.6537 40655.00 40676.50 201.63
4535 45.6616 40603.00 40665.30 201.50
4536 45.6695 40398.00 40655.70 200.99
4537 45.6774 40729.00 40647.30 201.81
4538 45.6853 40596.00 40640.00 201.48
4539 45.6931 40575.00 40633.60 201.43
4540 45.7010 40600.00 40628.10 201.49
4541 45.7089 40524.00 40623.20 201.31
4542 45.7168 40651.00 40619.00 201.62
4543 45.7247 40423.00 40615.40 201.05
4544 45.7326 40478.00 40612.30 201.19
4545 45.7404 40355.00 40609.60 200.89
4546 45.7483 40646.00 40607.20 201.61
4547 45.7562 40698.00 40605.30 201.74
4548 45.7641 40288.00 40603.70 200.72
4549 45.7720 40346.00 40602.30 200.86
4550 45.7798 40548.00 40601.30 201.37
4551 45.7877 40295.00 40600.40 200.74
4552 45.7956 40118.00 40599.90 200.29
4553 45.8035 40451.00 40599.50 201.12
4554 45.8114 40370.00 40599.30 200.92
4555 45.8192 40602.00 40599.30 201.50
4556 45.8271 40569.00 40599.40 201.42
4557 45.8350 40362.00 40599.80 200.90
4558 45.8429 40814.00 40600.30 202.02
4559 45.8508 40279.00 40600.90 200.70
4560 45.8587 40860.00 40601.60 202.14
4561 45.8665 40468.00 40602.50 201.17
4562 45.8744 40704.00 40603.60 201.75
4563 45.8823 40372.00 40604.70 200.93
4564 45.8902 40289.00 40605.90 200.72
4565 45.8981 40838.00 40607.30 202.08
4566 45.9059 40994.00 40608.80 202.47
4567 45.9138 40863.00 40610.40 202.15
4568 45.9217 40823.00 40612.10 202.05
4569 45.9296 40743.00 40613.90 201.85
4570 45.9375 40378.00 40615.90 200.94
4571 45.9454 40495.00 40617.90 201.23
4572 45.9532 40488.00 40620.00 201.22
4573 45.9611 40561.00 40622.20 201.40
4574 45.9690 40447.00 40624.60 201.11
4575 45.9769 40465.00 40627.00 201.16
4576 45.9847 40835.00 40629.60 202.08
4577 45.9926 40918.00 40632.20 202.28
4578 46.0005 40765.00 40635.00 201.90
4579 46.0084 40866.00 40637.90 202.15
4580 46.0163 40640.00 40640.90 201.59
4581 46.0242 40680.00 40631.20 201.69
4582 46.0320 40434.00 40634.50 201.08
4583 46.0399 40446.00 40638.00 201.11
4584 46.0478 40682.00 40641.60 201.70
4585 46.0557 40676.00 40645.30 201.68
4586 46.0636 40801.00 40649.20 201.99
4587 46.0714 41056.00 40653.10 202.62
4588 46.0793 40861.00 40657.20 202.14
4589 46.0872 40825.00 40661.50 202.05
4590 46.0951 40822.00 40665.90 202.04
4591 46.1030 40770.00 40670.40 201.92
4592 46.1109 41000.00 40675.10 202.49
4593 46.1187 40434.00 40680.00 201.08
4594 46.1266 40850.00 40685.00 202.11
4595 46.1345 40647.00 40690.20 201.61
4596 46.1424 40465.00 40695.60 201.16
4597 46.1503 40635.00 40701.10 201.58
4598 46.1581 40761.00 40706.90 201.89
4599 46.1660 40452.00 40712.90 201.13
4600 46.1739 40583.00 40719.00 201.45
4601 46.1818 40442.00 40725.40 201.10
4602 46.1897 40431.00 40732.10 201.07
4603 46.1976 40458.00 40738.90 201.14
4604 46.2054 40351.00 40746.00 200.88
4605 46.2133 41107.00 40753.40 202.75
4606 46.2212 40513.00 40761.10 201.28
4607 46.2291 40565.00 40769.10 201.41
4608 46.2370 40439.00 40777.30 201.09
4609 46.2448 40624.00 40785.90 201.55
4610 46.2527 40997.00 40794.90 202.48
4611 46.2606 40957.00 40804.20 202.38
4612 46.2685 40633.00 40813.80 201.58
4613 46.2764 40801.00 40823.90 201.99
4614 46.2842 40913.00 40834.40 202.27
4615 46.2921 40897.00 40845.40 202.23
4616 46.3000 40838.00 40856.80 202.08
4617 46.3079 41082.00 40868.70 202.69
4618 46.3158 40780.00 40881.20 201.94
4619 46.3237 41152.00 40894.20 202.86
4620 46.3315 40925.00 40907.90 202.30
4621 46.3394 41221.00 40922.20 203.03
4622 46.3473 41142.00 40937.10 202.84
4623 46.3552 40648.00 40952.90 201.61
4624 46.3631 40892.00 40969.40 202.22
4625 46.3709 41019.00 40986.80 202.53
4626 46.3788 41089.00 41005.00 202.70
4627 46.3867 41478.00 41024.30 203.66
4628 46.3946 41166.00 41044.70 202.89
4629 46.4025 41459.00 41066.30 203.62
4630 46.4104 41105.00 41089.30 202.74
4631 46.4182 41135.00 41113.80 202.82
4632 46.4261 41008.00 41140.00 202.50
4633 46.4340 41203.00 41168.30 202.99
4634 46.4419 41439.00 41199.10 203.57
4635 46.4497 41082.00 41232.70 202.69
4636 46.4576 41317.00 41269.70 203.27
4637 46.4655 41235.00 41310.60 203.06
4638 46.4734 41331.00 41356.00 203.30
4639 46.4813 41906.00 41406.10 204.71
4640 46.4892 41345.00 41460.90 203.34
4641 46.4970 41658.00 41520.20 204.10
4642 46.5049 41485.00 41583.30 203.68
4643 46.5128 41824.00 41648.80 204.51
4644 46.5207 41755.00 41715.10 204.34
4645 46.5286 41567.00 41780.40 203.88
4646 46.5364 41971.00 41842.60 204.87
4647 46.5443 41851.00 41900.90 204.57
4648 46.5522 41532.00 41955.90 203.79
4649 46.5601 41829.00 42010.60 204.52
4650 46.5680 42141.00 42069.00 205.28
4651 46.5759 41759.00 42134.60 204.35
4652 46.5837 42502.00 42210.40 206.16
4653 46.5916 42157.00 42297.80 205.32
4654 46.5995 42159.00 42398.30 205.33
4655 46.6074 42393.00 42512.70 205.90
4656 46.6153 42392.00 42642.00 205.89
4657 46.6231 42678.00 42787.70 206.59
4658 46.6310 42907.00 42951.10 207.14
4659 46.6389 42829.00 43134.20 206.95
4660 46.6468 43001.00 43340.30 207.37
4661 46.6547 43083.00 43571.50 207.56
4662 46.6626 43469.00 43832.90 208.49
4663 46.6704 43718.00 44129.30 209.09
4664 46.6783 43950.00 44467.10 209.64
4665 46.6862 44535.00 44855.50 211.03
4666 46.6941 44306.00 45305.80 210.49
4667 46.7020 45304.00 45834.70 212.85
4668 46.7098 45850.00 46464.60 214.13
4669 46.7177 46675.00 47255.20 216.04
4670 46.7256 47557.00 48206.90 218.08
4671 46.7335 49044.00 49419.90 221.46
4672 46.7414 50673.00 50999.80 225.11
4673 46.7492 53167.00 53095.60 230.58
4674 46.7571 55874.00 55910.00 236.38
4675 46.7650 59344.00 59681.90 243.61
4676 46.7729 64946.00 64705.20 254.85
4677 46.7808 71405.00 71285.30 267.22
4678 46.7887 79553.00 79674.30 282.05
4679 46.7965 88148.00 90008.60 296.90
4680 46.8044 99693.00 102185.00 315.74
4681 46.8123 113331.00 115814.00 336.65
4682 46.8202 126408.00 130144.00 355.54
4683 46.8281 140729.00 144009.00 375.14
4684 46.8359 152638.00 155915.00 390.69
4685 46.8438 161958.00 164144.00 402.44
4686 46.8517 166257.00 166991.00 407.75
4687 46.8596 163209.00 163370.00 403.99
4688 46.8675 155331.00 153515.00 394.12
4689 46.8754 141501.00 139187.00 376.17
4690 46.8832 124772.00 122992.00 353.23
4691 46.8911 108100.00 107154.00 328.79
4692 46.8990 93781.00 93061.50 306.24
4693 46.9069 81893.00 81291.00 286.17
4694 46.9147 72986.00 71942.80 270.16
4695 46.9226 66658.00 64809.60 258.18
4696 46.9305 61347.00 59510.60 247.68
4697 46.9384 57228.00 55668.20 239.22
4698 46.9463 53602.00 52892.10 231.52
4699 46.9542 51942.00 50869.40 227.91
4700 46.9620 50121.00 49365.50 223.88
4701 46.9699 48507.00 48213.10 220.24
4702 46.9778 47106.00 47300.80 217.04
4703 46.9857 45951.00 46555.50 214.36
4704 46.9936 45876.00 45935.40 214.19
4705 47.0014 45076.00 45410.10 212.31
4706 47.0093 44376.00 44958.80 210.66
4707 47.0172 44484.00 44567.40 210.91
4708 47.0251 43888.00 44225.70 209.49
4709 47.0330 43601.00 43925.60 208.81
4710 47.0409 43429.00 43660.40 208.40
4711 47.0487 43097.00 43424.90 207.60
4712 47.0566 42894.00 43215.30 207.11
4713 47.0645 42984.00 43027.60 207.33
4714 47.0724 42341.00 42859.10 205.77
4715 47.0803 42576.00 42707.30 206.34
4716 47.0881 42371.00 42570.00 205.84
4717 47.0960 42545.00 42445.40 206.26
4718 47.1039 42257.00 42332.00 205.57
4719 47.1118 42123.00 42228.60 205.24
4720 47.1197 41900.00 42134.10 204.70
4721 47.1275 41884.00 42047.50 204.66
4722 47.1354 42079.00 41967.90 205.13
4723 47.1433 41692.00 41894.60 204.19
4724 47.1512 41884.00 41827.00 204.66
4725 47.1591 41708.00 41764.40 204.23
4726 47.1670 42084.00 41706.50 205.14
4727 47.1748 41459.00 41652.80 203.62
4728 47.1827 41608.00 41602.90 203.98
4729 47.1906 41588.00 41565.20 203.93
4730 47.1985 41368.00 41522.00 203.39
4731 47.2064 41515.00 41481.70 203.75
4732 47.2142 41273.00 41444.20 203.16
4733 47.2221 41465.00 41408.90 203.63
4734 47.2300 41304.00 41376.00 203.23
4735 47.2379 41459.00 41345.10 203.62
4736 47.2458 41728.00 41316.20 204.27
4737 47.2537 40936.00 41289.00 202.33
4738 47.2615 41343.00 41263.40 203.33
4739 47.2694 41229.00 41239.40 203.05
4740 47.2773 41009.00 41216.70 202.51
4741 47.2852 41113.00 41195.40 202.76
4742 47.2931 40979.00 41175.30 202.43
4743 47.3009 40616.00 41156.30 201.53
4744 47.3088 40957.00 41138.40 202.38
4745 47.3167 41414.00 41121.60 203.50
4746 47.3246 40911.00 41105.60 202.26
4747 47.3325 41379.00 41090.50 203.42
4748 47.3404 41165.00 41076.30 202.89
4749 47.3482 41181.00 41062.80 202.93
4750 47.3561 40865.00 41050.10 202.15
4751 47.3640 40997.00 41038.00 202.48
4752 47.3719 41122.00 41026.70 202.79
4753 47.3797 41294.00 41015.90 203.21
4754 47.3876 41230.00 41005.70 203.05
4755 47.3955 40843.00 40996.10 202.10
4756 47.4034 41233.00 40987.00 203.06
4757 47.4113 41008.00 40978.50 202.50
4758 47.4192 40530.00 40970.40 201.32
4759 47.4270 40958.00 40962.80 202.38
4760 47.4349 41345.00 40955.60 203.34
4761 47.4428 41483.00 40948.80 203.67
4762 47.4507 40847.00 40942.50 202.11
4763 47.4586 40930.00 40936.50 202.31
4764 47.4664 41195.00 40930.90 202.97
4765 47.4743 41036.00 40925.70 202.57
4766 47.4822 40744.00 40920.80 201.85
4767 47.4901 41448.00 40916.30 203.59
4768 47.4980 40524.00 40912.10 201.31
4769 47.5059 41160.00 40908.20 202.88
4770 47.5137 40636.00 40904.70 201.58
4771 47.5216 40426.00 40901.40 201.06
4772 47.5295 40976.00 40898.40 202.43
4773 47.5374 40882.00 40895.80 202.19
4774 47.5453 40830.00 40893.40 202.06
4775 47.5531 41033.00 40891.30 202.57
4776 47.5610 40913.00 40889.50 202.27
4777 47.5689 40701.00 40887.90 201.74
4778 47.5768 41155.00 40886.60 202.87
4779 47.5847 40725.00 40885.60 201.80
4780 47.5925 41093.00 40884.90 202.71
4781 47.6004 40862.00 40884.40 202.14
4782 47.6083 41324.00 40884.20 203.28
4783 47.6162 41158.00 40884.30 202.87
4784 47.6241 41277.00 40884.70 203.17
4785 47.6320 41136.00 40885.30 202.82
4786 47.6398 40725.00 40886.20 201.80
4787 47.6477 40804.00 40887.40 202.00
4788 47.6556 40776.00 40888.90 201.93
4789 47.6635 40859.00 40890.70 202.14
4790 47.6714 40911.00 40892.70 202.26
4791 47.6792 40979.00 40895.10 202.43
4792 47.6871 41068.00 40897.80 202.65
4793 47.6950 40966.00 40900.80 202.40
4794 47.7029 41232.00 40904.20 203.06
4795 47.7108 41147.00 40907.90 202.85
4796 47.7187 40979.00 40912.00 202.43
4797 47.7265 41126.00 40916.40 202.79
4798 47.7344 41091.00 40921.20 202.71
4799 47.7423 41167.00 40926.50 202.90
4800 47.7502 40754.00 40932.10 201.88
4801 47.7581 40639.00 40938.30 201.59
4802 47.7659 41133.00 40944.80 202.81
4803 47.7738 41107.00 40951.90 202.75
4804 47.7817 41324.00 40959.50 203.28
4805 47.7896 40908.00 40967.70 202.26
4806 47.7975 40909.00 40976.40 202.26
4807 47.8054 40995.00 40985.80 202.47
4808 47.8132 41237.00 40995.80 203.07
4809 47.8211 40971.00 41006.50 202.41
4810 47.8290 41143.00 41018.00 202.84
4811 47.8369 41108.00 41030.30 202.75
4812 47.8447 41027.00 41043.40 202.55
4813 47.8526 41245.00 41057.50 203.09
4814 47.8605 41088.00 41072.60 202.70
4815 47.8684 40927.00 41088.80 202.30
4816 47.8763 40930.00 41106.10 202.31
4817 47.8842 41244.00 41124.70 203.09
4818 47.8920 41615.00 41144.60 204.00
4819 47.8999 41094.00 41166.10 202.72
4820 47.9078 41290.00 41189.20 203.20
4821 47.9157 41677.00 41214.10 204.15
4822 47.9236 41329.00 41240.90 203.29
4823 47.9314 41315.00 41269.90 203.26
4824 47.9393 41315.00 41301.20 203.26
4825 47.9472 41360.00 41335.10 203.37
4826 47.9551 41227.00 41372.00 203.04
4827 47.9630 41232.00 41412.00 203.06
4828 47.9709 41424.00 41455.60 203.53
4829 47.9787 41589.00 41503.30 203.93
4830 47.9866 41505.00 41555.40 203.73
4831 47.9945 41544.00 41612.60 203.82
4832 48.0024 41494.00 41675.40 203.70
4833 48.0103 41776.00 41744.70 204.39
4834 48.0181 41739.00 41821.40 204.30
4835 48.0260 41850.00 41906.60 204.57
4836 48.0339 41724.00 42001.50 204.26
4837 48.0418 42145.00 42107.40 205.29
4838 48.0497 42012.00 42226.40 204.97
4839 48.0575 41914.00 42360.50 204.73
4840 48.0654 42571.00 42512.60 206.33
4841 48.0733 42767.00 42686.00 206.80
4842 48.0812 42373.00 42885.20 205.85
4843 48.0891 42643.00 43116.70 206.50
4844 48.0970 43178.00 43388.30 207.79
4845 48.1048 43082.00 43712.30 207.56
4846 48.1127 43938.00 44175.40 209.61
4847 48.1206 44316.00 44667.60 210.51
4848 48.1285 45278.00 45295.20 212.79
4849 48.1364 45683.00 46114.20 213.74
4850 48.1442 47340.00 47200.70 217.58
4851 48.1521 49001.00 48658.90 221.36
4852 48.1600 50759.00 50609.10 225.30
4853 48.1679 53443.00 53201.10 231.18
4854 48.1758 56479.00 56581.40 237.65
4855 48.1837 60213.00 60868.50 245.38
4856 48.1915 65628.00 66112.90 256.18
4857 48.1994 71489.00 72246.60 267.37
4858 48.2073 77909.00 79041.10 279.12
4859 48.2152 84574.00 86065.80 290.82
4860 48.2231 91623.00 92711.80 302.69
4861 48.2309 97968.00 98214.40 313.00
4862 48.2388 101870.00 101700.00 319.17
4863 48.2467 103924.00 102388.00 322.37
4864 48.2546 101168.00 99894.50 318.07
4865 48.2625 95581.00 94528.60 309.16
4866 48.2704 87945.00 87314.80 296.55
4867 48.2782 79925.00 79470.40 282.71
4868 48.2861 72436.00 71971.50 269.14
4869 48.2940 65135.00 65384.60 255.22
4870 48.3019 60286.00 59923.00 245.53
4871 48.3097 56415.00 55602.00 237.52
4872 48.3176 53351.00 52308.80 230.98
4873 48.3255 50905.00 49860.70 225.62
4874 48.3334 49156.00 48079.10 221.71
4875 48.3413 47541.00 46785.40 218.04
4876 48.3492 46244.00 45838.70 215.04
4877 48.3570 45637.00 45130.90 213.63
4878 48.3649 44901.00 44586.40 211.90
4879 48.3728 44049.00 44154.70 209.88
4880 48.3807 43589.00 43803.00 208.78
4881 48.3886 43372.00 43460.70 208.26
4882 48.3965 42994.00 43214.10 207.35
4883 48.4043 42991.00 43003.70 207.34
4884 48.4122 43043.00 42822.60 207.47
4885 48.4201 42100.00 42666.00 205.18
4886 48.4280 42435.00 42530.10 206.00
4887 48.4358 42236.00 42411.90 205.51
4888 48.4437 42093.00 42308.90 205.17
4889 48.4516 42461.00 42219.40 206.06
4890 48.4595 42467.00 42141.50 206.07
4891 48.4674 42352.00 42074.00 205.80
4892 48.4753 42128.00 42015.90 205.25
4893 48.4831 41753.00 41966.20 204.34
4894 48.4910 42020.00 41924.30 204.99
4895 48.4989 41860.00 41889.60 204.60
4896 48.5068 41102.00 41861.70 202.74
4897 48.5147 41860.00 41840.40 204.60
4898 48.5225 41655.00 41825.50 204.10
4899 48.5304 41741.00 41816.90 204.31
4900 48.5383 41484.00 41814.60 203.68
4901 48.5462 41875.00 41818.90 204.63
4902 48.5541 41945.00 41830.20 204.80
4903 48.5620 42028.00 41848.80 205.01
4904 48.5698 41567.00 41875.60 203.88
4905 48.5777 41734.00 41911.30 204.29
4906 48.5856 41873.00 41957.30 204.63
4907 48.5935 41483.00 42015.50 203.67
4908 48.6014 41761.00 42088.30 204.35
4909 48.6092 42261.00 42179.50 205.57
4910 48.6171 41956.00 42294.70 204.83
4911 48.6250 42289.00 42441.70 205.64
4912 48.6329 42988.00 42632.40 207.34
4913 48.6408 42734.00 42884.10 206.72
4914 48.6487 42877.00 43220.00 207.07
4915 48.6565 44104.00 43671.80 210.01
4916 48.6644 44858.00 44278.40 211.80
4917 48.6723 45339.00 45087.30 212.93
4918 48.6802 46335.00 46145.40 215.26
4919 48.6881 47787.00 47495.10 218.60
4920 48.6959 49927.00 49159.70 223.44
4921 48.7038 51809.00 51128.40 227.62
4922 48.7117 53922.00 53337.40 232.21
4923 48.7196 56507.00 55667.20 237.71
4924 48.7275 58940.00 57934.30 242.78
4925 48.7354 61105.00 59891.10 247.19
4926 48.7432 62781.00 61259.80 250.56
4927 48.7511 63133.00 61767.50 251.26
4928 48.7590 62697.00 61242.90 250.39
4929 48.7669 61299.00 59721.00 247.59
4930 48.7747 58913.00 57476.30 242.72
4931 48.7826 56174.00 54906.40 237.01
4932 48.7905 52680.00 52356.20 229.52
4933 48.7984 50038.00 50058.70 223.69
4934 48.8063 48044.00 48110.50 219.19
4935 48.8142 47078.00 46536.90 216.98
4936 48.8220 45588.00 45314.10 213.51
4937 48.8299 45228.00 44390.10 212.67
4938 48.8378 44049.00 43706.60 209.88
4939 48.8457 43957.00 43205.50 209.66
4940 48.8536 43075.00 42837.70 207.54
4941 48.8615 43206.00 42563.60 207.86
4942 48.8693 42213.00 42354.20 205.46
4943 48.8772 42396.00 42189.70 205.90
4944 48.8851 42278.00 42057.10 205.62
4945 48.8930 42425.00 41947.60 205.97
4946 48.9009 42267.00 41855.50 205.59
4947 48.9087 41967.00 41777.30 204.86
4948 48.9166 41590.00 41710.20 203.94
4949 48.9245 41739.00 41652.40 204.30
4950 48.9324 41633.00 41602.40 204.04
4951 48.9403 41447.00 41558.90 203.59
4952 48.9481 41338.00 41521.10 203.32
4953 48.9560 42004.00 41488.30 204.95
4954 48.9639 41654.00 41459.60 204.09
4955 48.9718 41836.00 41434.80 204.54
4956 48.9797 41716.00 41413.40 204.24
4957 48.9875 41176.00 41394.90 202.92
4958 48.9954 41359.00 41379.00 203.37
4959 49.0033 41208.00 41365.60 203.00
4960 49.0112 41459.00 41354.30 203.62
4961 49.0191 41695.00 41345.10 204.19
4962 49.0270 41534.00 41337.60 203.80
4963 49.0348 41255.00 41331.90 203.11
4964 49.0427 41485.00 41327.80 203.68
4965 49.0506 40999.00 41325.20 202.48
4966 49.0585 41230.00 41323.90 203.05
4967 49.0664 41391.00 41357.50 203.45
4968 49.0742 41427.00 41359.30 203.54
4969 49.0821 41441.00 41362.30 203.57
4970 49.0900 41290.00 41366.60 203.20
4971 49.0979 41514.00 41372.00 203.75
4972 49.1058 41609.00 41378.60 203.98
4973 49.1137 41580.00 41386.40 203.91
4974 49.1215 41589.00 41395.40 203.93
4975 49.1294 41730.00 41405.60 204.28
4976 49.1373 41624.00 41416.90 204.02
4977 49.1452 41329.00 41429.50 203.29
4978 49.1531 41306.00 41443.20 203.24
4979 49.1609 41605.00 41458.30 203.97
4980 49.1688 41435.00 41474.60 203.56
4981 49.1767 41348.00 41492.30 203.34
4982 49.1846 41636.00 41511.40 204.05
4983 49.1925 41717.00 41532.00 204.25
4984 49.2004 41638.00 41554.00 204.05
4985 49.2082 41799.00 41577.70 204.45
4986 49.2161 41755.00 41603.10 204.34
4987 49.2240 41809.00 41630.20 204.47
4988 49.2319 42398.00 41659.30 205.91
4989 49.2397 41971.00 41690.30 204.87
4990 49.2476 41710.00 41723.60 204.23
4991 49.2555 42006.00 41759.10 204.95
4992 49.2634 41527.00 41797.00 203.78
4993 49.2713 41747.00 41837.60 204.32
4994 49.2792 42102.00 41881.00 205.19
4995 49.2870 41904.00 41927.50 204.71
4996 49.2949 41955.00 41977.20 204.83
4997 49.3028 42128.00 42030.60 205.25
4998 49.3107 41816.00 42087.90 204.49
4999 49.3186 42394.00 42149.40 205.90
5000 49.3265 42276.00 42215.40 205.61
5001 49.3343 42135.00 42286.60 205.27
5002 49.3422 42666.00 42363.40 206.56
5003 49.3501 43110.00 42446.20 207.63
5004 49.3580 42702.00 42535.80 206.65
5005 49.3659 42911.00 42632.90 207.15
5006 49.3737 42438.00 42738.20 206.01
5007 49.3816 42523.00 42852.70 206.21
5008 49.3895 42560.00 42977.40 206.30
5009 49.3974 43212.00 43113.50 207.88
5010 49.4053 43367.00 43262.60 208.25
5011 49.4131 43151.00 43426.20 207.73
5012 49.4210 43391.00 43606.00 208.30
5013 49.4289 43838.00 43804.90 209.38
5014 49.4368 43686.00 44024.70 209.01
5015 49.4447 43895.00 44269.00 209.51
5016 49.4525 43870.00 44541.20 209.45
5017 49.4604 44191.00 44845.90 210.22
5018 49.4683 44547.00 45188.10 211.06
5019 49.4762 45048.00 45574.80 212.24
5020 49.4841 45345.00 46014.10 212.94
5021 49.4920 45959.00 46515.40 214.38
5022 49.4998 46042.00 47092.90 214.57
5023 49.5077 46941.00 47764.40 216.66
5024 49.5156 47415.00 48556.00 217.75
5025 49.5235 48520.00 49505.60 220.27
5026 49.5314 49460.00 50667.90 222.40
5027 49.5392 50796.00 52128.10 225.38
5028 49.5471 52959.00 54001.60 230.13
5029 49.5550 55659.00 56461.40 235.92
5030 49.5629 58818.00 59743.20 242.52
5031 49.5708 63714.00 64151.20 252.42
5032 49.5787 69267.00 70051.90 263.19
5033 49.5865 77115.00 77871.30 277.70
5034 49.5944 86922.00 88008.80 294.83
5035 49.6023 98883.00 100772.00 314.46
5036 49.6102 113947.00 116193.00 337.56
5037 49.6181 130725.00 133932.00 361.56
5038 49.6259 149313.00 153191.00 386.41
5039 49.6338 168174.00 172578.00 410.09
5040 49.6417 186934.00 190163.00 432.36
5041 49.6496 202499.00 203651.00 450.00
5042 49.6575 210131.00 210607.00 458.40
5043 49.6654 210191.00 209175.00 458.47
5044 49.6732 201381.00 199035.00 448.76
5045 49.6811 183729.00 181961.00 428.64
5046 49.6890 162389.00 161116.00 402.98
5047 49.6969 140703.00 139697.00 375.10
5048 49.7048 120492.00 119923.00 347.12
5049 49.7126 104466.00 102903.00 323.21
5050 49.7205 90935.00 89036.90 301.55
5051 49.7284 80381.00 78196.30 283.52
5052 49.7363 71770.00 69992.80 267.90
5053 49.7442 65140.00 63929.40 255.23
5054 49.7520 60294.00 59509.30 245.55
5055 49.7599 57117.00 56284.20 238.99
5056 49.7678 53475.00 53902.10 231.25
5057 49.7757 51431.00 52097.30 226.78
5058 49.7836 49745.00 50691.60 223.04
5059 49.7915 49140.00 49562.80 221.68
5060 49.7993 47379.00 48632.00 217.67
5061 49.8072 47093.00 47824.10 217.01
5062 49.8151 46121.00 47155.10 214.76
5063 49.8230 45935.00 46616.00 214.32
5064 49.8309 45043.00 46112.70 212.23
5065 49.8387 44936.00 45672.70 211.98
5066 49.8466 44554.00 45284.60 211.08
5067 49.8545 44141.00 44941.10 210.10
5068 49.8624 44250.00 44635.80 210.36
5069 49.8703 43675.00 44363.00 208.99
5070 49.8781 43643.00 44118.50 208.91
5071 49.8860 43501.00 43898.50 208.57
5072 49.8939 43244.00 43700.20 207.95
5073 49.9018 43135.00 43521.00 207.69
5074 49.9097 43267.00 43358.20 208.01
5075 49.9175 42817.00 43210.20 206.92
5076 49.9254 43111.00 43075.40 207.63
5077 49.9333 42818.00 42952.10 206.93
5078 49.9412 42658.00 42839.20 206.54
5079 49.9491 43141.00 42735.60 207.70
5080 49.9570 42501.00 42640.50 206.16
5081 49.9648 42819.00 42553.00 206.93
5082 49.9727 42465.00 42472.40 206.07
5083 49.9806 42153.00 42398.10 205.31
5084 49.9885 42069.00 42329.40 205.11
5085 49.9964 42631.00 42266.00 206.47
5086 50.0042 42334.00 42207.20 205.75
5087 50.0121 42173.00 42152.90 205.36
5088 50.0200 42090.00 42102.60 205.16
5089 50.0279 42355.00 42056.00 205.80
5090 50.0358 41965.00 42012.90 204.85
5091 50.0437 41985.00 41973.00 204.90
5092 50.0515 42300.00 41936.00 205.67
5093 50.0594 41640.00 41901.80 204.06
5094 50.0673 41946.00 41870.20 204.81
5095 50.0752 41815.00 41841.10 204.49
5096 50.0831 42030.00 41814.30 205.01
5097 50.0909 41648.00 41789.60 204.08
5098 50.0988 41906.00 41767.10 204.71
5099 50.1067 41955.00 41746.40 204.83
5100 50.1146 41590.00 41727.70 203.94
5101 50.1225 41914.00 41710.80 204.73
5102 50.1303 42072.00 41695.60 205.12
5103 50.1382 41711.00 41682.00 204.23
5104 50.1461 41661.00 41670.10 204.11
5105 50.1540 41787.00 41659.80 204.42
5106 50.1619 41518.00 41651.00 203.76
5107 50.1698 41686.00 41643.70 204.17
5108 50.1776 42093.00 41637.90 205.17
5109 50.1855 41712.00 41633.70 204.24
5110 50.1934 41705.00 41630.90 204.22
5111 50.2013 41729.00 41629.60 204.28
5112 50.2092 41808.00 41629.80 204.47
5113 50.2170 41660.00 41631.50 204.11
5114 50.2249 41347.00 41634.80 203.34
5115 50.2328 42022.00 41639.60 204.99
5116 50.2407 41613.00 41646.10 203.99
5117 50.2486 41348.00 41654.30 203.34
5118 50.2565 41280.00 41664.20 203.18
5119 50.2643 41732.00 41675.90 204.28
5120 50.2722 42014.00 41689.60 204.97
5121 50.2801 41886.00 41705.20 204.66
5122 50.2880 41635.00 41723.00 204.05
5123 50.2959 41825.00 41743.00 204.51
5124 50.3037 41558.00 41765.40 203.86
5125 50.3116 41725.00 41790.40 204.27
5126 50.3195 41567.00 41818.20 203.88
5127 50.3274 41863.00 41849.00 204.60
5128 50.3353 41818.00 41883.10 204.49
5129 50.3431 41433.00 41912.30 203.55
5130 50.3510 41550.00 41953.80 203.84
5131 50.3589 42069.00 41999.60 205.11
5132 50.3668 42155.00 42050.00 205.32
5133 50.3747 41845.00 42105.70 204.56
5134 50.3825 42348.00 42167.00 205.79
5135 50.3904 42009.00 42234.80 204.96
5136 50.3983 42308.00 42309.70 205.69
5137 50.4062 42729.00 42392.60 206.71
5138 50.4141 42535.00 42484.80 206.24
5139 50.4220 42226.00 42587.20 205.49
5140 50.4298 42541.00 42701.30 206.26
5141 50.4377 42543.00 42828.80 206.26
5142 50.4456 42634.00 42971.80 206.48
5143 50.4535 42537.00 43132.70 206.24
5144 50.4614 42949.00 43314.40 207.24
5145 50.4692 43407.00 43521.00 208.34
5146 50.4771 43408.00 43756.50 208.35
5147 50.4850 43319.00 44027.20 208.13
5148 50.4929 44012.00 44341.00 209.79
5149 50.5008 43993.00 44708.80 209.74
5150 50.5087 44219.00 45147.00 210.28
5151 50.5165 45252.00 45678.60 212.73
5152 50.5244 45511.00 46338.60 213.33
5153 50.5323 46988.00 47175.30 216.77
5154 50.5402 47777.00 48261.20 218.58
5155 50.5481 49639.00 49693.60 222.80
5156 50.5559 51415.00 51602.40 226.75
5157 50.5638 54702.00 54149.80 233.88
5158 50.5717 58088.00 57518.80 241.01
5159 50.5796 62295.00 61902.90 249.59
5160 50.5875 68266.00 67466.00 261.28
5161 50.5953 74858.00 74270.60 273.60
5162 50.6032 82130.00 82250.80 286.58
5163 50.6111 91284.00 91111.40 302.13
5164 50.6190 100988.00 100316.00 317.79
5165 50.6269 109483.00 109070.00 330.88
5166 50.6348 116902.00 116342.00 341.91
5167 50.6426 122216.00 121005.00 349.59
5168 50.6505 123531.00 122088.00 351.47
5169 50.6584 120351.00 119027.00 346.92
5170 50.6663 114037.00 112297.00 337.69
5171 50.6742 104198.00 103159.00 322.80
5172 50.6820 93312.00 93150.60 305.47
5173 50.6899 82886.00 83473.60 287.90
5174 50.6978 74515.00 74855.30 272.97
5175 50.7057 68153.00 67623.50 261.06
5176 50.7136 62481.00 61812.80 249.96
5177 50.7215 58513.00 57309.30 241.90
5178 50.7293 55221.00 53907.50 234.99
5179 50.7372 53029.00 51386.80 230.28
5180 50.7451 50648.00 49534.20 225.05
5181 50.7530 48894.00 48163.80 221.12
5182 50.7609 47744.00 47134.10 218.50
5183 50.7687 46940.00 46342.50 216.66
5184 50.7766 46232.00 45716.10 215.02
5185 50.7845 45615.00 45207.20 213.58
5186 50.7924 45073.00 44784.00 212.30
5187 50.8003 44362.00 44425.80 210.62
5188 50.8081 44167.00 44118.90 210.16
5189 50.8160 44129.00 43853.20 210.07
5190 50.8239 43547.00 43621.90 208.68
5191 50.8318 43342.00 43419.50 208.19
5192 50.8397 43076.00 43241.40 207.55
5193 50.8475 43042.00 43084.10 207.47
5194 50.8554 42494.00 42944.80 206.14
5195 50.8633 42479.00 42821.00 206.10
5196 50.8712 42625.00 42710.70 206.46
5197 50.8791 42643.00 42612.50 206.50
5198 50.8870 42117.00 42524.70 205.22
5199 50.8948 42478.00 42446.20 206.10
5200 50.9027 42085.00 42376.10 205.15
5201 50.9106 42326.00 42313.30 205.73
5202 50.9185 42294.00 42257.20 205.65
5203 50.9264 41962.00 42207.20 204.85
5204 50.9342 42143.00 42162.70 205.29
5205 50.9421 42013.00 42123.20 204.97
5206 50.9500 42174.00 42088.40 205.36
5207 50.9579 42163.00 42057.90 205.34
5208 50.9658 42150.00 42031.30 205.30
5209 50.9737 42173.00 42008.60 205.36
5210 50.9815 41925.00 41989.30 204.76
5211 50.9894 42090.00 41973.40 205.16
5212 50.9973 41597.00 41960.80 203.95
5213 51.0052 41902.00 41951.20 204.70
5214 51.0131 42072.00 41944.70 205.12
5215 51.0209 41839.00 41941.00 204.55
5216 51.0288 41868.00 41940.30 204.62
5217 51.0367 42042.00 41942.50 205.04
5218 51.0446 42084.00 41947.60 205.14
5219 51.0525 41917.00 41955.50 204.74
5220 51.0603 41908.00 41966.40 204.71
5221 51.0682 42166.00 41980.40 205.34
5222 51.0761 41959.00 41997.50 204.84
5223 51.0840 42255.00 42017.80 205.56
5224 51.0919 41664.00 42041.60 204.12
5225 51.0998 42108.00 42068.90 205.20
5226 51.1076 42316.00 42100.10 205.71
5227 51.1155 42015.00 42135.30 204.98
5228 51.1234 42223.00 42174.80 205.48
5229 51.1313 42313.00 42219.10 205.70
5230 51.1392 42212.00 42268.40 205.46
5231 51.1470 42463.00 42323.30 206.07
5232 51.1549 42397.00 42384.30 205.90
5233 51.1628 42747.00 42452.10 206.75
5234 51.1707 42329.00 42527.30 205.74
5235 51.1786 42536.00 42610.80 206.24
5236 51.1865 42588.00 42703.40 206.37
5237 51.1943 42639.00 42806.50 206.49
5238 51.2022 42466.00 42921.30 206.07
5239 51.2101 42756.00 43049.40 206.77
5240 51.2180 42723.00 43192.90 206.70
5241 51.2259 43428.00 43353.50 208.39
5242 51.2337 42792.00 43467.30 206.86
5243 51.2416 43333.00 43672.00 208.17
5244 51.2495 43446.00 43904.00 208.44
5245 51.2574 43269.00 44168.00 208.01
5246 51.2653 44125.00 44470.80 210.06
5247 51.2731 44451.00 44820.60 210.83
5248 51.2810 44415.00 45229.40 210.75
5249 51.2889 44944.00 45712.50 212.00
5250 51.2968 45132.00 46294.20 212.44
5251 51.3047 46144.00 47009.40 214.81
5252 51.3125 47626.00 47908.00 218.23
5253 51.3204 48828.00 49062.70 220.97
5254 51.3283 50478.00 50574.80 224.67
5255 51.3362 52606.00 52580.20 229.36
5256 51.3441 55568.00 55244.90 235.73
5257 51.3520 59529.00 58768.40 243.99
5258 51.3598 64756.00 63364.90 254.47
5259 51.3677 70566.00 69231.30 265.64
5260 51.3756 78352.00 76485.40 279.91
5261 51.3835 86905.00 85114.90 294.80
5262 51.3914 97058.00 94877.70 311.54
5263 51.3993 107440.00 105288.00 327.78
5264 51.4071 117418.00 115506.00 342.66
5265 51.4150 127215.00 124469.00 356.67
5266 51.4229 134321.00 130915.00 366.50
5267 51.4308 137101.00 133613.00 370.27
5268 51.4386 134740.00 131786.00 367.07
5269 51.4465 128506.00 125549.00 358.48
5270 51.4544 118783.00 116035.00 344.65
5271 51.4623 105546.00 104941.00 324.88
5272 51.4702 93643.00 93787.60 306.01
5273 51.4781 83449.00 83558.20 288.88
5274 51.4859 74966.00 74762.70 273.80
5275 51.4938 68169.00 67549.20 261.09
5276 51.5017 62960.00 61854.90 250.92
5277 51.5096 58838.00 57478.80 242.57
5278 51.5175 55905.00 54200.70 236.44
5279 51.5253 53299.00 51768.80 230.87
5280 51.5332 50981.00 49967.20 225.79
5281 51.5411 49350.00 48619.80 222.15
5282 51.5490 48751.00 47589.90 220.80
5283 51.5569 47491.00 46783.00 217.92
5284 51.5648 46462.00 46134.10 215.55
5285 51.5726 45678.00 45598.10 213.72
5286 51.5805 45191.00 45148.30 212.58
5287 51.5884 44766.00 44764.20 211.58
5288 51.5963 43954.00 44433.20 209.65
5289 51.6042 44459.00 44145.20 210.85
5290 51.6120 44026.00 43893.20 209.82
5291 51.6199 43999.00 43671.60 209.76
5292 51.6278 43611.00 43477.40 208.83
5293 51.6357 42943.00 43304.10 207.23
5294 51.6436 43072.00 43150.00 207.54
5295 51.6515 42989.00 43012.80 207.34
5296 51.6593 42668.00 42890.10 206.56
5297 51.6672 42733.00 42780.40 206.72
5298 51.6751 42683.00 42682.00 206.60
5299 51.6830 42698.00 42593.60 206.63
5300 51.6909 42741.00 42514.30 206.74
5301 51.6987 42262.00 42443.20 205.58
5302 51.7066 42676.00 42379.30 206.58
5303 51.7145 42106.00 42322.00 205.20
5304 51.7224 42377.00 42270.70 205.86
5305 51.7303 41929.00 42224.90 204.77
5306 51.7381 42273.00 42184.20 205.60
5307 51.7460 41762.00 42148.10 204.36
5308 51.7539 42298.00 42116.30 205.66
5309 51.7618 41971.00 42088.60 204.87
5310 51.7697 42292.00 42064.70 205.65
5311 51.7775 42146.00 42044.40 205.29
5312 51.7854 41960.00 42027.60 204.84
5313 51.7933 41646.00 42014.00 204.07
5314 51.8012 42348.00 42027.50 205.79
5315 51.8091 41891.00 42020.40 204.67
5316 51.8170 42091.00 42016.30 205.16
5317 51.8248 42158.00 42015.10 205.32
5318 51.8327 41937.00 42016.90 204.79
5319 51.8406 42054.00 42021.60 205.07
5320 51.8485 41831.00 42029.20 204.53
5321 51.8564 42326.00 42039.90 205.73
5322 51.8643 41670.00 42053.50 204.13
5323 51.8721 42169.00 42070.30 205.35
5324 51.8800 42223.00 42090.30 205.48
5325 51.8879 42403.00 42113.60 205.92
5326 51.8958 42319.00 42140.50 205.72
5327 51.9036 42276.00 42171.00 205.61
5328 51.9115 42356.00 42205.40 205.81
5329 51.9194 41508.00 42244.10 203.74
5330 51.9273 42433.00 42287.10 205.99
5331 51.9352 42506.00 42334.90 206.17
5332 51.9431 42708.00 42387.80 206.66
5333 51.9509 42636.00 42446.30 206.49
5334 51.9588 42517.00 42510.90 206.20
5335 51.9667 42550.00 42582.20 206.28
5336 51.9746 42752.00 42660.90 206.77
5337 51.9825 42534.00 42747.50 206.24
5338 51.9903 42565.00 42843.20 206.31
5339 51.9982 42948.00 42948.90 207.24
5340 52.0061 42798.00 43065.60 206.88
5341 52.0140 43142.00 43194.90 207.71
5342 52.0219 42936.00 43338.40 207.21
5343 52.0298 43535.00 43498.10 208.65
5344 52.0376 43320.00 43675.90 208.13
5345 52.0455 43993.00 43874.30 209.74
5346 52.0534 43691.00 44097.00 209.02
5347 52.0613 44012.00 44347.40 209.79
5348 52.0692 44030.00 44630.00 209.83
5349 52.0770 44577.00 44950.70 211.13
5350 52.0849 44585.00 45316.50 211.15
5351 52.0928 44965.00 45736.90 212.05
5352 52.1007 45235.00 46223.40 212.68
5353 52.1086 46051.00 46793.10 214.60
5354 52.1165 46519.00 47470.30 215.68
5355 52.1243 47728.00 48290.80 218.47
5356 52.1322 48456.00 49306.00 220.13
5357 52.1401 49947.00 50592.40 223.49
5358 52.1480 51673.00 52262.50 227.32
5359 52.1559 53916.00 54461.50 232.20
5360 52.1637 57325.00 57393.10 239.43
5361 52.1716 61090.00 61303.20 247.16
5362 52.1795 66377.00 66479.70 257.64
5363 52.1874 72899.00 73222.20 270.00
5364 52.1953 81100.00 81777.80 284.78
5365 52.2032 91961.00 92292.00 303.25
5366 52.2110 103528.00 104643.00 321.76
5367 52.2189 116191.00 118405.00 340.87
5368 52.2268 130559.00 132731.00 361.33
5369 52.2347 145291.00 146388.00 381.17
5370 52.2425 155618.00 157746.00 394.48
5371 52.2504 164019.00 165009.00 404.99
5372 52.2583 166709.00 166624.00 408.30
5373 52.2662 162413.00 161861.00 403.01
5374 52.2741 150401.00 151510.00 387.82
5375 52.2820 136656.00 137501.00 369.67
5376 52.2898 119802.00 122169.00 346.12
5377 52.2977 105869.00 107323.00 325.38
5378 52.3056 92470.00 94067.30 304.09
5379 52.3135 82521.00 82882.60 287.27
5380 52.3214 74207.00 73823.80 272.41
5381 52.3293 67883.00 66762.60 260.54
5382 52.3371 63089.00 61387.80 251.18
5383 52.3450 58805.00 57375.40 242.50
5384 52.3529 55933.00 54404.50 236.50
5385 52.3608 53691.00 52199.40 231.71
5386 52.3686 50808.00 50536.50 225.41
5387 52.3765 49828.00 49255.30 223.22
5388 52.3844 48462.00 48240.90 220.14
5389 52.3923 47826.00 47418.10 218.69
5390 52.4002 46479.00 46734.40 215.59
5391 52.4081 46130.00 46155.70 214.78
5392 52.4159 45606.00 45659.50 213.56
5393 52.4238 45035.00 45229.30 212.21
5394 52.4317 44562.00 44853.20 211.10
5395 52.4396 44070.00 44522.10 209.93
5396 52.4475 44070.00 44229.50 209.93
5397 52.4553 44165.00 43969.70 210.15
5398 52.4632 43398.00 43737.60 208.32
5399 52.4711 43497.00 43529.80 208.56
5400 52.4790 42999.00 43342.90 207.36
5401 52.4869 42950.00 43174.10 207.24
5402 52.4948 42661.00 43021.20 206.54
5403 52.5026 42789.00 42882.50 206.85
5404 52.5105 42603.00 42756.30 206.40
5405 52.5184 42638.00 42641.10 206.49
5406 52.5263 42536.00 42535.60 206.24
5407 52.5342 42514.00 42438.90 206.19
5408 52.5420 41966.00 42350.00 204.86
5409 52.5499 42018.00 42268.10 204.98
5410 52.5578 42444.00 42192.50 206.02
5411 52.5657 42240.00 42122.60 205.52
5412 52.5736 42086.00 42058.00 205.15
5413 52.5815 41836.00 41998.00 204.54
5414 52.5893 42114.00 41942.30 205.22
5415 52.5972 41794.00 41890.60 204.44
5416 52.6051 41870.00 41842.40 204.62
5417 52.6130 42259.00 41797.40 205.57
5418 52.6209 41828.00 41755.50 204.52
5419 52.6287 41762.00 41716.40 204.36
5420 52.6366 41688.00 41679.80 204.18
5421 52.6445 41863.00 41645.60 204.60
5422 52.6524 41530.00 41613.60 203.79
5423 52.6603 41298.00 41583.60 203.22
5424 52.6682 41483.00 41555.50 203.67
5425 52.6760 41877.00 41529.10 204.64
5426 52.6839 41393.00 41504.50 203.45
5427 52.6918 41444.00 41481.40 203.58
5428 52.6997 41782.00 41459.70 204.41
5429 52.7076 41411.00 41439.40 203.50
5430 52.7154 41776.00 41420.40 204.39
5431 52.7233 41269.00 41402.50 203.15
5432 52.7312 41297.00 41385.90 203.22
5433 52.7391 41551.00 41370.30 203.84
5434 52.7470 41227.00 41355.80 203.04
5435 52.7548 41617.00 41342.20 204.00
5436 52.7627 41584.00 41329.70 203.92
5437 52.7706 41130.00 41318.00 202.80
5438 52.7785 41204.00 41307.10 202.99
5439 52.7864 41187.00 41297.10 202.95
5440 52.7943 41212.00 41288.00 203.01
5441 52.8021 41400.00 41279.60 203.47
5442 52.8100 41315.00 41272.00 203.26
5443 52.8179 41214.00 41265.10 203.01
5444 52.8258 41913.00 41259.00 204.73
5445 52.8336 41423.00 41253.60 203.53
5446 52.8415 41578.00 41248.80 203.91
5447 52.8494 41339.00 41244.80 203.32
5448 52.8573 41399.00 41241.50 203.47
5449 52.8652 41469.00 41238.90 203.64
5450 52.8731 41569.00 41236.90 203.88
5451 52.8809 41351.00 41235.70 203.35
5452 52.8888 41474.00 41235.20 203.65
5453 52.8967 41148.00 41235.30 202.85
5454 52.9046 41456.00 41236.20 203.61
5455 52.9125 41372.00 41237.90 203.40
5456 52.9203 41469.00 41240.30 203.64
5457 52.9282 41449.00 41243.50 203.59
5458 52.9361 41504.00 41247.50 203.73
5459 52.9440 41102.00 41252.40 202.74
5460 52.9519 41422.00 41258.10 203.52
5461 52.9598 41492.00 41264.70 203.70
5462 52.9676 41643.00 41272.40 204.07
5463 52.9755 41637.00 41281.00 204.05
5464 52.9834 41459.00 41290.70 203.62
5465 52.9913 41283.00 41301.60 203.18
5466 52.9992 41390.00 41313.70 203.45
5467 53.0070 41696.00 41327.10 204.20
5468 53.0149 41659.00 41342.00 204.10
5469 53.0228 41421.00 41358.30 203.52
5470 53.0307 41415.00 41376.40 203.51
5471 53.0386 41400.00 41396.30 203.47
5472 53.0465 41422.00 41418.40 203.52
5473 53.0543 41824.00 41442.40 204.51
5474 53.0622 41614.00 41468.90 203.99
5475 53.0701 41488.00 41460.80 203.69
5476 53.0780 41360.00 41493.30 203.37
5477 53.0859 41462.00 41529.20 203.62
5478 53.0937 41647.00 41568.90 204.08
5479 53.1016 41613.00 41613.00 203.99
5480 53.1095 41751.00 41662.20 204.33
5481 53.1174 41569.00 41717.50 203.88
5482 53.1253 41905.00 41780.20 204.71
5483 53.1331 41743.00 41852.20 204.31
5484 53.1410 41923.00 41935.80 204.75
5485 53.1489 42205.00 42034.60 205.44
5486 53.1568 42083.00 42153.50 205.14
5487 53.1647 42156.00 42298.70 205.32
5488 53.1726 42473.00 42477.90 206.09
5489 53.1804 42706.00 42700.20 206.65
5490 53.1883 43034.00 42976.10 207.45
5491 53.1962 43219.00 43313.60 207.89
5492 53.2041 43376.00 43719.80 208.27
5493 53.2120 43654.00 44195.20 208.93
5494 53.2198 44458.00 44732.30 210.85
5495 53.2277 44933.00 45312.30 211.97
5496 53.2356 45437.00 45903.40 213.16
5497 53.2435 45681.00 46464.00 213.73
5498 53.2514 46459.00 46946.60 215.54
5499 53.2593 46656.00 47306.70 216.00
5500 53.2671 46751.00 47527.00 216.22
5501 53.2750 46883.00 47632.80 216.52
5502 53.2829 47117.00 47697.70 217.07
5503 53.2908 47496.00 47824.50 217.94
5504 53.2986 47389.00 48122.40 217.69
5505 53.3065 48019.00 48700.30 219.13
5506 53.3144 49354.00 49669.40 222.16
5507 53.3223 50595.00 51152.80 224.93
5508 53.3302 53450.00 53283.40 231.19
5509 53.3381 55890.00 56203.00 236.41
5510 53.3459 60128.00 60030.60 245.21
5511 53.3538 64512.00 64831.20 253.99
5512 53.3617 70744.00 70571.80 265.98
5513 53.3696 77148.00 77072.20 277.76
5514 53.3775 83992.00 83933.60 289.81
5515 53.3853 90628.00 90565.60 301.05
5516 53.3932 96950.00 96181.90 311.37
5517 53.4011 100207.00 99911.00 316.55
5518 53.4090 101316.00 100960.00 318.30
5519 53.4169 98329.00 98946.50 313.58
5520 53.4248 93634.00 94158.00 306.00
5521 53.4326 87629.00 87524.60 296.02
5522 53.4405 80151.00 80163.50 283.11
5523 53.4484 73382.00 72982.20 270.89
5524 53.4563 67082.00 66538.60 259.00
5525 53.4642 61939.00 61089.30 248.88
5526 53.4720 57708.00 56675.20 240.23
5527 53.4799 54323.00 53226.90 233.07
5528 53.4878 51804.00 50612.90 227.60
5529 53.4957 49129.00 48668.40 221.65
5530 53.5036 47907.00 47234.40 218.88
5531 53.5115 45845.00 46173.50 214.11
5532 53.5193 45420.00 45377.90 213.12
5533 53.5272 44373.00 44766.80 210.65
5534 53.5351 43552.00 44284.40 208.69
5535 53.5430 43223.00 43892.20 207.90
5536 53.5509 42769.00 43566.70 206.81
5537 53.5587 43187.00 43291.00 207.82
5538 53.5666 42754.00 43054.00 206.77
5539 53.5745 42330.00 42848.30 205.74
5540 53.5824 42227.00 42668.30 205.49
5541 53.5903 41987.00 42509.70 204.91
5542 53.5981 42138.00 42369.10 205.27
5543 53.6060 42155.00 42244.20 205.32
5544 53.6139 41959.00 42132.60 204.84
5545 53.6218 41874.00 42032.50 204.63
5546 53.6297 41694.00 41942.30 204.19
5547 53.6376 41721.00 41860.90 204.26
5548 53.6454 41503.00 41787.10 203.72
5549 53.6533 41788.00 41719.90 204.42
5550 53.6612 41485.00 41658.60 203.68
5551 53.6691 41431.00 41602.60 203.55
5552 53.6770 41758.00 41551.30 204.35
5553 53.6848 41637.00 41504.20 204.05
5554 53.6927 41424.00 41460.70 203.53
5555 53.7006 41234.00 41420.60 203.06
5556 53.7085 41332.00 41383.60 203.30
5557 53.7164 41687.00 41349.20 204.17
5558 53.7243 41290.00 41317.20 203.20
5559 53.7321 41285.00 41287.60 203.19
5560 53.7400 40992.00 41259.90 202.46
5561 53.7479 40817.00 41234.10 202.03
5562 53.7558 41273.00 41210.00 203.16
5563 53.7636 41211.00 41187.40 203.01
5564 53.7715 40906.00 41166.20 202.25
5565 53.7794 41034.00 41146.30 202.57
5566 53.7873 41350.00 41127.60 203.35
5567 53.7952 41117.00 41110.10 202.77
5568 53.8031 40990.00 41093.50 202.46
5569 53.8109 41177.00 41077.90 202.92
5570 53.8188 41374.00 41063.20 203.41
5571 53.8267 40814.00 41049.20 202.02
5572 53.8346 41090.00 41036.10 202.71
5573 53.8425 41029.00 41023.60 202.56
5574 53.8503 41283.00 41011.80 203.18
5575 53.8582 41312.00 41000.50 203.25
5576 53.8661 40903.00 40989.90 202.24
5577 53.8740 41065.00 40979.80 202.65
5578 53.8819 40982.00 40970.10 202.44
5579 53.8898 40868.00 40911.20 202.16
5580 53.8976 41006.00 40903.00 202.50
5581 53.9055 40766.00 40895.10 201.91
5582 53.9134 41050.00 40887.60 202.61
5583 53.9213 40969.00 40880.50 202.41
5584 53.9292 40956.00 40873.60 202.38
5585 53.9370 40911.00 40867.10 202.26
5586 53.9449 40654.00 40861.00 201.63
5587 53.9528 40751.00 40855.10 201.87
5588 53.9607 40574.00 40849.50 201.43
5589 53.9686 41217.00 40844.10 203.02
5590 53.9765 40939.00 40839.00 202.33
5591 53.9843 40980.00 40834.10 202.43
5592 53.9922 40843.00 40829.40 202.10
5593 54.0001 41330.00 40824.90 203.30
5594 54.0080 40689.00 40820.60 201.71
5595 54.0159 41199.00 40816.50 202.98
5596 54.0237 40673.00 40812.50 201.68
5597 54.0316 40818.00 40808.80 202.04
5598 54.0395 40777.00 40805.20 201.93
5599 54.0474 40644.00 40801.70 201.60
5600 54.0553 40723.00 40798.40 201.80
5601 54.0631 40991.00 40795.20 202.46
5602 54.0710 40910.00 40792.10 202.26
5603 54.0789 40970.00 40789.20 202.41
5604 54.0868 40682.00 40786.40 201.70
5605 54.0947 40800.00 40783.70 201.99
5606 54.1026 40528.00 40781.10 201.32
5607 54.1104 40875.00 40778.60 202.18
5608 54.1183 41177.00 40776.20 202.92
5609 54.1262 40793.00 40773.90 201.97
5610 54.1341 40658.00 40771.70 201.64
5611 54.1420 40872.00 40769.60 202.17
5612 54.1498 40798.00 40767.60 201.99
5613 54.1577 40945.00 40765.60 202.35
5614 54.1656 40921.00 40763.80 202.29
5615 54.1735 40602.00 40762.00 201.50
5616 54.1814 40694.00 40760.30 201.73
5617 54.1893 40669.00 40758.60 201.67
5618 54.1971 40839.00 40757.00 202.09
5619 54.2050 40835.00 40755.50 202.08
5620 54.2129 40905.00 40754.10 202.25
5621 54.2208 40223.00 40752.70 200.56
5622 54.2286 40643.00 40751.40 201.60
5623 54.2365 40720.00 40750.10 201.79
5624 54.2444 40723.00 40748.90 201.80
5625 54.2523 40887.00 40747.80 202.21
5626 54.2602 40869.00 40746.70 202.16
5627 54.2681 40820.00 40745.60 202.04
5628 54.2759 40740.00 40744.60 201.84
5629 54.2838 40666.00 40743.70 201.66
5630 54.2917 41063.00 40742.80 202.64
5631 54.2996 40957.00 40742.00 202.38
5632 54.3075 40589.00 40741.20 201.47
5633 54.3153 40822.00 40740.50 202.04
5634 54.3232 41250.00 40739.80 203.10
5635 54.3311 41211.00 40739.20 203.01
5636 54.3390 40738.00 40738.60 201.84
5637 54.3469 41117.00 40738.00 202.77
5638 54.3548 41005.00 40737.60 202.50
5639 54.3626 40523.00 40737.10 201.30
5640 54.3705 40891.00 40736.80 202.21
5641 54.3784 41000.00 40738.60 202.49
5642 54.3863 40704.00 40738.40 201.75
5643 54.3942 40705.00 40738.20 201.76
5644 54.4020 40863.00 40738.00 202.15
5645 54.4099 40893.00 40738.00 202.22
5646 54.4178 40963.00 40738.00 202.39
5647 54.4257 40679.00 40738.10 201.69
5648 54.4336 40874.00 40738.20 202.17
5649 54.4414 40294.00 40740.50 200.73
5650 54.4493 41013.00 40740.80 202.52
5651 54.4572 40877.00 40741.30 202.18
5652 54.4651 40727.00 40741.90 201.81
5653 54.4730 41029.00 40742.60 202.56
5654 54.4809 40833.00 40743.50 202.07
5655 54.4887 40681.00 40744.50 201.70
5656 54.4966 40657.00 40745.70 201.64
5657 54.5045 40822.00 40747.10 202.04
5658 54.5124 40482.00 40748.80 201.20
5659 54.5203 40440.00 40750.90 201.10
5660 54.5281 40896.00 40753.30 202.23
5661 54.5360 40865.00 40756.10 202.15
5662 54.5439 40891.00 40759.70 202.21
5663 54.5518 40560.00 40764.10 201.40
5664 54.5597 41117.00 40769.60 202.77
5665 54.5676 40379.00 40776.90 200.95
5666 54.5754 41045.00 40786.40 202.60
5667 54.5833 40920.00 40799.20 202.29
5668 54.5912 41450.00 40816.30 203.59
5669 54.5991 40554.00 40839.00 201.38
5670 54.6070 40798.00 40868.80 201.99
5671 54.6148 40545.00 40907.10 201.36
5672 54.6227 41244.00 40954.50 203.09
5673 54.6306 41004.00 41011.20 202.49
5674 54.6385 41349.00 41075.60 203.35
5675 54.6464 41079.00 41144.20 202.68
5676 54.6543 41108.00 41211.40 202.75
5677 54.6621 41116.00 41269.70 202.77
5678 54.6700 41223.00 41310.30 203.03
5679 54.6779 40919.00 41325.20 202.28
5680 54.6858 41709.00 41309.80 204.23
5681 54.6936 41099.00 41266.20 202.73
5682 54.7015 41383.00 41202.90 203.43
5683 54.7094 41149.00 41130.80 202.85
5684 54.7173 40804.00 41059.30 202.00
5685 54.7252 40547.00 40994.30 201.36
5686 54.7331 41085.00 40938.60 202.69
5687 54.7409 40729.00 40893.10 201.81
5688 54.7488 40835.00 40857.20 202.08
5689 54.7567 40986.00 40829.70 202.45
5690 54.7646 40636.00 40809.20 201.58
5691 54.7725 41237.00 40794.00 203.07
5692 54.7803 40633.00 40782.80 201.58
5693 54.7882 40649.00 40774.40 201.62
5694 54.7961 40827.00 40768.10 202.06
5695 54.8040 40665.00 40765.90 201.66
5696 54.8119 40591.00 40762.00 201.47
5697 54.8198 40739.00 40758.90 201.84
5698 54.8276 40832.00 40756.20 202.07
5699 54.8355 40724.00 40754.00 201.80
5700 54.8434 40670.00 40752.10 201.67
5701 54.8513 40777.00 40750.60 201.93
5702 54.8592 41210.00 40749.20 203.00
5703 54.8670 41269.00 40748.00 203.15
5704 54.8749 40803.00 40747.00 202.00
5705 54.8828 40878.00 40746.20 202.18
5706 54.8907 40718.00 40745.50 201.79
5707 54.8986 40432.00 40744.90 201.08
5708 54.9064 40907.00 40744.40 202.26
5709 54.9143 40995.00 40743.90 202.47
5710 54.9222 40484.00 40742.10 201.21
5711 54.9301 40816.00 40741.80 202.03
5712 54.9380 40688.00 40741.60 201.71
5713 54.9459 40764.00 40741.50 201.90
5714 54.9537 40963.00 40741.40 202.39
5715 54.9616 40418.00 40741.30 201.04
5716 54.9695 40660.00 40741.30 201.64
5717 54.9774 40571.00 40741.40 201.42
5718 54.9853 40503.00 40741.40 201.25
5719 54.9931 40720.00 40741.50 201.79
5720 55.0010 40601.00 40741.60 201.50
5721 55.0089 40797.00 40741.80 201.98
5722 55.0168 40474.00 40742.00 201.18
5723 55.0247 40651.00 40742.20 201.62
5724 55.0326 40754.00 40742.40 201.88
5725 55.0404 40685.00 40719.30 201.71
5726 55.0483 40400.00 40719.80 201.00
5727 55.0562 41201.00 40720.30 202.98
5728 55.0641 40245.00 40720.80 200.61
5729 55.0720 40900.00 40721.40 202.24
5730 55.0798 40971.00 40721.90 202.41
5731 55.0877 40859.00 40722.50 202.14
5732 55.0956 40423.00 40723.10 201.05
5733 55.1035 40526.00 40723.70 201.31
5734 55.1114 40721.00 40724.30 201.79
5735 55.1193 41245.00 40725.00 203.09
5736 55.1271 40633.00 40725.60 201.58
5737 55.1350 40527.00 40726.20 201.31
5738 55.1429 40913.00 40726.90 202.27
5739 55.1508 40861.00 40727.60 202.14
5740 55.1587 40832.00 40728.30 202.07
5741 55.1665 40848.00 40729.00 202.11
5742 55.1744 40901.00 40729.70 202.24
5743 55.1823 40939.00 40730.40 202.33
5744 55.1902 41037.00 40731.10 202.58
5745 55.1981 40840.00 40731.90 202.09
5746 55.2059 40997.00 40732.60 202.48
5747 55.2138 40985.00 40733.40 202.45
5748 55.2217 40731.00 40734.20 201.82
5749 55.2296 40839.00 40735.00 202.09
5750 55.2375 40432.00 40735.80 201.08
5751 55.2453 41097.00 40736.60 202.72
5752 55.2532 40971.00 40737.40 202.41
5753 55.2611 40927.00 40738.20 202.30
5754 55.2690 40830.00 40739.10 202.06
5755 55.2769 40597.00 40739.90 201.49
5756 55.2848 40518.00 40740.80 201.29
5757 55.2926 40417.00 40741.70 201.04
5758 55.3005 40223.00 40742.60 200.56
5759 55.3084 40854.00 40743.50 202.12
5760 55.3163 40784.00 40744.50 201.95
5761 55.3242 40660.00 40745.40 201.64
5762 55.3320 40816.00 40746.40 202.03
5763 55.3399 40479.00 40747.40 201.19
5764 55.3478 41069.00 40748.30 202.65
5765 55.3557 40727.00 40749.40 201.81
5766 55.3636 40923.00 40750.40 202.29
5767 55.3714 40874.00 40751.40 202.17
5768 55.3793 40699.00 40752.50 201.74
5769 55.3872 40639.00 40753.60 201.59
5770 55.3951 40358.00 40754.70 200.89
5771 55.4030 40688.00 40755.90 201.71
5772 55.4109 40720.00 40757.00 201.79
5773 55.4187 41261.00 40758.20 203.13
5774 55.4266 40678.00 40759.40 201.69
5775 55.4345 40403.00 40760.60 201.01
5776 55.4424 41016.00 40761.90 202.52
5777 55.4503 40972.00 40763.20 202.41
5778 55.4581 40926.00 40764.50 202.30
5779 55.4660 41043.00 40765.80 202.59
5780 55.4739 40676.00 40767.20 201.68
5781 55.4818 40663.00 40769.40 201.65
5782 55.4897 40811.00 40770.80 202.02
5783 55.4976 40859.00 40772.30 202.14
5784 55.5054 40635.00 40773.90 201.58
5785 55.5133 40845.00 40775.40 202.10
5786 55.5212 40650.00 40777.10 201.62
5787 55.5291 40645.00 40778.70 201.61
5788 55.5370 40778.00 40780.50 201.94
5789 55.5448 40890.00 40782.20 202.21
5790 55.5527 41155.00 40784.10 202.87
5791 55.5606 40795.00 40785.90 201.98
5792 55.5685 40792.00 40787.90 201.97
5793 55.5764 40559.00 40789.90 201.39
5794 55.5843 40828.00 40792.00 202.06
5795 55.5921 40823.00 40794.20 202.05
5796 55.6000 40546.00 40796.40 201.36
5797 55.6079 41069.00 40798.70 202.65
5798 55.6158 40302.00 40801.10 200.75
5799 55.6237 40442.00 40803.70 201.10
5800 55.6315 40854.00 40806.30 202.12
5801 55.6394 40687.00 40809.00 201.71
5802 55.6473 41002.00 40812.00 202.49
5803 55.6552 40479.00 40815.00 201.19
5804 55.6631 40822.00 40818.10 202.04
5805 55.6709 40637.00 40821.30 201.59
5806 55.6788 40459.00 40824.70 201.14
5807 55.6867 40980.00 40828.30 202.43
5808 55.6946 41215.00 40832.10 203.01
5809 55.7025 40791.00 40836.10 201.97
5810 55.7104 40609.00 40840.20 201.52
5811 55.7182 41028.00 40844.70 202.55
5812 55.7261 40690.00 40849.30 201.72
5813 55.7340 40891.00 40854.30 202.21
5814 55.7419 40639.00 40859.50 201.59
5815 55.7498 40782.00 40865.10 201.95
5816 55.7576 41098.00 40871.10 202.73
5817 55.7655 41062.00 40877.40 202.64
5818 55.7734 40932.00 40884.20 202.32
5819 55.7813 40876.00 40891.50 202.18
5820 55.7892 41106.00 40899.30 202.75
5821 55.7971 40904.00 40907.70 202.25
5822 55.8049 41245.00 40916.80 203.09
5823 55.8128 41093.00 40926.60 202.71
5824 55.8207 40703.00 40937.30 201.75
5825 55.8286 40877.00 40948.90 202.18
5826 55.8364 40497.00 40961.60 201.24
5827 55.8443 40953.00 40975.50 202.37
5828 55.8522 41321.00 40990.70 203.28
5829 55.8601 40371.00 41007.50 200.93
5830 55.8680 40816.00 41026.20 202.03
5831 55.8759 41163.00 41046.80 202.89
5832 55.8837 40653.00 41070.00 201.63
5833 55.8916 40826.00 41095.90 202.05
5834 55.8995 40807.00 41125.30 202.01
5835 55.9074 41367.00 41158.80 203.39
5836 55.9153 41272.00 41197.30 203.15
5837 55.9231 41020.00 41242.20 202.53
5838 55.9310 41307.00 41295.50 203.24
5839 55.9389 41529.00 41359.90 203.79
5840 55.9468 41488.00 41439.40 203.69
5841 55.9547 41446.00 41539.40 203.58
5842 55.9626 41322.00 41667.50 203.28
5843 55.9704 42192.00 41833.80 205.41
5844 55.9783 41682.00 42049.80 204.16
5845 55.9862 42186.00 42329.60 205.39
5846 55.9941 42700.00 42688.10 206.64
5847 56.0020 42781.00 43138.90 206.84
5848 56.0098 43398.00 43691.90 208.32
5849 56.0177 44217.00 44349.20 210.28
5850 56.0256 45074.00 45099.40 212.31
5851 56.0335 45749.00 45917.10 213.89
5852 56.0414 46627.00 46753.00 215.93
5853 56.0493 47238.00 47545.30 217.34
5854 56.0571 47833.00 48222.20 218.71
5855 56.0650 48081.00 48720.20 219.27
5856 56.0729 48892.00 49008.30 221.12
5857 56.0808 48904.00 49098.50 221.14
5858 56.0887 48887.00 49025.40 221.10
5859 56.0965 48997.00 48813.70 221.35
5860 56.1044 48283.00 48459.80 219.73
5861 56.1123 47929.00 47947.40 218.93
5862 56.1202 47310.00 47276.90 217.51
5863 56.1281 46571.00 46489.60 215.80
5864 56.1359 45622.00 45658.30 213.59
5865 56.1438 44987.00 44853.20 212.10
5866 56.1517 43943.00 44127.80 209.63
5867 56.1596 43520.00 43504.90 208.61
5868 56.1675 43221.00 42990.10 207.90
5869 56.1754 42584.00 42577.40 206.36
5870 56.1832 42264.00 42254.40 205.58
5871 56.1911 41904.00 42006.00 204.71
5872 56.1990 41767.00 41817.40 204.37
5873 56.2069 41569.00 41674.50 203.88
5874 56.2148 41297.00 41566.20 203.22
5875 56.2226 41490.00 41483.10 203.69
5876 56.2305 41660.00 41418.20 204.11
5877 56.2384 41146.00 41366.80 202.85
5878 56.2463 41390.00 41325.40 203.45
5879 56.2542 41318.00 41291.80 203.27
5880 56.2621 41570.00 41264.40 203.89
5881 56.2699 41261.00 41242.20 203.13
5882 56.2778 41253.00 41224.40 203.11
5883 56.2857 41083.00 41210.60 202.69
5884 56.2936 41278.00 41200.30 203.17
5885 56.3014 41338.00 41193.40 203.32
5886 56.3093 41048.00 41189.70 202.60
5887 56.3172 40965.00 41189.10 202.40
5888 56.3251 40930.00 41191.60 202.31
5889 56.3330 41081.00 41197.40 202.68
5890 56.3409 41141.00 41206.50 202.83
5891 56.3487 41124.00 41219.50 202.79
5892 56.3566 41168.00 41236.70 202.90
5893 56.3645 41069.00 41259.00 202.65
5894 56.3724 41555.00 41287.10 203.85
5895 56.3803 41342.00 41322.80 203.33
5896 56.3881 41820.00 41368.20 204.50
5897 56.3960 41377.00 41426.50 203.41
5898 56.4039 40944.00 41502.50 202.35
5899 56.4118 41584.00 41602.70 203.92
5900 56.4197 41343.00 41735.80 203.33
5901 56.4276 42041.00 41912.50 205.04
5902 56.4354 42225.00 42146.40 205.49
5903 56.4433 42751.00 42450.70 206.76
5904 56.4512 42808.00 42839.30 206.90
5905 56.4591 43717.00 43321.90 209.09
5906 56.4670 43806.00 43901.30 209.30
5907 56.4748 44364.00 44568.00 210.63
5908 56.4827 46086.00 45294.20 214.68
5909 56.4906 46410.00 46030.80 215.43
5910 56.4985 46907.00 46707.20 216.58
5911 56.5064 47923.00 47231.40 218.91
5912 56.5143 48106.00 47513.80 219.33
5913 56.5221 47958.00 47489.10 218.99
5914 56.5300 47547.00 47150.10 218.05
5915 56.5379 46996.00 46559.30 216.79
5916 56.5458 46353.00 45822.80 215.30
5917 56.5537 45161.00 45045.30 212.51
5918 56.5615 44415.00 44305.70 210.75
5919 56.5694 43814.00 43647.20 209.32
5920 56.5773 43109.00 43088.80 207.63
5921 56.5852 42861.00 42632.60 207.03
5922 56.5931 42388.00 42270.80 205.88
5923 56.6009 42096.00 41990.80 205.17
5924 56.6088 41707.00 41777.30 204.22
5925 56.6167 41748.00 41616.50 204.32
5926 56.6246 41553.00 41494.70 203.85
5927 56.6325 41621.00 41401.50 204.01
5928 56.6404 41485.00 41329.10 203.68
5929 56.6482 41179.00 41271.30 202.93
5930 56.6561 41009.00 41224.20 202.51
5931 56.6640 41276.00 41184.90 203.16
5932 56.6719 41092.00 41155.90 202.71
5933 56.6798 41328.00 41127.30 203.29
5934 56.6876 41399.00 41102.50 203.47
5935 56.6955 40724.00 41080.70 201.80
5936 56.7034 40692.00 41061.60 201.72
5937 56.7113 41307.00 41044.60 203.24
5938 56.7192 41306.00 41029.60 203.24
5939 56.7271 41171.00 41016.10 202.91
5940 56.7349 40754.00 41004.10 201.88
5941 56.7428 41093.00 40993.30 202.71
5942 56.7507 40865.00 40983.60 202.15
5943 56.7586 41088.00 40974.90 202.70
5944 56.7664 41033.00 40967.10 202.57
5945 56.7743 40741.00 40960.80 201.84
5946 56.7822 40685.00 40954.40 201.71
5947 56.7901 40773.00 40948.60 201.92
5948 56.7980 40867.00 40943.40 202.16
5949 56.8059 40470.00 40938.70 201.17
5950 56.8137 40745.00 40934.50 201.85
5951 56.8216 41249.00 40930.70 203.10
5952 56.8295 40622.00 40927.30 201.55
5953 56.8374 41257.00 40924.30 203.12
5954 56.8453 40968.00 40921.60 202.41
5955 56.8531 41188.00 40919.30 202.95
5956 56.8610 40622.00 40917.30 201.55
5957 56.8689 40867.00 40915.50 202.16
5958 56.8768 40589.00 40914.20 201.47
5959 56.8847 40869.00 40913.10 202.16
5960 56.8926 40827.00 40912.30 202.06
5961 56.9004 40869.00 40911.70 202.16
5962 56.9083 40688.00 40911.50 201.71
5963 56.9162 41010.00 40911.70 202.51
5964 56.9241 41093.00 40912.10 202.71
5965 56.9320 41054.00 40912.90 202.62
5966 56.9398 40966.00 40914.00 202.40
5967 56.9477 40550.00 40915.60 201.37
5968 56.9556 40618.00 40917.60 201.54
5969 56.9635 40955.00 40920.10 202.37
5970 56.9714 41022.00 40923.10 202.54
5971 56.9793 40858.00 40926.70 202.13
5972 56.9871 40810.00 40931.10 202.01
5973 56.9950 40828.00 40936.30 202.06
5974 57.0029 41113.00 40942.40 202.76
5975 57.0108 40638.00 40949.80 201.59
5976 57.0187 40794.00 40958.80 201.98
5977 57.0265 41332.00 40969.70 203.30
5978 57.0344 40957.00 40983.30 202.38
5979 57.0423 40697.00 41000.50 201.74
5980 57.0502 41143.00 41022.90 202.84
5981 57.0581 40850.00 41052.30 202.11
5982 57.0659 41081.00 41091.50 202.68
5983 57.0738 41087.00 41143.70 202.70
5984 57.0817 41653.00 41212.70 204.09
5985 57.0896 41008.00 41302.60 202.50
5986 57.0975 41853.00 41417.00 204.58
5987 57.1054 41792.00 41558.30 204.43
5988 57.1132 41960.00 41726.20 204.84
5989 57.1211 41972.00 41916.50 204.87
5990 57.1290 42522.00 42119.40 206.21
5991 57.1369 42770.00 42318.20 206.81
5992 57.1448 43065.00 42490.40 207.52
5993 57.1526 43082.00 42609.90 207.56
5994 57.1605 42956.00 42653.40 207.26
5995 57.1684 42726.00 42608.50 206.70
5996 57.1763 42476.00 42482.50 206.10
5997 57.1842 42851.00 42299.90 207.01
5998 57.1921 42163.00 42091.90 205.34
5999 57.1999 41921.00 41885.00 204.75
6000 57.2078 42105.00 41696.20 205.20
6001 57.2157 41573.00 41534.10 203.90
6002 57.2236 41885.00 41401.40 204.66
6003 57.2314 41503.00 41297.50 203.72
6004 57.2393 41193.00 41219.80 202.96
6005 57.2472 40800.00 41164.60 201.99
6006 57.2551 41352.00 41128.60 203.35
6007 57.2630 41114.00 41108.40 202.77
6008 57.2709 41351.00 41101.70 203.35
6009 57.2787 40962.00 41106.50 202.39
6010 57.2866 41451.00 41121.40 203.60
6011 57.2945 41132.00 41144.60 202.81
6012 57.3024 41286.00 41174.00 203.19
6013 57.3103 41327.00 41206.60 203.29
6014 57.3181 40903.00 41238.10 202.24
6015 57.3260 40866.00 41263.30 202.15
6016 57.3339 40954.00 41276.70 202.37
6017 57.3418 41281.00 41274.00 203.18
6018 57.3497 41140.00 41254.00 202.83
6019 57.3576 41152.00 41219.30 202.86
6020 57.3654 41397.00 41175.60 203.46
6021 57.3733 41108.00 41129.20 202.75
6022 57.3812 41214.00 41084.60 203.01
6023 57.3891 40809.00 41044.60 202.01
6024 57.3970 41095.00 41010.40 202.72
6025 57.4048 40808.00 40982.20 202.01
6026 57.4127 40757.00 40959.60 201.88
6027 57.4206 40797.00 40941.90 201.98
6028 57.4285 40820.00 40928.30 202.04
6029 57.4364 41041.00 40917.90 202.59
6030 57.4442 40814.00 40909.90 202.02
6031 57.4521 40795.00 40903.60 201.98
6032 57.4600 40794.00 40898.70 201.98
6033 57.4679 40945.00 40894.60 202.35
6034 57.4758 40866.00 40891.30 202.15
6035 57.4837 40858.00 40888.50 202.13
6036 57.4915 40599.00 40886.10 201.49
6037 57.4994 40928.00 40884.00 202.31
6038 57.5073 40863.00 40882.20 202.15
6039 57.5152 40715.00 40880.60 201.78
6040 57.5231 40521.00 40879.20 201.30
6041 57.5309 41117.00 40878.00 202.77
6042 57.5388 40665.00 40877.00 201.66
6043 57.5467 40715.00 40876.00 201.78
6044 57.5546 41159.00 40875.20 202.88
6045 57.5625 40384.00 40874.60 200.96
6046 57.5704 40963.00 40874.00 202.39
6047 57.5782 41019.00 40873.50 202.53
6048 57.5861 40769.00 40873.00 201.91
6049 57.5940 40942.00 40872.70 202.34
6050 57.6019 40788.00 40872.40 201.96
6051 57.6098 40971.00 40872.30 202.41
6052 57.6176 40709.00 40872.10 201.76
6053 57.6255 40965.00 40872.00 202.40
6054 57.6334 40621.00 40872.00 201.55
6055 57.6413 41073.00 40872.10 202.66
6056 57.6492 40814.00 40872.10 202.02
6057 57.6571 40752.00 40872.30 201.87
6058 57.6649 40870.00 40872.50 202.16
6059 57.6728 40884.00 40872.70 202.20
6060 57.6807 40631.00 40873.00 201.57
6061 57.6886 40849.00 40873.30 202.11
6062 57.6964 40708.00 40873.70 201.76
6063 57.7043 40820.00 40874.10 202.04
6064 57.7122 40486.00 40874.60 201.21
6065 57.7201 40978.00 40875.10 202.43
6066 57.7280 40832.00 40875.60 202.07
6067 57.7359 41064.00 40876.30 202.64
6068 57.7437 40820.00 40876.90 202.04
6069 57.7516 40718.00 40877.60 201.79
6070 57.7595 40847.00 40878.40 202.11
6071 57.7674 40935.00 40877.00 202.32
6072 57.7753 40998.00 40877.90 202.48
6073 57.7831 40957.00 40878.80 202.38
6074 57.7910 41159.00 40879.80 202.88
6075 57.7989 40914.00 40880.80 202.27
6076 57.8068 40918.00 40880.00 202.28
6077 57.8147 40905.00 40881.20 202.25
6078 57.8226 41233.00 40882.50 203.06
6079 57.8304 40828.00 40883.80 202.06
6080 57.8383 40521.00 40885.20 201.30
6081 57.8462 41017.00 40886.60 202.53
6082 57.8541 40827.00 40888.20 202.06
6083 57.8620 40865.00 40889.80 202.15
6084 57.8698 41040.00 40891.50 202.58
6085 57.8777 40711.00 40893.30 201.77
6086 57.8856 40765.00 40895.20 201.90
6087 57.8935 41140.00 40897.20 202.83
6088 57.9014 41096.00 40899.40 202.72
6089 57.9092 40911.00 40901.60 202.26
6090 57.9171 40877.00 40904.00 202.18
6091 57.9250 40570.00 40906.50 201.42
6092 57.9329 41079.00 40909.10 202.68
6093 57.9408 40841.00 40912.00 202.09
6094 57.9487 41158.00 40914.90 202.87
6095 57.9565 41104.00 40918.10 202.74
6096 57.9644 40980.00 40921.50 202.43
6097 57.9723 40862.00 40925.10 202.14
6098 57.9802 40891.00 40928.90 202.21
6099 57.9881 40608.00 40933.00 201.51
6100 57.9959 41355.00 40937.30 203.36
6101 58.0038 40769.00 40942.00 201.91
6102 58.0117 40376.00 40946.90 200.94
6103 58.0196 41086.00 40952.30 202.70
6104 58.0275 40776.00 40958.00 201.93
6105 58.0354 40551.00 40964.20 201.37
6106 58.0432 40623.00 40970.90 201.55
6107 58.0511 40803.00 40978.10 202.00
6108 58.0590 41353.00 40985.90 203.35
6109 58.0669 40995.00 40994.40 202.47
6110 58.0748 40855.00 41003.70 202.13
6111 58.0826 40698.00 41013.90 201.74
6112 58.0905 41080.00 41025.10 202.68
6113 58.0984 40935.00 41037.60 202.32
6114 58.1063 40747.00 41051.50 201.86
6115 58.1142 41427.00 41067.20 203.54
6116 58.1221 41255.00 41085.20 203.11
6117 58.1299 40772.00 41106.10 201.92
6118 58.1378 41120.00 41130.70 202.78
6119 58.1457 41430.00 41159.80 203.54
6120 58.1536 41198.00 41194.70 202.97
6121 58.1614 41109.00 41236.60 202.75
6122 58.1693 41249.00 41286.80 203.10
6123 58.1772 41448.00 41346.30 203.59
6124 58.1851 41200.00 41415.60 202.98
6125 58.1930 41364.00 41494.70 203.38
6126 58.2009 41652.00 41582.10 204.09
6127 58.2087 41671.00 41675.10 204.13
6128 58.2166 41763.00 41769.10 204.36
6129 58.2245 41994.00 41859.30 204.92
6130 58.2324 41785.00 41940.60 204.41
6131 58.2403 41953.00 42010.80 204.82
6132 58.2481 41995.00 42073.70 204.93
6133 58.2560 41958.00 42136.80 204.84
6134 58.2639 42197.00 42221.70 205.42
6135 58.2718 42643.00 42344.80 206.50
6136 58.2797 42931.00 42526.70 207.20
6137 58.2876 42977.00 42790.30 207.31
6138 58.2954 43200.00 43159.90 207.85
6139 58.3033 43401.00 43659.00 208.33
6140 58.3112 44894.00 44310.00 211.88
6141 58.3191 44934.00 45127.00 211.98
6142 58.3270 45870.00 46112.50 214.17
6143 58.3348 47681.00 47244.40 218.36
6144 58.3427 48862.00 48469.50 221.05
6145 58.3506 49812.00 49696.60 223.19
6146 58.3585 51405.00 50799.90 226.73
6147 58.3664 52055.00 51606.60 228.16
6148 58.3742 52805.00 51976.00 229.79
6149 58.3821 52487.00 51818.00 229.10
6150 58.3900 51429.00 51155.90 226.78
6151 58.3979 50206.00 50123.30 224.07
6152 58.4058 49336.00 48907.40 222.12
6153 58.4137 47740.00 47679.70 218.49
6154 58.4215 47091.00 46555.10 217.01
6155 58.4294 45649.00 45598.60 213.66
6156 58.4373 45134.00 44835.40 212.45
6157 58.4452 44518.00 44268.10 210.99
6158 58.4531 44327.00 43882.30 210.54
6159 58.4609 43834.00 43653.20 209.37
6160 58.4688 43729.00 43548.30 209.12
6161 58.4767 43480.00 43530.60 208.52
6162 58.4846 43268.00 43558.80 208.01
6163 58.4925 43643.00 43590.10 208.91
6164 58.5004 43625.00 43583.80 208.87
6165 58.5082 43448.00 43509.20 208.44
6166 58.5161 43301.00 43354.70 208.09
6167 58.5240 43101.00 43131.50 207.61
6168 58.5319 43076.00 42867.40 207.55
6169 58.5398 42305.00 42592.80 205.68
6170 58.5476 42390.00 42330.90 205.89
6171 58.5555 41906.00 42095.50 204.71
6172 58.5634 41802.00 41892.60 204.46
6173 58.5713 41295.00 41723.40 203.21
6174 58.5792 41385.00 41585.50 203.43
6175 58.5871 41345.00 41475.60 203.34
6176 58.5949 41173.00 41388.60 202.91
6177 58.6028 41337.00 41320.00 203.32
6178 58.6107 41095.00 41265.60 202.72
6179 58.6186 41213.00 41221.90 203.01
6180 58.6264 40868.00 41186.20 202.16
6181 58.6343 41359.00 41156.30 203.37
6182 58.6422 40895.00 41130.90 202.23
6183 58.6501 41089.00 41108.90 202.70
6184 58.6580 41107.00 41089.60 202.75
6185 58.6659 40999.00 41072.50 202.48
6186 58.6737 40978.00 41057.20 202.43
6187 58.6816 41182.00 41043.40 202.93
6188 58.6895 41023.00 41030.90 202.54
6189 58.6974 41039.00 41019.50 202.58
6190 58.7053 40723.00 41009.20 201.80
6191 58.7132 40740.00 40999.80 201.84
6192 58.7210 40752.00 40991.10 201.87
6193 58.7289 41105.00 40983.10 202.74
6194 58.7368 41343.00 40975.80 203.33
6195 58.7447 40812.00 40969.00 202.02
6196 58.7526 40967.00 40962.70 202.40
6197 58.7604 40919.00 40956.80 202.28
6198 58.7683 41121.00 40951.40 202.78
6199 58.7762 41030.00 40946.40 202.56
6200 58.7841 40969.00 40941.70 202.41
6201 58.7920 41308.00 40937.30 203.24
6202 58.7998 40526.00 40933.20 201.31
6203 58.8077 41008.00 40929.40 202.50
6204 58.8156 40975.00 40925.90 202.42
6205 58.8235 40878.00 40922.60 202.18
6206 58.8314 41009.00 40919.50 202.51
6207 58.8392 40840.00 40934.10 202.09
6208 58.8471 41251.00 40931.70 203.10
6209 58.8550 40960.00 40929.40 202.39
6210 58.8629 40598.00 40927.50 201.49
6211 58.8708 40994.00 40925.10 202.47
6212 58.8787 41264.00 40923.70 203.13
6213 58.8865 40834.00 40922.60 202.07
6214 58.8944 40667.00 40921.90 201.66
6215 58.9023 41168.00 40921.40 202.90
6216 58.9102 40919.00 40921.20 202.28
6217 58.9181 41284.00 40921.20 203.18
6218 58.9259 40729.00 40921.20 201.81
6219 58.9338 40905.00 40921.10 202.25
6220 58.9417 40643.00 40920.60 201.60
6221 58.9496 41263.00 40919.70 203.13
6222 58.9575 41147.00 40918.20 202.85
6223 58.9654 40940.00 40916.20 202.34
6224 58.9732 40922.00 40913.80 202.29
6225 58.9811 41205.00 40911.30 202.99
6226 58.9890 40749.00 40908.80 201.86
6227 58.9969 40667.00 40906.50 201.66
6228 59.0048 40901.00 40904.40 202.24
6229 59.0126 40838.00 40902.60 202.08
6230 59.0205 41207.00 40901.10 202.99
6231 59.0284 40732.00 40899.80 201.82
6232 59.0363 40671.00 40898.60 201.67
6233 59.0442 40828.00 40897.70 202.06
6234 59.0521 40620.00 40896.90 201.54
6235 59.0599 40825.00 40896.10 202.05
6236 59.0678 40603.00 40895.50 201.50
6237 59.0757 40855.00 40894.90 202.13
6238 59.0836 40979.00 40894.50 202.43
6239 59.0914 41045.00 40894.10 202.60
6240 59.0993 41021.00 40893.80 202.54
6241 59.1072 40950.00 40893.50 202.36
6242 59.1151 41102.00 40893.30 202.74
6243 59.1230 41001.00 40893.10 202.49
6244 59.1309 40766.00 40892.90 201.91
6245 59.1387 41387.00 40892.80 203.44
6246 59.1466 40551.00 40892.70 201.37
6247 59.1545 40748.00 40892.70 201.86
6248 59.1624 41312.00 40892.70 203.25
6249 59.1703 40842.00 40892.70 202.09
6250 59.1782 40746.00 40892.80 201.86
6251 59.1860 40761.00 40892.90 201.89
6252 59.1939 41190.00 40893.00 202.95
6253 59.2018 41120.00 40893.20 202.78
6254 59.2097 41155.00 40893.40 202.87
6255 59.2176 41200.00 40893.60 202.98
6256 59.2254 41152.00 40893.90 202.86
6257 59.2333 41112.00 40894.20 202.76
6258 59.2412 40779.00 40894.50 201.94
6259 59.2491 40718.00 40894.80 201.79
6260 59.2570 40696.00 40895.20 201.73
6261 59.2648 41215.00 40895.70 203.01
6262 59.2727 40979.00 40896.10 202.43
6263 59.2806 41044.00 40896.60 202.59
6264 59.2885 40769.00 40897.10 201.91
6265 59.2964 40826.00 40897.70 202.05
6266 59.3042 40969.00 40898.30 202.41
6267 59.3121 41037.00 40898.90 202.58
6268 59.3200 40780.00 40899.60 201.94
6269 59.3279 40840.00 40900.30 202.09
6270 59.3358 40617.00 40901.00 201.54
6271 59.3437 40683.00 40901.80 201.70
6272 59.3515 40785.00 40902.60 201.95
6273 59.3594 40785.00 40903.40 201.95
6274 59.3673 41151.00 40904.30 202.86
6275 59.3752 41171.00 40905.30 202.91
6276 59.3831 41114.00 40906.20 202.77
6277 59.3909 41027.00 40907.30 202.55
6278 59.3988 40869.00 40908.30 202.16
6279 59.4067 40633.00 40909.40 201.58
6280 59.4146 41000.00 40910.60 202.49
6281 59.4225 41300.00 40911.80 203.22
6282 59.4304 40745.00 40913.10 201.85
6283 59.4382 40654.00 40914.40 201.63
6284 59.4461 41008.00 40915.70 202.50
6285 59.4540 41149.00 40917.20 202.85
6286 59.4619 40975.00 40918.60 202.42
6287 59.4698 40798.00 40920.20 201.99
6288 59.4776 40852.00 40921.80 202.12
6289 59.4855 41020.00 40923.40 202.53
6290 59.4934 41157.00 40925.20 202.87
6291 59.5013 40780.00 40927.00 201.94
6292 59.5092 40694.00 40928.90 201.73
6293 59.5171 40834.00 40930.80 202.07
6294 59.5249 41182.00 40932.80 202.93
6295 59.5328 40754.00 40935.00 201.88
6296 59.5407 41192.00 40937.20 202.96
6297 59.5486 40988.00 40939.40 202.46
6298 59.5564 41231.00 40941.80 203.05
6299 59.5643 41261.00 40944.30 203.13
6300 59.5722 40913.00 40946.90 202.27
6301 59.5801 41227.00 40949.60 203.04
6302 59.5880 40877.00 40952.40 202.18
6303 59.5959 40749.00 40955.40 201.86
6304 59.6037 40859.00 40958.40 202.14
6305 59.6116 40804.00 40961.60 202.00
6306 59.6195 41195.00 40964.90 202.97
6307 59.6274 41000.00 40968.40 202.49
6308 59.6353 41179.00 40972.10 202.93
6309 59.6432 40875.00 40975.90 202.18
6310 59.6510 40981.00 40979.90 202.44
6311 59.6589 40649.00 40984.00 201.62
6312 59.6668 41009.00 40988.40 202.51
6313 59.6747 40999.00 40993.00 202.48
6314 59.6826 41168.00 40997.80 202.90
6315 59.6904 40869.00 41002.80 202.16
6316 59.6983 40666.00 41008.10 201.66
6317 59.7062 40914.00 41013.60 202.27
6318 59.7141 40794.00 41019.50 201.98
6319 59.7220 41162.00 41025.60 202.88
6320 59.7298 41051.00 41032.10 202.61
6321 59.7377 41343.00 41038.90 203.33
6322 59.7456 41191.00 41046.10 202.96
6323 59.7535 40817.00 41053.80 202.03
6324 59.7614 40903.00 41061.80 202.24
6325 59.7692 41109.00 41070.30 202.75
6326 59.7771 40887.00 41079.40 202.21
6327 59.7850 41368.00 41089.00 203.39
6328 59.7929 41176.00 41099.20 202.92
6329 59.8008 41538.00 41110.10 203.81
6330 59.8087 41097.00 41121.70 202.72
6331 59.8165 40927.00 41134.00 202.30
6332 59.8244 40841.00 41147.30 202.09
6333 59.8323 40716.00 41161.40 201.78
6334 59.8402 41292.00 41176.60 203.20
6335 59.8481 41039.00 41192.90 202.58
6336 59.8559 40769.00 41210.50 201.91
6337 59.8638 41127.00 41229.50 202.80
6338 59.8717 40951.00 41250.00 202.36
6339 59.8796 41492.00 41272.20 203.70
6340 59.8875 41540.00 41296.40 203.81
6341 59.8954 40984.00 41322.70 202.45
6342 59.9032 41344.00 41351.40 203.33
6343 59.9111 41275.00 41382.90 203.16
6344 59.9190 41547.00 41417.50 203.83
6345 59.9269 41210.00 41455.70 203.00
6346 59.9348 41234.00 41497.80 203.06
6347 59.9426 40926.00 41544.60 202.30
6348 59.9505 41421.00 41596.80 203.52
6349 59.9584 41173.00 41655.20 202.91
6350 59.9663 41398.00 41721.00 203.46
6351 59.9742 41323.00 41795.70 203.28
6352 59.9821 41613.00 41881.10 203.99
6353 59.9899 41856.00 41980.60 204.59
6354 59.9978 41678.00 42095.80 204.15
6355 60.0057 41774.00 42233.40 204.39
6356 60.0136 42060.00 42400.50 205.09
6357 60.0215 42506.00 42607.70 206.17
6358 60.0293 42781.00 42870.00 206.84
6359 60.0372 43283.00 43206.70 208.05
6360 60.0451 43380.00 43643.20 208.28
6361 60.0530 44481.00 44211.40 210.90
6362 60.0609 45214.00 44946.70 212.64
6363 60.0687 46401.00 45884.90 215.41
6364 60.0766 47954.00 47061.20 218.98
6365 60.0845 49108.00 48498.90 221.60
6366 60.0924 50772.00 50197.10 225.33
6367 60.1003 53128.00 52122.70 230.49
6368 60.1082 54951.00 54192.50 234.42
6369 60.1160 56617.00 56268.60 237.94
6370 60.1239 59078.00 58135.70 243.06
6371 60.1318 60350.00 59535.60 245.66
6372 60.1397 60932.00 60220.90 246.84
6373 60.1476 61377.00 60034.50 247.74
6374 60.1554 59654.00 59010.30 244.24
6375 60.1633 57335.00 57321.50 239.45
6376 60.1712 54938.00 55271.40 234.39
6377 60.1791 52723.00 53134.50 229.62
6378 60.1870 50700.00 51104.30 225.17
6379 60.1948 48831.00 49292.70 220.98
6380 60.2027 47244.00 47743.50 217.36
6381 60.2106 46029.00 46468.40 214.54
6382 60.2185 45620.00 45448.20 213.59
6383 60.2264 44729.00 44652.00 211.49
6384 60.2342 44263.00 44040.70 210.39
6385 60.2421 43744.00 43577.40 209.15
6386 60.2500 43358.00 43228.10 208.23
6387 60.2579 43018.00 42963.50 207.41
6388 60.2658 42669.00 42760.60 206.57
6389 60.2737 42870.00 42604.60 207.05
6390 60.2815 41871.00 42482.50 204.62
6391 60.2894 42139.00 42385.90 205.28
6392 60.2973 42445.00 42309.00 206.02
6393 60.3052 42050.00 42248.00 205.06
6394 60.3131 42397.00 42200.30 205.90
6395 60.3209 42339.00 42163.90 205.76
6396 60.3288 41805.00 42137.70 204.46
6397 60.3367 42065.00 42120.50 205.10
6398 60.3446 42171.00 42111.90 205.36
6399 60.3525 42096.00 42111.20 205.17
6400 60.3604 41820.00 42118.30 204.50
6401 60.3682 41945.00 42133.00 204.80
6402 60.3761 41615.00 42155.50 204.00
6403 60.3840 42122.00 42185.80 205.24
6404 60.3919 41339.00 42224.30 203.32
6405 60.3998 41692.00 42271.50 204.19
6406 60.4076 42082.00 42328.10 205.14
6407 60.4155 42302.00 42394.90 205.67
6408 60.4234 42153.00 42473.00 205.31
6409 60.4313 42108.00 42563.90 205.20
6410 60.4392 42566.00 42669.40 206.32
6411 60.4470 42229.00 42791.50 205.50
6412 60.4549 42192.00 42933.20 205.41
6413 60.4628 42763.00 43098.10 206.79
6414 60.4707 42634.00 43291.80 206.48
6415 60.4786 43260.00 43521.60 207.99
6416 60.4865 43130.00 43798.10 207.68
6417 60.4943 43712.00 44137.00 209.07
6418 60.5022 43960.00 44559.60 209.67
6419 60.5101 44827.00 45096.50 211.72
6420 60.5180 45307.00 45790.60 212.85
6421 60.5259 46885.00 46696.00 216.53
6422 60.5337 47435.00 47879.10 217.80
6423 60.5416 49406.00 49420.10 222.27
6424 60.5495 51600.00 51402.90 227.16
6425 60.5574 54532.00 53901.70 233.52
6426 60.5653 57518.00 56974.70 239.83
6427 60.5732 61073.00 60633.30 247.13
6428 60.5810 65310.00 64828.30 255.56
6429 60.5889 69976.00 69397.00 264.53
6430 60.5968 74775.00 74038.70 273.45
6431 60.6047 79084.00 78314.60 281.22
6432 60.6126 82327.00 81657.30 286.93
6433 60.6204 83643.00 83483.80 289.21
6434 60.6283 83651.00 83397.10 289.23
6435 60.6362 81614.00 81369.60 285.68
6436 60.6441 77188.00 77786.10 277.83
6437 60.6520 71844.00 73284.70 268.04
6438 60.6598 67217.00 68496.10 259.26
6439 60.6677 62040.00 63881.30 249.08
6440 60.6756 58349.00 59726.50 241.55
6441 60.6835 55220.00 56147.90 234.99
6442 60.6914 52844.00 53178.30 229.88
6443 60.6992 50398.00 50787.60 224.49
6444 60.7071 49061.00 48904.90 221.50
6445 60.7150 47348.00 47449.50 217.60
6446 60.7229 46947.00 46335.30 216.67
6447 60.7308 46059.00 45486.20 214.61
6448 60.7387 45210.00 44833.40 212.63
6449 60.7465 44898.00 44325.00 211.89
6450 60.7544 43826.00 43921.30 209.35
6451 60.7623 43765.00 43594.10 209.20
6452 60.7702 43274.00 43322.60 208.02
6453 60.7781 43184.00 43093.50 207.81
6454 60.7859 42900.00 42897.00 207.12
6455 60.7938 42534.00 42726.90 206.24
6456 60.8017 42588.00 42578.20 206.37
6457 60.8096 42727.00 42447.40 206.71
6458 60.8175 42747.00 42331.90 206.75
6459 60.8254 42106.00 42229.80 205.20
6460 60.8332 42128.00 42139.20 205.25
6461 60.8411 42029.00 42059.10 205.01
6462 60.8490 41750.00 41988.50 204.33
6463 60.8569 41873.00 41926.80 204.63
6464 60.8648 41854.00 41873.40 204.58
6465 60.8726 41696.00 41827.60 204.20
6466 60.8805 41557.00 41789.00 203.85
6467 60.8884 41854.00 41756.80 204.58
6468 60.8963 41635.00 41730.00 204.05
6469 60.9042 41747.00 41707.40 204.32
6470 60.9120 41383.00 41686.70 203.43
6471 60.9199 41451.00 41665.80 203.60
6472 60.9278 41500.00 41642.10 203.71
6473 60.9357 41194.00 41613.70 202.96
6474 60.9436 41809.00 41580.20 204.47
6475 60.9515 41580.00 41542.70 203.91
6476 60.9593 41270.00 41503.20 203.15
6477 60.9672 41382.00 41464.20 203.43
6478 60.9751 41585.00 41427.10 203.92
6479 60.9830 41432.00 41392.90 203.55
6480 60.9909 41403.00 41362.20 203.48
6481 60.9987 41132.00 41334.80 202.81
6482 61.0066 41434.00 41310.60 203.55
6483 61.0145 41126.00 41289.30 202.79
6484 61.0224 41357.00 41270.50 203.36
6485 61.0303 41361.00 41253.90 203.37
6486 61.0382 41557.00 41239.00 203.85
6487 61.0460 41484.00 41225.50 203.68
6488 61.0539 41341.00 41213.30 203.32
6489 61.0618 41173.00 41202.10 202.91
6490 61.0697 41163.00 41191.70 202.89
6491 61.0776 41078.00 41182.10 202.68
6492 61.0854 41404.00 41173.20 203.48
6493 61.0933 40768.00 41164.90 201.91
6494 61.1012 41021.00 41157.20 202.54
6495 61.1091 40505.00 41150.00 201.26
6496 61.1170 41270.00 41143.30 203.15
6497 61.1248 41381.00 41137.00 203.42
6498 61.1327 41076.00 41131.10 202.67
6499 61.1406 41301.00 41125.70 203.23
6500 61.1485 41387.00 41120.60 203.44
6501 61.1564 41324.00 41115.90 203.28
6502 61.1642 41058.00 41111.50 202.63
6503 61.1721 41178.00 41107.50 202.92
6504 61.1800 41061.00 41103.80 202.63
6505 61.1879 41631.00 41100.30 204.04
6506 61.1958 41292.00 41097.20 203.20
6507 61.2037 41416.00 41094.30 203.51
6508 61.2115 41396.00 41091.70 203.46
6509 61.2194 41246.00 41089.40 203.09
6510 61.2273 40819.00 41087.30 202.04
6511 61.2352 41338.00 41085.50 203.32
6512 61.2431 41114.00 41083.90 202.77
6513 61.2509 40980.00 41082.50 202.43
6514 61.2588 41142.00 41081.40 202.84
6515 61.2667 40918.00 41080.50 202.28
6516 61.2746 41318.00 41079.90 203.27
6517 61.2825 41127.00 41079.50 202.80
6518 61.2904 40778.00 41079.30 201.94
6519 61.2982 41144.00 41079.30 202.84
6520 61.3061 41426.00 41079.60 203.53
6521 61.3140 41128.00 41080.10 202.80
6522 61.3219 41244.00 41080.80 203.09
6523 61.3298 40928.00 41081.80 202.31
6524 61.3376 41067.00 41083.00 202.65
6525 61.3455 41230.00 41084.50 203.05
6526 61.3534 40933.00 41086.20 202.32
6527 61.3613 40841.00 41088.10 202.09
6528 61.3692 40822.00 41090.30 202.04
6529 61.3770 41338.00 41092.80 203.32
6530 61.3849 41143.00 41117.50 202.84
6531 61.3928 41152.00 41120.70 202.86
6532 61.4007 40853.00 41124.30 202.12
6533 61.4086 41471.00 41128.10 203.64
6534 61.4165 40905.00 41132.30 202.25
6535 61.4243 41683.00 41136.80 204.16
6536 61.4322 40948.00 41141.70 202.36
6537 61.4401 41277.00 41147.00 203.17
6538 61.4480 41272.00 41152.60 203.15
6539 61.4559 40960.00 41158.70 202.39
6540 61.4637 41245.00 41165.20 203.09
6541 61.4716 40821.00 41172.20 202.04
6542 61.4795 41066.00 41179.80 202.65
6543 61.4874 41207.00 41187.80 202.99
6544 61.4953 41421.00 41196.40 203.52
6545 61.5032 41114.00 41205.60 202.77
6546 61.5110 41410.00 41215.50 203.49
6547 61.5189 41300.00 41226.10 203.22
6548 61.5268 41681.00 41237.40 204.16
6549 61.5347 41121.00 41249.60 202.78
6550 61.5426 41425.00 41262.60 203.53
6551 61.5504 41266.00 41276.70 203.14
6552 61.5583 41224.00 41291.70 203.04
6553 61.5662 41554.00 41308.00 203.85
6554 61.5741 41303.00 41325.50 203.23
6555 61.5820 41451.00 41344.30 203.60
6556 61.5898 41476.00 41364.80 203.66
6557 61.5977 41275.00 41386.90 203.16
6558 61.6056 41210.00 41410.90 203.00
6559 61.6135 41414.00 41437.00 203.50
6560 61.6214 41416.00 41465.50 203.51
6561 61.6292 41360.00 41496.60 203.37
6562 61.6371 41369.00 41530.80 203.39
6563 61.6450 41605.00 41568.50 203.97
6564 61.6529 41699.00 41610.40 204.20
6565 61.6608 41615.00 41657.30 204.00
6566 61.6687 41746.00 41710.30 204.32
6567 61.6765 41768.00 41770.70 204.37
6568 61.6844 41869.00 41840.70 204.62
6569 61.6923 41632.00 41922.80 204.04
6570 61.7002 42231.00 42020.20 205.50
6571 61.7081 41888.00 42136.80 204.67
6572 61.7160 41995.00 42276.90 204.93
6573 61.7238 41871.00 42445.40 204.62
6574 61.7317 42384.00 42646.70 205.87
6575 61.7396 42831.00 42884.10 206.96
6576 61.7475 43194.00 43159.70 207.83
6577 61.7553 43433.00 43472.00 208.41
6578 61.7632 43390.00 43814.90 208.30
6579 61.7711 43861.00 44177.00 209.43
6580 61.7790 43967.00 44541.60 209.68
6581 61.7869 44404.00 44884.50 210.72
6582 61.7948 44765.00 45189.60 211.58
6583 61.8026 45024.00 45453.00 212.19
6584 61.8105 45397.00 45695.30 213.07
6585 61.8184 45496.00 45962.80 213.30
6586 61.8263 45718.00 46321.40 213.82
6587 61.8342 46317.00 46844.60 215.21
6588 61.8420 47273.00 47610.90 217.42
6589 61.8499 48331.00 48698.20 219.84
6590 61.8578 50106.00 50182.40 223.84
6591 61.8657 52088.00 52128.70 228.23
6592 61.8736 54896.00 54587.60 234.30
6593 61.8815 58374.00 57570.20 241.61
6594 61.8893 61805.00 61021.40 248.61
6595 61.8972 66025.00 64801.50 256.95
6596 61.9051 70486.00 68661.80 265.49
6597 61.9130 73953.00 72213.80 271.94
6598 61.9209 76599.00 74970.00 276.77
6599 61.9287 78417.00 76437.10 280.03
6600 61.9366 77613.00 76285.60 278.59
6601 61.9445 75283.00 74504.30 274.38
6602 61.9524 72101.00 71435.90 268.52
6603 61.9603 67976.00 67639.10 260.72
6604 61.9682 64210.00 63633.80 253.40
6605 61.9760 59939.00 59792.50 244.82
6606 61.9839 57487.00 56340.80 239.76
6607 61.9918 54296.00 53382.60 233.01
6608 61.9997 51779.00 50929.80 227.55
6609 62.0076 49929.00 48966.30 223.45
6610 62.0154 48308.00 47426.00 219.79
6611 62.0233 46910.00 46240.00 216.59
6612 62.0312 46007.00 45336.70 214.49
6613 62.0391 45026.00 44648.80 212.19
6614 62.0470 44254.00 44121.70 210.37
6615 62.0549 44041.00 43711.60 209.86
6616 62.0627 43455.00 43386.40 208.46
6617 62.0706 42996.00 43122.50 207.35
6618 62.0785 42570.00 42903.90 206.32
6619 62.0864 42475.00 42718.90 206.10
6620 62.0942 42429.00 42560.30 205.98
6621 62.1021 41804.00 42422.80 204.46
6622 62.1100 42142.00 42302.20 205.29
6623 62.1179 42146.00 42195.80 205.29
6624 62.1258 41985.00 42101.50 204.90
6625 62.1337 41967.00 42017.60 204.86
6626 62.1415 41721.00 41942.60 204.26
6627 62.1494 41847.00 41875.20 204.57
6628 62.1573 41770.00 41814.50 204.38
6629 62.1652 41320.00 41759.70 203.27
6630 62.1731 41295.00 41710.10 203.21
6631 62.1810 41553.00 41665.00 203.85
6632 62.1888 41590.00 41624.00 203.94
6633 62.1967 41238.00 41586.50 203.07
6634 62.2046 41616.00 41552.30 204.00
6635 62.2125 41399.00 41520.90 203.47
6636 62.2203 41376.00 41492.10 203.41
6637 62.2282 41625.00 41465.70 204.02
6638 62.2361 41680.00 41441.30 204.16
6639 62.2440 41440.00 41418.80 203.57
6640 62.2519 41220.00 41398.10 203.03
6641 62.2598 41425.00 41378.90 203.53
6642 62.2676 41484.00 41361.20 203.68
6643 62.2755 41291.00 41344.80 203.20
6644 62.2834 41582.00 41329.50 203.92
6645 62.2913 41207.00 41315.40 202.99
6646 62.2992 41113.00 41302.30 202.76
6647 62.3070 41926.00 41290.20 204.76
6648 62.3149 41420.00 41278.90 203.52
6649 62.3228 40858.00 41268.40 202.13
6650 62.3307 41524.00 41258.70 203.77
6651 62.3386 41343.00 41249.70 203.33
6652 62.3465 41363.00 41241.30 203.38
6653 62.3543 41378.00 41233.60 203.42
6654 62.3622 41038.00 41226.40 202.58
6655 62.3701 41352.00 41219.70 203.35
6656 62.3780 41214.00 41213.60 203.01
6657 62.3859 41375.00 41208.00 203.41
6658 62.3937 41048.00 41202.80 202.60
6659 62.4016 40949.00 41198.00 202.36
6660 62.4095 41125.00 41203.60 202.79
6661 62.4174 41182.00 41199.70 202.93
6662 62.4253 41110.00 41196.20 202.76
6663 62.4332 41291.00 41175.90 203.20
6664 62.4410 40993.00 41173.20 202.47
6665 62.4489 41293.00 41170.90 203.21
6666 62.4568 41151.00 41168.90 202.86
6667 62.4647 41009.00 41167.20 202.51
6668 62.4726 41477.00 41165.80 203.66
6669 62.4804 41295.00 41164.70 203.21
6670 62.4883 41568.00 41163.90 203.88
6671 62.4962 41107.00 41163.30 202.75
6672 62.5041 41314.00 41163.00 203.26
6673 62.5120 41032.00 41163.00 202.56
6674 62.5199 41071.00 41163.30 202.66
6675 62.5277 41552.00 41163.80 203.84
6676 62.5356 41158.00 41164.60 202.87
6677 62.5435 41684.00 41165.60 204.17
6678 62.5514 41243.00 41166.90 203.08
6679 62.5592 41414.00 41181.40 203.50
6680 62.5671 41021.00 41183.40 202.54
6681 62.5750 41066.00 41185.60 202.65
6682 62.5829 41433.00 41188.00 203.55
6683 62.5908 41409.00 41190.70 203.49
6684 62.5987 41270.00 41193.70 203.15
6685 62.6065 41469.00 41197.00 203.64
6686 62.6144 41340.00 41200.60 203.32
6687 62.6223 41027.00 41204.40 202.55
6688 62.6302 41109.00 41208.60 202.75
6689 62.6381 41716.00 41213.00 204.24
6690 62.6460 41399.00 41217.80 203.47
6691 62.6538 41081.00 41222.90 202.68
6692 62.6617 41271.00 41228.40 203.15
6693 62.6696 40998.00 41234.20 202.48
6694 62.6775 41161.00 41240.40 202.88
6695 62.6853 41232.00 41246.90 203.06
6696 62.6932 41486.00 41253.90 203.68
6697 62.7011 41183.00 41261.30 202.94
6698 62.7090 41358.00 41269.10 203.37
6699 62.7169 41502.00 41277.40 203.72
6700 62.7248 41652.00 41286.20 204.09
6701 62.7326 41218.00 41295.50 203.02
6702 62.7405 41384.00 41305.30 203.43
6703 62.7484 41473.00 41315.70 203.65
6704 62.7563 41424.00 41326.80 203.53
6705 62.7642 41389.00 41338.50 203.44
6706 62.7720 41462.00 41350.90 203.62
6707 62.7799 41600.00 41364.00 203.96
6708 62.7878 41192.00 41377.90 202.96
6709 62.7957 41309.00 41392.60 203.25
6710 62.8036 41274.00 41408.30 203.16
6711 62.8115 41278.00 41424.90 203.17
6712 62.8193 41114.00 41442.60 202.77
6713 62.8272 41910.00 41461.40 204.72
6714 62.8351 41536.00 41481.40 203.80
6715 62.8430 41507.00 41502.70 203.73
6716 62.8509 41378.00 41525.40 203.42
6717 62.8587 41430.00 41549.60 203.54
6718 62.8666 41340.00 41575.60 203.32
6719 62.8745 41485.00 41603.30 203.68
6720 62.8824 41495.00 41633.00 203.70
6721 62.8903 41544.00 41664.90 203.82
6722 62.8982 41838.00 41699.20 204.54
6723 62.9060 41591.00 41736.10 203.94
6724 62.9139 41565.00 41775.80 203.88
6725 62.9218 41854.00 41818.80 204.58
6726 62.9297 41595.00 41865.30 203.95
6727 62.9376 42047.00 41915.60 205.05
6728 62.9454 41733.00 41970.30 204.29
6729 62.9533 41757.00 42029.90 204.35
6730 62.9612 41850.00 42094.90 204.57
6731 62.9691 41788.00 42165.90 204.42
6732 62.9770 41943.00 42243.90 204.80
6733 62.9849 42280.00 42329.70 205.62
6734 62.9927 42269.00 42424.30 205.59
6735 63.0006 42040.00 42528.90 205.04
6736 63.0085 42335.00 42645.10 205.76
6737 63.0164 42262.00 42774.50 205.58
6738 63.0243 42412.00 42919.40 205.94
6739 63.0321 42464.00 43082.10 206.07
6740 63.0400 42609.00 43266.60 206.42
6741 63.0479 42772.00 43476.00 206.81
6742 63.0558 42990.00 43716.80 207.34
6743 63.0637 43362.00 43996.40 208.24
6744 63.0715 43599.00 44325.60 208.80
6745 63.0794 43810.00 44720.50 209.31
6746 63.0873 44462.00 45203.10 210.86
6747 63.0952 45598.00 45804.50 213.54
6748 63.1031 46112.00 46570.40 214.74
6749 63.1110 47066.00 47554.40 216.95
6750 63.1188 48765.00 48832.20 220.83
6751 63.1267 50647.00 50490.00 225.05
6752 63.1346 52965.00 52624.60 230.14
6753 63.1425 56191.00 55331.60 237.05
6754 63.1503 59898.00 58700.50 244.74
6755 63.1582 63831.00 62786.10 252.65
6756 63.1661 68549.00 67574.70 261.82
6757 63.1740 74546.00 72968.80 273.03
6758 63.1819 80181.00 78725.00 283.16
6759 63.1898 86432.00 84437.90 293.99
6760 63.1976 91779.00 89499.30 302.95
6761 63.2055 95070.00 93179.50 308.33
6762 63.2134 96824.00 94806.90 311.17
6763 63.2213 95002.00 94002.80 308.22
6764 63.2292 90668.00 90900.00 301.11
6765 63.2370 85059.00 86097.20 291.65
6766 63.2449 79115.00 80392.90 281.27
6767 63.2528 72825.00 74505.50 269.86
6768 63.2607 67749.00 68920.00 260.29
6769 63.2686 62765.00 63923.00 250.53
6770 63.2765 59135.00 59634.90 243.18
6771 63.2843 55855.00 56082.80 236.34
6772 63.2922 53027.00 53219.80 230.28
6773 63.3001 51422.00 50958.90 226.76
6774 63.3080 49510.00 49204.20 222.51
6775 63.3159 48598.00 47856.50 220.45
6776 63.3237 47604.00 46821.60 218.18
6777 63.3316 46823.00 46022.60 216.39
6778 63.3395 45722.00 45398.70 213.83
6779 63.3474 45197.00 44902.30 212.60
6780 63.3553 44629.00 44507.70 211.26
6781 63.3632 44292.00 44174.10 210.46
6782 63.3710 44049.00 43893.00 209.88
6783 63.3789 43704.00 43653.20 209.05
6784 63.3868 43615.00 43446.00 208.84
6785 63.3947 43256.00 43265.60 207.98
6786 63.4026 43105.00 43108.00 207.62
6787 63.4104 42782.00 42970.00 206.84
6788 63.4183 43139.00 42848.50 207.70
6789 63.4262 42613.00 42741.70 206.43
6790 63.4341 42033.00 42647.90 205.02
6791 63.4420 42328.00 42565.80 205.74
6792 63.4498 42720.00 42494.10 206.69
6793 63.4577 42223.00 42432.20 205.48
6794 63.4656 42116.00 42379.50 205.22
6795 63.4735 41831.00 42335.50 204.53
6796 63.4814 42444.00 42300.00 206.02
6797 63.4893 42193.00 42273.30 205.41
6798 63.4971 42280.00 42256.00 205.62
6799 63.5050 42519.00 42249.00 206.20
6800 63.5129 42244.00 42254.30 205.53
6801 63.5208 42258.00 42274.40 205.57
6802 63.5287 42181.00 42313.10 205.38
6803 63.5365 42683.00 42375.40 206.60
6804 63.5444 42460.00 42467.60 206.06
6805 63.5523 42572.00 42597.20 206.33
6806 63.5602 43080.00 42772.00 207.56
6807 63.5681 42871.00 43000.60 207.05
6808 63.5760 43244.00 43288.20 207.95
6809 63.5838 43847.00 43639.20 209.40
6810 63.5917 43906.00 44050.90 209.54
6811 63.5996 44337.00 44512.10 210.56
6812 63.6075 44878.00 45000.60 211.84
6813 63.6153 45619.00 45488.20 213.59
6814 63.6232 46106.00 45898.90 214.72
6815 63.6311 46256.00 46179.10 215.07
6816 63.6390 45697.00 46275.60 213.77
6817 63.6469 46199.00 46162.30 214.94
6818 63.6548 45478.00 45857.50 213.26
6819 63.6626 45189.00 45416.60 212.58
6820 63.6705 44720.00 44908.30 211.47
6821 63.6784 44203.00 44389.30 210.24
6822 63.6863 43515.00 43901.90 208.60
6823 63.6942 43071.00 43466.60 207.54
6824 63.7020 43149.00 43093.20 207.72
6825 63.7099 42718.00 42783.00 206.68
6826 63.7178 42701.00 42531.60 206.64
6827 63.7257 42468.00 42332.20 206.08
6828 63.7336 42146.00 42162.60 205.29
6829 63.7415 41995.00 42042.30 204.93
6830 63.7493 42123.00 41949.80 205.24
6831 63.7572 41477.00 41878.40 203.66
6832 63.7651 41902.00 41822.90 204.70
6833 63.7730 41941.00 41779.20 204.79
6834 63.7809 42249.00 41744.40 205.55
6835 63.7887 41922.00 41716.40 204.75
6836 63.7966 41831.00 41693.70 204.53
6837 63.8045 41511.00 41675.40 203.74
6838 63.8124 41744.00 41660.70 204.31
6839 63.8203 41699.00 41649.00 204.20
6840 63.8282 41493.00 41640.10 203.70
6841 63.8360 41675.00 41633.60 204.15
6842 63.8439 41644.00 41629.30 204.07
6843 63.8518 42193.00 41627.10 205.41
6844 63.8597 41441.00 41626.90 203.57
6845 63.8676 41545.00 41628.50 203.83
6846 63.8754 41625.00 41631.90 204.02
6847 63.8833 41667.00 41637.00 204.12
6848 63.8912 41600.00 41643.90 203.96
6849 63.8991 41296.00 41652.60 203.21
6850 63.9070 41666.00 41663.00 204.12
6851 63.9148 42217.00 41675.30 205.47
6852 63.9227 41491.00 41689.40 203.69
6853 63.9306 41573.00 41705.40 203.90
6854 63.9385 41166.00 41723.60 202.89
6855 63.9464 41717.00 41743.80 204.25
6856 63.9543 41903.00 41766.50 204.70
6857 63.9621 41840.00 41791.60 204.55
6858 63.9700 41898.00 41819.50 204.69
6859 63.9779 42010.00 41850.20 204.96
6860 63.9858 42024.00 41884.20 205.00
6861 63.9937 42106.00 41921.80 205.20
6862 64.0015 42044.00 41963.30 205.05
6863 64.0094 41698.00 42009.20 204.20
6864 64.0173 42101.00 42059.90 205.18
6865 64.0252 42076.00 42116.30 205.12
6866 64.0331 42395.00 42178.90 205.90
6867 64.0409 42175.00 42248.40 205.37
6868 64.0488 42416.00 42326.30 205.95
6869 64.0567 42297.00 42413.50 205.66
6870 64.0646 42277.00 42511.80 205.61
6871 64.0725 42771.00 42623.20 206.81
6872 64.0804 42410.00 42750.30 205.94
6873 64.0882 42299.00 42897.50 205.67
6874 64.0961 42645.00 43069.40 206.51
6875 64.1040 43097.00 43273.80 207.60
6876 64.1119 43338.00 43522.00 208.18
6877 64.1198 43655.00 43829.00 208.94
6878 64.1276 43951.00 44216.00 209.65
6879 64.1355 45111.00 44710.50 212.39
6880 64.1434 45476.00 45348.20 213.25
6881 64.1513 46451.00 46169.30 215.52
6882 64.1592 46734.00 47220.10 216.18
6883 64.1671 48325.00 48543.20 219.83
6884 64.1749 50225.00 50181.80 224.11
6885 64.1828 52472.00 52155.80 229.07
6886 64.1907 55173.00 54458.40 234.89
6887 64.1986 57586.00 57036.90 239.97
6888 64.2065 60901.00 59775.00 246.78
6889 64.2143 63660.00 62465.10 252.31
6890 64.2222 65948.00 64820.30 256.80
6891 64.2301 67916.00 66499.20 260.61
6892 64.2380 68459.00 67209.10 261.65
6893 64.2459 67009.00 66809.70 258.86
6894 64.2538 65790.00 65406.40 256.50
6895 64.2616 63783.00 63305.90 252.55
6896 64.2695 61445.00 60890.40 247.88
6897 64.2774 58718.00 58485.60 242.32
6898 64.2853 56393.00 56320.70 237.47
6899 64.2932 55030.00 54537.80 234.59
6900 64.3010 53959.00 53221.50 232.29
6901 64.3089 52976.00 52414.30 230.16
6902 64.3168 52773.00 52146.60 229.72
6903 64.3247 52734.00 52436.80 229.64
6904 64.3326 53888.00 53295.60 232.14
6905 64.3404 55304.00 54726.50 235.17
6906 64.3483 56890.00 56717.50 238.52
6907 64.3562 59873.00 59226.20 244.69
6908 64.3641 62634.00 62165.60 250.27
6909 64.3720 65678.00 65376.10 256.28
6910 64.3799 69729.00 68595.00 264.06
6911 64.3877 72326.00 71445.00 268.93
6912 64.3956 74191.00 73487.10 272.38
6913 64.4035 74446.00 74314.30 272.85
6914 64.4114 73211.00 73709.30 270.58
6915 64.4193 71480.00 71760.00 267.36
6916 64.4271 67901.00 68821.70 260.58
6917 64.4350 64603.00 65362.60 254.17
6918 64.4429 60558.00 61805.40 246.09
6919 64.4508 57855.00 58438.40 240.53
6920 64.4587 54859.00 55419.50 234.22
6921 64.4666 52937.00 52824.40 230.08
6922 64.4744 50662.00 50664.90 225.08
6923 64.4823 49071.00 48916.30 221.52
6924 64.4902 47609.00 47526.90 218.20
6925 64.4981 46674.00 46442.60 216.04
6926 64.5060 46044.00 45603.00 214.58
6927 64.5138 45600.00 44953.50 213.54
6928 64.5217 44095.00 44448.30 209.99
6929 64.5296 44157.00 44049.30 210.14
6930 64.5375 43538.00 43728.70 208.66
6931 64.5454 43693.00 43466.10 209.03
6932 64.5533 43109.00 43246.10 207.63
6933 64.5611 42774.00 43059.00 206.82
6934 64.5690 42704.00 42897.50 206.65
6935 64.5769 42639.00 42756.50 206.49
6936 64.5848 42570.00 42632.40 206.32
6937 64.5926 42398.00 42522.40 205.91
6938 64.6005 41956.00 42424.30 204.83
6939 64.6084 42229.00 42336.40 205.50
6940 64.6163 42129.00 42257.60 205.25
6941 64.6242 42105.00 42186.50 205.20
6942 64.6321 41637.00 42122.30 204.05
6943 64.6399 41904.00 42064.20 204.71
6944 64.6478 41816.00 42011.40 204.49
6945 64.6557 41749.00 41963.40 204.33
6946 64.6636 41948.00 41919.50 204.81
6947 64.6715 41852.00 41879.60 204.58
6948 64.6793 41840.00 41843.10 204.55
6949 64.6872 41647.00 41809.70 204.08
6950 64.6951 41822.00 41779.20 204.50
6951 64.7030 41382.00 41751.20 203.43
6952 64.7109 41559.00 41726.80 203.86
6953 64.7187 41110.00 41703.30 202.76
6954 64.7266 41797.00 41681.80 204.44
6955 64.7345 41370.00 41662.30 203.40
6956 64.7424 41736.00 41644.40 204.29
6957 64.7503 41073.00 41628.10 202.66
6958 64.7582 41482.00 41613.30 203.67
6959 64.7660 41369.00 41601.60 203.39
6960 64.7739 41120.00 41589.60 202.78
6961 64.7818 41718.00 41578.80 204.25
6962 64.7897 41608.00 41569.30 203.98
6963 64.7976 41503.00 41560.90 203.72
6964 64.8054 41389.00 41553.60 203.44
6965 64.8133 41791.00 41547.40 204.43
6966 64.8212 41590.00 41542.30 203.94
6967 64.8291 41300.00 41538.20 203.22
6968 64.8370 41228.00 41535.10 203.05
6969 64.8449 41224.00 41533.00 203.04
6970 64.8527 41384.00 41532.00 203.43
6971 64.8606 41659.00 41531.90 204.10
6972 64.8685 41272.00 41532.90 203.15
6973 64.8764 41488.00 41534.90 203.69
6974 64.8842 41521.00 41538.00 203.77
6975 64.8921 41502.00 41542.20 203.72
6976 64.9000 41254.00 41547.50 203.11
6977 64.9079 41303.00 41554.00 203.23
6978 64.9158 41705.00 41561.70 204.22
6979 64.9237 42082.00 41570.70 205.14
6980 64.9315 41426.00 41581.10 203.53
6981 64.9394 41557.00 41593.00 203.85
6982 64.9473 41639.00 41606.50 204.06
6983 64.9552 41457.00 41621.60 203.61
6984 64.9631 41707.00 41638.60 204.22
6985 64.9709 41571.00 41657.60 203.89
6986 64.9788 41522.00 41678.80 203.77
6987 64.9867 41672.00 41702.40 204.14
6988 64.9946 41182.00 41728.60 202.93
6989 65.0025 41787.00 41757.70 204.42
6990 65.0104 41658.00 41790.20 204.10
6991 65.0182 41388.00 41826.20 203.44
6992 65.0261 41750.00 41866.40 204.33
6993 65.0340 41443.00 41911.20 203.58
6994 65.0419 41895.00 41961.40 204.68
6995 65.0498 42031.00 42017.60 205.01
6996 65.0576 41652.00 42080.80 204.09
6997 65.0655 42008.00 42152.20 204.96
6998 65.0734 42114.00 42212.10 205.22
6999 65.0813 41967.00 42305.20 204.86
7000 65.0892 42171.00 42412.70 205.36
7001 65.0971 42558.00 42538.70 206.30
7002 65.1049 42027.00 42688.40 205.01
7003 65.1128 42678.00 42869.20 206.59
7004 65.1207 42841.00 43092.30 206.98
7005 65.1286 43266.00 43372.10 208.01
7006 65.1365 43508.00 43727.50 208.59
7007 65.1443 44250.00 44182.70 210.36
7008 65.1522 44893.00 44766.60 211.88
7009 65.1601 46281.00 45511.00 215.13
7010 65.1680 46924.00 46450.30 216.62
7011 65.1759 48437.00 47613.00 220.08
7012 65.1837 49877.00 49022.40 223.33
7013 65.1916 51841.00 50683.50 227.69
7014 65.1995 53399.00 52570.70 231.08
7015 65.2074 55829.00 54621.40 236.28
7016 65.2153 57882.00 56714.90 240.59
7017 65.2232 59999.00 58663.80 244.95
7018 65.2310 60884.00 60222.80 246.75
7019 65.2389 62655.00 61139.80 250.31
7020 65.2468 61884.00 61233.60 248.76
7021 65.2547 61080.00 60479.60 247.14
7022 65.2626 59273.00 59031.90 243.46
7023 65.2704 57380.00 57152.70 239.54
7024 65.2783 54695.00 55109.20 233.87
7025 65.2862 52545.00 53106.60 229.23
7026 65.2941 50205.00 51276.90 224.07
7027 65.3020 49204.00 49676.80 221.82
7028 65.3099 47821.00 48344.60 218.68
7029 65.3177 46915.00 47268.40 216.60
7030 65.3256 46284.00 46431.50 215.14
7031 65.3335 45771.00 45806.60 213.94
7032 65.3414 45442.00 45363.40 213.17
7033 65.3493 44835.00 45074.20 211.74
7034 65.3571 44460.00 44916.80 210.85
7035 65.3650 44678.00 44876.70 211.37
7036 65.3729 45004.00 44948.70 212.14
7037 65.3808 44920.00 45137.50 211.94
7038 65.3887 45613.00 45458.60 213.57
7039 65.3966 45878.00 45937.20 214.19
7040 65.4044 46722.00 46607.60 216.15
7041 65.4123 47411.00 47510.50 217.74
7042 65.4202 48532.00 48690.60 220.30
7043 65.4281 50450.00 50185.80 224.61
7044 65.4360 52221.00 52023.80 228.52
7045 65.4438 54197.00 54211.70 232.80
7046 65.4517 57257.00 56721.10 239.28
7047 65.4596 59895.00 59463.20 244.74
7048 65.4675 62229.00 62273.30 249.46
7049 65.4754 65250.00 64896.50 255.44
7050 65.4833 67067.00 66990.90 258.97
7051 65.4911 68547.00 68204.90 261.82
7052 65.4990 67643.00 68284.10 260.08
7053 65.5069 66905.00 67190.30 258.66
7054 65.5148 63625.00 65133.40 252.24
7055 65.5226 61762.00 62469.80 248.52
7056 65.5305 58403.00 59568.00 241.67
7057 65.5384 55556.00 56713.10 235.70
7058 65.5463 52646.00 54086.20 229.45
7059 65.5542 50558.00 51776.40 224.85
7060 65.5621 49374.00 49817.80 222.20
7061 65.5699 48074.00 48201.00 219.26
7062 65.5778 46775.00 46898.60 216.27
7063 65.5857 46149.00 45869.20 214.82
7064 65.5936 45662.00 45063.30 213.69
7065 65.6015 44462.00 44439.20 210.86
7066 65.6093 44137.00 43953.40 210.09
7067 65.6172 43604.00 43572.80 208.82
7068 65.6251 43227.00 43269.60 207.91
7069 65.6330 43311.00 43023.80 208.11
7070 65.6409 42702.00 42820.60 206.65
7071 65.6488 42692.00 42649.30 206.62
7072 65.6566 42141.00 42502.70 205.28
7073 65.6645 42453.00 42375.60 206.04
7074 65.6724 41993.00 42263.90 204.92
7075 65.6803 42302.00 42165.20 205.67
7076 65.6882 42194.00 42077.30 205.41
7077 65.6960 42157.00 41998.50 205.32
7078 65.7039 41694.00 41927.70 204.19
7079 65.7118 41737.00 41863.70 204.30
7080 65.7197 41501.00 41805.80 203.72
7081 65.7276 41662.00 41753.10 204.11
7082 65.7354 41899.00 41705.10 204.69
7083 65.7433 41543.00 41661.20 203.82
7084 65.7512 41760.00 41620.90 204.35
7085 65.7591 41740.00 41583.80 204.30
7086 65.7670 41468.00 41549.60 203.64
7087 65.7749 41312.00 41518.00 203.25
7088 65.7827 41430.00 41488.80 203.54
7089 65.7906 41102.00 41461.60 202.74
7090 65.7985 41632.00 41436.40 204.04
7091 65.8064 41443.00 41413.00 203.58
7092 65.8142 41055.00 41391.00 202.62
7093 65.8221 41378.00 41370.50 203.42
7094 65.8300 41123.00 41351.40 202.79
7095 65.8379 41234.00 41333.40 203.06
7096 65.8458 41136.00 41316.50 202.82
7097 65.8537 41104.00 41300.60 202.74
7098 65.8615 41583.00 41285.70 203.92
7099 65.8694 41328.00 41271.70 203.29
7100 65.8773 41303.00 41258.40 203.23
7101 65.8852 41274.00 41245.80 203.16
7102 65.8931 41195.00 41233.90 202.97
7103 65.9010 41428.00 41222.70 203.54
7104 65.9088 41402.00 41212.10 203.48
7105 65.9167 41346.00 41202.00 203.34
7106 65.9246 40994.00 41192.40 202.47
7107 65.9325 40924.00 41183.30 202.30
7108 65.9404 41151.00 41174.70 202.86
7109 65.9482 41025.00 41166.50 202.55
7110 65.9561 41467.00 41158.60 203.63
7111 65.9640 41545.00 41151.20 203.83
7112 65.9719 40627.00 41144.10 201.56
7113 65.9798 41153.00 41137.40 202.86
7114 65.9876 41122.00 41130.90 202.79
7115 65.9955 41207.00 41124.80 202.99
7116 66.0034 40940.00 41118.90 202.34
7117 66.0113 41381.00 41113.30 203.42
7118 66.0192 41210.00 41108.00 203.00
7119 66.0270 40934.00 41102.90 202.32
7120 66.0349 41230.00 41098.10 203.05
7121 66.0428 41062.00 41093.50 202.64
7122 66.0507 41369.00 41089.10 203.39
7123 66.0586 41153.00 41084.90 202.86
7124 66.0665 41411.00 41080.90 203.50
7125 66.0743 41228.00 41077.10 203.05
7126 66.0822 40922.00 41073.50 202.29
7127 66.0901 41513.00 41060.30 203.75
7128 66.0980 41144.00 41057.20 202.84
7129 66.1059 41232.00 41054.20 203.06
7130 66.1137 40794.00 41051.30 201.98
7131 66.1216 41009.00 41048.70 202.51
7132 66.1295 41202.00 41046.20 202.98
7133 66.1374 40984.00 41043.80 202.45
7134 66.1453 41187.00 41041.70 202.95
7135 66.1532 40925.00 41039.70 202.30
7136 66.1610 41180.00 41037.80 202.93
7137 66.1689 41261.00 41036.10 203.13
7138 66.1768 40904.00 41034.50 202.25
7139 66.1847 41192.00 41033.20 202.96
7140 66.1926 40772.00 41031.90 201.92
7141 66.2004 41033.00 41030.90 202.57
7142 66.2083 41493.00 41030.00 203.70
7143 66.2162 41055.00 41029.30 202.62
7144 66.2241 40922.00 41028.80 202.29
7145 66.2320 41217.00 41028.40 203.02
7146 66.2399 41476.00 41028.30 203.66
7147 66.2477 40904.00 41028.30 202.25
7148 66.2556 41052.00 41028.50 202.61
7149 66.2635 41025.00 41029.00 202.55
7150 66.2714 40955.00 41016.90 202.37
7151 66.2793 41003.00 41017.90 202.49
7152 66.2871 41448.00 41019.20 203.59
7153 66.2950 40805.00 41020.80 202.00
7154 66.3029 40959.00 41022.70 202.38
7155 66.3108 41101.00 41024.90 202.73
7156 66.3187 40961.00 41027.40 202.39
7157 66.3266 41178.00 41030.30 202.92
7158 66.3344 40848.00 41033.50 202.11
7159 66.3423 40872.00 41037.30 202.17
7160 66.3502 40749.00 41041.50 201.86
7161 66.3581 40574.00 41046.20 201.43
7162 66.3660 41146.00 41051.50 202.85
7163 66.3738 41200.00 41057.40 202.98
7164 66.3817 41177.00 41064.00 202.92
7165 66.3896 41366.00 41071.40 203.39
7166 66.3975 41082.00 41079.80 202.69
7167 66.4054 41125.00 41089.10 202.79
7168 66.4133 40803.00 41099.50 202.00
7169 66.4211 41180.00 41111.20 202.93
7170 66.4290 41250.00 41124.40 203.10
7171 66.4369 41189.00 41139.30 202.95
7172 66.4448 41158.00 41156.10 202.87
7173 66.4526 41184.00 41175.20 202.94
7174 66.4605 41166.00 41197.10 202.89
7175 66.4684 41322.00 41222.30 203.28
7176 66.4763 41248.00 41251.70 203.10
7177 66.4842 41443.00 41286.30 203.58
7178 66.4921 41155.00 41327.70 202.87
7179 66.4999 41171.00 41378.00 202.91
7180 66.5078 41496.00 41439.90 203.71
7181 66.5157 41546.00 41517.40 203.83
7182 66.5236 41618.00 41615.10 204.01
7183 66.5315 41652.00 41738.80 204.09
7184 66.5393 41982.00 41895.30 204.90
7185 66.5472 41992.00 42092.10 204.92
7186 66.5551 42264.00 42336.90 205.58
7187 66.5630 42553.00 42636.60 206.28
7188 66.5709 43265.00 42997.10 208.00
7189 66.5788 43103.00 43420.30 207.61
7190 66.5866 43745.00 43901.00 209.15
7191 66.5945 44300.00 44425.30 210.48
7192 66.6024 44548.00 44969.20 211.06
7193 66.6103 45287.00 45496.90 212.81
7194 66.6182 45981.00 45969.10 214.43
7195 66.6260 46185.00 46353.30 214.91
7196 66.6339 46310.00 46632.30 215.20
7197 66.6418 46335.00 46798.00 215.26
7198 66.6497 46641.00 46842.40 215.96
7199 66.6576 46592.00 46749.40 215.85
7200 66.6654 46217.00 46503.50 214.98
7201 66.6733 45925.00 46107.70 214.30
7202 66.6812 45618.00 45594.20 213.58
7203 66.6891 44465.00 45016.30 210.87
7204 66.6970 44470.00 44426.90 210.88
7205 66.7049 43408.00 43868.90 208.35
7206 66.7127 43326.00 43367.00 208.15
7207 66.7206 43331.00 42932.10 208.16
7208 66.7285 42324.00 42566.60 205.73
7209 66.7364 42074.00 42265.80 205.12
7210 66.7443 42144.00 42023.20 205.29
7211 66.7521 41794.00 41830.20 204.44
7212 66.7600 41510.00 41678.40 203.74
7213 66.7679 41427.00 41559.10 203.54
7214 66.7758 41705.00 41465.00 204.22
7215 66.7837 41316.00 41390.20 203.26
7216 66.7915 41382.00 41330.60 203.43
7217 66.7994 41212.00 41281.20 203.01
7218 66.8073 41485.00 41239.80 203.68
7219 66.8152 41071.00 41204.70 202.66
7220 66.8231 41036.00 41174.40 202.57
7221 66.8310 41227.00 41148.00 203.04
7222 66.8388 41112.00 41124.60 202.76
7223 66.8467 41256.00 41103.90 203.12
7224 66.8546 41271.00 41085.30 203.15
7225 66.8625 41031.00 41068.60 202.56
7226 66.8704 41100.00 41053.50 202.73
7227 66.8782 41838.00 41039.90 204.54
7228 66.8861 41057.00 41027.50 202.62
7229 66.8940 40856.00 41016.10 202.13
7230 66.9019 41084.00 41005.70 202.69
7231 66.9098 40997.00 40996.10 202.48
7232 66.9176 41007.00 40987.30 202.50
7233 66.9255 41059.00 40979.20 202.63
7234 66.9334 40915.00 40971.70 202.27
7235 66.9413 40743.00 40964.70 201.85
7236 66.9492 41182.00 40958.20 202.93
7237 66.9570 40935.00 40952.10 202.32
7238 66.9649 41171.00 40946.50 202.91
7239 66.9728 40730.00 40941.20 201.82
7240 66.9807 40855.00 40936.20 202.13
7241 66.9886 40945.00 40931.50 202.35
7242 66.9965 40879.00 40927.10 202.19
7243 67.0043 40903.00 40923.00 202.24
7244 67.0122 40667.00 40919.10 201.66
7245 67.0201 40694.00 40915.40 201.73
7246 67.0280 41007.00 40911.90 202.50
7247 67.0359 41011.00 40908.50 202.51
7248 67.0437 40877.00 40905.40 202.18
7249 67.0516 40836.00 40902.30 202.08
7250 67.0595 41267.00 40899.50 203.14
7251 67.0674 40885.00 40896.70 202.20
7252 67.0753 40344.00 40894.10 200.86
7253 67.0832 40723.00 40891.60 201.80
7254 67.0910 41031.00 40889.30 202.56
7255 67.0989 40769.00 40887.00 201.91
7256 67.1068 40934.00 40884.80 202.32
7257 67.1147 40723.00 40882.70 201.80
7258 67.1226 40680.00 40880.60 201.69
7259 67.1304 41073.00 40878.70 202.66
7260 67.1383 40993.00 40876.80 202.47
7261 67.1462 41144.00 40875.00 202.84
7262 67.1541 40875.00 40865.40 202.18
7263 67.1620 40999.00 40863.70 202.48
7264 67.1699 41208.00 40862.20 203.00
7265 67.1777 41231.00 40860.70 203.05
7266 67.1856 41008.00 40859.20 202.50
7267 67.1935 40595.00 40857.80 201.48
7268 67.2014 40561.00 40856.50 201.40
7269 67.2093 40780.00 40855.20 201.94
7270 67.2171 41032.00 40853.90 202.56
7271 67.2250 41081.00 40852.70 202.68
7272 67.2329 40488.00 40851.50 201.22
7273 67.2408 41054.00 40850.40 202.62
7274 67.2487 40943.00 40849.20 202.34
7275 67.2566 41087.00 40848.60 202.70
7276 67.2644 40820.00 40847.50 202.04
7277 67.2723 40836.00 40846.50 202.08
7278 67.2802 41134.00 40845.50 202.82
7279 67.2881 40889.00 40844.60 202.21
7280 67.2960 40649.00 40843.70 201.62
7281 67.3038 40601.00 40842.80 201.50
7282 67.3117 40999.00 40841.90 202.48
7283 67.3196 40960.00 40841.00 202.39
7284 67.3275 40631.00 40840.20 201.57
7285 67.3354 40786.00 40839.40 201.96
7286 67.3432 41037.00 40838.60 202.58
7287 67.3511 40965.00 40837.90 202.40
7288 67.3590 40681.00 40837.20 201.70
7289 67.3669 40658.00 40836.50 201.64
7290 67.3748 40953.00 40835.80 202.37
7291 67.3826 40629.00 40835.10 201.57
7292 67.3905 40882.00 40834.50 202.19
7293 67.3984 41020.00 40823.00 202.53
7294 67.4063 40932.00 40822.60 202.32
7295 67.4142 40780.00 40822.10 201.94
7296 67.4221 41211.00 40821.70 203.01
7297 67.4299 40891.00 40821.30 202.21
7298 67.4378 40688.00 40820.90 201.71
7299 67.4457 40821.00 40820.60 202.04
7300 67.4536 41065.00 40820.30 202.65
7301 67.4615 41158.00 40820.00 202.87
7302 67.4694 40786.00 40819.80 201.96
7303 67.4772 40939.00 40819.70 202.33
7304 67.4851 41052.00 40819.70 202.61
7305 67.4930 40802.00 40819.80 201.99
7306 67.5009 41044.00 40820.10 202.59
7307 67.5088 40887.00 40820.50 202.21
7308 67.5166 40671.00 40821.30 201.67
7309 67.5245 40774.00 40822.30 201.93
7310 67.5324 41183.00 40823.90 202.94
7311 67.5403 40781.00 40825.90 201.94
7312 67.5482 40751.00 40828.60 201.87
7313 67.5560 41010.00 40831.90 202.51
7314 67.5639 40936.00 40835.90 202.33
7315 67.5718 41054.00 40840.50 202.62
7316 67.5797 40785.00 40845.60 201.95
7317 67.5876 40784.00 40850.90 201.95
7318 67.5954 41192.00 40855.80 202.96
7319 67.6033 41307.00 40859.80 203.24
7320 67.6112 41063.00 40862.10 202.64
7321 67.6191 40850.00 40862.30 202.11
7322 67.6270 41108.00 40860.10 202.75
7323 67.6349 41075.00 40855.90 202.67
7324 67.6427 40935.00 40850.50 202.32
7325 67.6506 40818.00 40844.50 202.04
7326 67.6585 41020.00 40838.60 202.53
7327 67.6664 41014.00 40833.10 202.52
7328 67.6743 40904.00 40828.10 202.25
7329 67.6821 40735.00 40823.90 201.83
7330 67.6900 41000.00 40820.30 202.49
7331 67.6979 40950.00 40817.40 202.36
7332 67.7058 40762.00 40815.00 201.90
7333 67.7137 40614.00 40813.10 201.53
7334 67.7215 40990.00 40811.50 202.46
7335 67.7294 40676.00 40810.30 201.68
7336 67.7373 40975.00 40809.30 202.42
7337 67.7452 40948.00 40808.40 202.36
7338 67.7531 40472.00 40807.70 201.18
7339 67.7610 41143.00 40807.10 202.84
7340 67.7688 40744.00 40806.50 201.85
7341 67.7767 40967.00 40806.00 202.40
7342 67.7846 40742.00 40805.50 201.85
7343 67.7925 41171.00 40805.10 202.91
7344 67.8004 40855.00 40804.70 202.13
7345 67.8082 40989.00 40804.30 202.46
7346 67.8161 40641.00 40804.00 201.60
7347 67.8240 40860.00 40803.70 202.14
7348 67.8319 40979.00 40803.40 202.43
7349 67.8398 40807.00 40803.10 202.01
7350 67.8476 40745.00 40802.90 201.85
7351 67.8555 41008.00 40802.60 202.50
7352 67.8634 40759.00 40802.40 201.89
7353 67.8713 40722.00 40802.10 201.80
7354 67.8792 41057.00 40801.90 202.62
7355 67.8870 40883.00 40801.70 202.20
7356 67.8949 40881.00 40801.50 202.19
7357 67.9028 40843.00 40801.40 202.10
7358 67.9107 41093.00 40801.20 202.71
7359 67.9186 40807.00 40801.00 202.01
7360 67.9265 40974.00 40800.90 202.42
7361 67.9343 40910.00 40800.70 202.26
7362 67.9422 40642.00 40800.60 201.60
7363 67.9501 40754.00 40800.50 201.88
7364 67.9580 40894.00 40801.90 202.22
7365 67.9659 40834.00 40801.80 202.07
7366 67.9737 40878.00 40801.70 202.18
7367 67.9816 40515.00 40801.60 201.28
7368 67.9895 40870.00 40801.50 202.16
7369 67.9974 41037.00 40801.50 202.58
7370 68.0053 40592.00 40801.40 201.48
7371 68.0132 40785.00 40801.40 201.95
7372 68.0210 40767.00 40801.30 201.91
7373 68.0289 40422.00 40801.30 201.05
7374 68.0368 40983.00 40801.30 202.44
7375 68.0447 40990.00 40801.30 202.46
7376 68.0526 41039.00 40801.30 202.58
7377 68.0604 41009.00 40801.30 202.51
7378 68.0683 40954.00 40801.30 202.37
7379 68.0762 41005.00 40801.30 202.50
7380 68.0841 40982.00 40801.40 202.44
7381 68.0920 40747.00 40801.40 201.86
7382 68.0999 40788.00 40801.50 201.96
7383 68.1077 40824.00 40801.50 202.05
7384 68.1156 40659.00 40801.60 201.64
7385 68.1235 40530.00 40801.70 201.32
7386 68.1314 41114.00 40801.80 202.77
7387 68.1393 40621.00 40801.90 201.55
7388 68.1471 40688.00 40802.00 201.71
7389 68.1550 40833.00 40802.20 202.07
7390 68.1629 40662.00 40802.30 201.65
7391 68.1708 40932.00 40802.50 202.32
7392 68.1787 40838.00 40802.60 202.08
7393 68.1865 41230.00 40802.80 203.05
7394 68.1944 40939.00 40803.00 202.33
7395 68.2023 40746.00 40803.20 201.86
7396 68.2102 41082.00 40803.50 202.69
7397 68.2181 40493.00 40803.70 201.23
7398 68.2260 40993.00 40804.00 202.47
7399 68.2338 40776.00 40804.30 201.93
7400 68.2417 40754.00 40804.60 201.88
7401 68.2496 40989.00 40804.90 202.46
7402 68.2575 40505.00 40805.30 201.26
7403 68.2654 41283.00 40805.70 203.18
7404 68.2732 40639.00 40806.10 201.59
7405 68.2811 41127.00 40806.50 202.80
7406 68.2890 40679.00 40807.00 201.69
7407 68.2969 40900.00 40807.50 202.24
7408 68.3048 40641.00 40808.00 201.60
7409 68.3126 41100.00 40808.50 202.73
7410 68.3205 40539.00 40809.90 201.34
7411 68.3284 41207.00 40810.50 202.99
7412 68.3363 40610.00 40811.20 201.52
7413 68.3442 40690.00 40811.90 201.72
7414 68.3521 40724.00 40812.70 201.80
7415 68.3599 40590.00 40813.50 201.47
7416 68.3678 40708.00 40814.40 201.76
7417 68.3757 40612.00 40815.30 201.52
7418 68.3836 40571.00 40816.30 201.42
7419 68.3915 40694.00 40817.40 201.73
7420 68.3994 40728.00 40818.60 201.81
7421 68.4072 40963.00 40819.80 202.39
7422 68.4151 40931.00 40821.20 202.31
7423 68.4230 40937.00 40822.60 202.33
7424 68.4309 40786.00 40824.20 201.96
7425 68.4388 40542.00 40825.90 201.35
7426 68.4466 40535.00 40827.70 201.33
7427 68.4545 40936.00 40829.70 202.33
7428 68.4624 40980.00 40831.80 202.43
7429 68.4703 41210.00 40834.20 203.00
7430 68.4782 40674.00 40836.80 201.68
7431 68.4860 40743.00 40839.60 201.85
7432 68.4939 40894.00 40842.70 202.22
7433 68.5018 40661.00 40846.10 201.65
7434 68.5097 40959.00 40849.80 202.38
7435 68.5176 40879.00 40854.00 202.19
7436 68.5254 40946.00 40858.60 202.35
7437 68.5333 40564.00 40863.80 201.40
7438 68.5412 40907.00 40869.60 202.26
7439 68.5491 40802.00 40874.90 201.99
7440 68.5570 40972.00 40882.40 202.41
7441 68.5649 40786.00 40890.90 201.96
7442 68.5727 40899.00 40900.90 202.24
7443 68.5806 41039.00 40911.00 202.58
7444 68.5885 41186.00 40925.10 202.94
7445 68.5964 40606.00 40942.40 201.51
7446 68.6043 40975.00 40963.90 202.42
7447 68.6121 41261.00 40991.00 203.13
7448 68.6200 41047.00 41025.70 202.60
7449 68.6279 40877.00 41070.10 202.18
7450 68.6358 41132.00 41127.00 202.81
7451 68.6437 41169.00 41199.00 202.90
7452 68.6515 41133.00 41288.80 202.81
7453 68.6594 41168.00 41398.90 202.90
7454 68.6673 41318.00 41530.40 203.27
7455 68.6752 41707.00 41682.70 204.22
7456 68.6831 41658.00 41852.70 204.10
7457 68.6910 41677.00 42033.30 204.15
7458 68.6988 41991.00 42212.30 204.92
7459 68.7067 42412.00 42371.20 205.94
7460 68.7146 42454.00 42488.10 206.04
7461 68.7225 42708.00 42541.90 206.66
7462 68.7304 42294.00 42521.20 205.65
7463 68.7382 41917.00 42430.00 204.74
7464 68.7461 42573.00 42285.60 206.33
7465 68.7540 41901.00 42111.60 204.70
7466 68.7619 41304.00 41929.10 203.23
7467 68.7698 41693.00 41753.50 204.19
7468 68.7777 41518.00 41593.40 203.76
7469 68.7855 41569.00 41453.60 203.88
7470 68.7934 41321.00 41335.40 203.28
7471 68.8013 41317.00 41238.30 203.27
7472 68.8092 40959.00 41160.00 202.38
7473 68.8170 40745.00 41098.10 201.85
7474 68.8249 41246.00 41049.80 203.09
7475 68.8328 41058.00 41012.30 202.63
7476 68.8407 41029.00 40983.20 202.56
7477 68.8486 40904.00 40960.50 202.25
7478 68.8565 41183.00 40942.50 202.94
7479 68.8643 40952.00 40928.10 202.37
7480 68.8722 40623.00 40916.40 201.55
7481 68.8801 41283.00 40906.60 203.18
7482 68.8880 40737.00 40898.40 201.83
7483 68.8959 40840.00 40891.40 202.09
7484 68.9038 40891.00 40885.50 202.21
7485 68.9116 40691.00 40880.30 201.72
7486 68.9195 41004.00 40875.90 202.49
7487 68.9274 40835.00 40872.10 202.08
7488 68.9353 40973.00 40868.90 202.42
7489 68.9432 40563.00 40866.20 201.40
7490 68.9510 40761.00 40863.80 201.89
7491 68.9589 41331.00 40861.90 203.30
7492 68.9668 40710.00 40860.40 201.77
7493 68.9747 40705.00 40859.20 201.76
7494 68.9826 40743.00 40858.30 201.85
7495 68.9904 40540.00 40857.80 201.35
7496 68.9983 41095.00 40857.50 202.72
7497 69.0062 40798.00 40857.60 201.99
7498 69.0141 40908.00 40857.90 202.26
7499 69.0220 40371.00 40858.60 200.93
7500 69.0298 40620.00 40859.60 201.54
7501 69.0377 40900.00 40860.90 202.24
7502 69.0456 40581.00 40862.70 201.45
7503 69.0535 40741.00 40864.80 201.84
7504 69.0614 40813.00 40867.30 202.02
7505 69.0693 40989.00 40870.60 202.46
7506 69.0771 41008.00 40874.20 202.50
7507 69.0850 40790.00 40878.50 201.96
7508 69.0929 40783.00 40883.70 201.95
7509 69.1008 40976.00 40889.90 202.43
7510 69.1087 40674.00 40897.50 201.68
7511 69.1165 40696.00 40906.80 201.73
7512 69.1244 40920.00 40918.30 202.29
7513 69.1323 40985.00 40932.90 202.45
7514 69.1402 41572.00 40951.50 203.89
7515 69.1481 40840.00 40975.10 202.09
7516 69.1560 41289.00 41005.10 203.20
7517 69.1638 40817.00 41043.10 202.03
7518 69.1717 41169.00 41090.40 202.90
7519 69.1796 40693.00 41148.30 201.73
7520 69.1875 41125.00 41217.90 202.79
7521 69.1954 41108.00 41299.30 202.75
7522 69.2032 41575.00 41391.40 203.90
7523 69.2111 41797.00 41491.60 204.44
7524 69.2190 41583.00 41594.70 203.92
7525 69.2269 41765.00 41692.50 204.37
7526 69.2348 41787.00 41773.90 204.42
7527 69.2427 41693.00 41826.30 204.19
7528 69.2505 42027.00 41840.10 205.01
7529 69.2584 42010.00 41812.10 204.96
7530 69.2663 41531.00 41747.90 203.79
7531 69.2742 41603.00 41658.70 203.97
7532 69.2821 41685.00 41557.50 204.17
7533 69.2899 41497.00 41454.70 203.71
7534 69.2978 41446.00 41357.30 203.58
7535 69.3057 41531.00 41269.40 203.79
7536 69.3136 41350.00 41193.20 203.35
7537 69.3215 41159.00 41128.80 202.88
7538 69.3294 41214.00 41075.90 203.01
7539 69.3372 41245.00 41033.30 203.09
7540 69.3451 40888.00 40999.60 202.21
7541 69.3530 40944.00 40973.30 202.35
7542 69.3609 40939.00 40953.10 202.33
7543 69.3688 41125.00 40937.80 202.79
7544 69.3766 40805.00 40926.40 202.00
7545 69.3845 40819.00 40918.00 202.04
7546 69.3924 41139.00 40912.10 202.83
7547 69.4003 41052.00 40908.30 202.61
7548 69.4082 40814.00 40906.20 202.02
7549 69.4161 40808.00 40905.40 202.01
7550 69.4239 40693.00 40905.80 201.73
7551 69.4318 40674.00 40906.90 201.68
7552 69.4397 41132.00 40908.20 202.81
7553 69.4476 40688.00 40909.20 201.71
7554 69.4554 40713.00 40909.30 201.77
7555 69.4633 41159.00 40908.10 202.88
7556 69.4712 40493.00 40905.30 201.23
7557 69.4791 40824.00 40901.20 202.05
7558 69.4870 40750.00 40896.50 201.87
7559 69.4949 41039.00 40891.50 202.58
7560 69.5027 40826.00 40886.70 202.05
7561 69.5106 41214.00 40882.40 203.01
7562 69.5185 40731.00 40878.80 201.82
7563 69.5264 41272.00 40875.90 203.15
7564 69.5343 40676.00 40873.60 201.68
7565 69.5421 40750.00 40871.90 201.87
7566 69.5500 40830.00 40870.90 202.06
7567 69.5579 40739.00 40870.40 201.84
7568 69.5658 40930.00 40870.40 202.31
7569 69.5737 40835.00 40870.80 202.08
7570 69.5815 40848.00 40871.50 202.11
7571 69.5894 40994.00 40872.60 202.47
7572 69.5973 41000.00 40873.90 202.49
7573 69.6052 40460.00 40875.50 201.15
7574 69.6131 40564.00 40877.30 201.40
7575 69.6210 40847.00 40879.40 202.11
7576 69.6288 40365.00 40881.80 200.91
7577 69.6367 41059.00 40884.50 202.63
7578 69.6446 41056.00 40887.40 202.62
7579 69.6525 41212.00 40892.00 203.01
7580 69.6604 40927.00 40895.60 202.30
7581 69.6682 41172.00 40899.60 202.91
7582 69.6761 40600.00 40903.90 201.49
7583 69.6840 41054.00 40908.70 202.62
7584 69.6919 40680.00 40914.00 201.69
7585 69.6998 40943.00 40919.90 202.34
7586 69.7077 40757.00 40926.30 201.88
7587 69.7155 40783.00 40933.40 201.95
7588 69.7234 40797.00 40941.30 201.98
7589 69.7313 40984.00 40950.00 202.45
7590 69.7392 40964.00 40959.80 202.40
7591 69.7471 40796.00 40970.70 201.98
7592 69.7549 40897.00 40982.90 202.23
7593 69.7628 41121.00 40996.70 202.78
7594 69.7707 40819.00 41012.40 202.04
7595 69.7786 40978.00 41030.40 202.43
7596 69.7865 41226.00 41051.20 203.04
7597 69.7943 40658.00 41075.80 201.64
7598 69.8022 41131.00 41105.10 202.81
7599 69.8101 41127.00 41140.70 202.80
7600 69.8180 41369.00 41184.70 203.39
7601 69.8259 41160.00 41243.10 202.88
7602 69.8338 41178.00 41313.00 202.92
7603 69.8416 41187.00 41402.00 202.95
7604 69.8495 41873.00 41514.80 204.63
7605 69.8574 42023.00 41657.00 204.99
7606 69.8653 42244.00 41833.80 205.53
7607 69.8732 41894.00 42049.90 204.68
7608 69.8810 42665.00 42308.40 206.55
7609 69.8889 42874.00 42609.00 207.06
7610 69.8968 43175.00 42947.40 207.79
7611 69.9047 43391.00 43312.60 208.30
7612 69.9126 44060.00 43683.60 209.90
7613 69.9204 44428.00 44028.90 210.78
7614 69.9283 44470.00 44305.90 210.88
7615 69.9362 44974.00 44470.20 212.07
7616 69.9441 44665.00 44489.90 211.34
7617 69.9520 43798.00 44360.30 209.28
7618 69.9598 43880.00 44106.60 209.48
7619 69.9677 43833.00 43772.70 209.36
7620 69.9756 43281.00 43403.40 208.04
7621 69.9835 43049.00 43034.60 207.48
7622 69.9914 42427.00 42694.80 205.98
7623 69.9993 42155.00 42386.30 205.32
7624 70.0071 41799.00 42120.20 204.45
7625 70.0150 41561.00 41897.10 203.87
7626 70.0229 41450.00 41714.10 203.59
7627 70.0308 41617.00 41567.10 204.00
7628 70.0387 41546.00 41450.60 203.83
7629 70.0465 41476.00 41359.40 203.66
7630 70.0544 41187.00 41288.30 202.95
7631 70.0623 41342.00 41232.90 203.33
7632 70.0702 41512.00 41189.50 203.74
7633 70.0781 41254.00 41155.20 203.11
7634 70.0860 40840.00 41127.80 202.09
7635 70.0938 40996.00 41105.60 202.48
7636 70.1017 41356.00 41087.50 203.36
7637 70.1096 40948.00 41072.70 202.36
7638 70.1175 41147.00 41060.50 202.85
7639 70.1254 40902.00 41050.70 202.24
7640 70.1332 40497.00 41043.00 201.24
7641 70.1411 41171.00 41037.00 202.91
7642 70.1490 41056.00 41032.80 202.62
7643 70.1569 41057.00 41030.20 202.62
7644 70.1648 40880.00 41029.30 202.19
7645 70.1727 40973.00 41030.10 202.42
7646 70.1805 41152.00 41032.70 202.86
7647 70.1884 41075.00 41037.20 202.67
7648 70.1963 41245.00 41044.10 203.09
7649 70.2042 41304.00 41053.80 203.23
7650 70.2121 41191.00 41067.00 202.96
7651 70.2199 40887.00 41084.60 202.21
7652 70.2278 41248.00 41108.00 203.10
7653 70.2357 41483.00 41138.60 203.67
7654 70.2436 41178.00 41178.50 202.92
7655 70.2515 41410.00 41229.90 203.49
7656 70.2594 41461.00 41295.40 203.62
7657 70.2672 41142.00 41377.40 202.84
7658 70.2751 41338.00 41478.10 203.32
7659 70.2830 42148.00 41598.70 205.30
7660 70.2909 42140.00 41739.90 205.28
7661 70.2988 42024.00 41899.50 205.00
7662 70.3066 42424.00 42072.80 205.97
7663 70.3145 42557.00 42251.00 206.29
7664 70.3224 42552.00 42419.60 206.28
7665 70.3303 42638.00 42559.40 206.49
7666 70.3382 43085.00 42648.90 207.57
7667 70.3460 42455.00 42671.30 206.05
7668 70.3539 43276.00 42621.60 208.03
7669 70.3618 42999.00 42509.10 207.36
7670 70.3697 41978.00 42353.40 204.88
7671 70.3776 41720.00 42176.00 204.26
7672 70.3854 42130.00 41995.20 205.26
7673 70.3933 41820.00 41823.50 204.50
7674 70.4012 41864.00 41667.90 204.61
7675 70.4091 41245.00 41532.00 203.09
7676 70.4170 41351.00 41416.70 203.35
7677 70.4249 41528.00 41320.80 203.78
7678 70.4327 41211.00 41242.70 203.01
7679 70.4406 41346.00 41181.60 203.34
7680 70.4485 41094.00 41131.90 202.72
7681 70.4564 41223.00 41092.60 203.03
7682 70.4643 41298.00 41061.60 203.22
7683 70.4722 41034.00 41036.90 202.57
7684 70.4800 41112.00 41017.20 202.76
7685 70.4879 41160.00 41001.10 202.88
7686 70.4958 40951.00 40987.80 202.36
7687 70.5037 41064.00 40976.60 202.64
7688 70.5115 41177.00 40967.10 202.92
7689 70.5194 41174.00 40958.90 202.91
7690 70.5273 40918.00 40951.90 202.28
7691 70.5352 40992.00 40945.70 202.46
7692 70.5431 40476.00 40940.40 201.19
7693 70.5510 41068.00 40935.70 202.65
7694 70.5588 41086.00 40931.60 202.70
7695 70.5667 40604.00 40928.00 201.50
7696 70.5746 40616.00 40924.90 201.53
7697 70.5825 40718.00 40922.20 201.79
7698 70.5904 41320.00 40920.00 203.27
7699 70.5982 40769.00 40918.10 201.91
7700 70.6061 40475.00 40916.60 201.18
7701 70.6140 40819.00 40915.40 202.04
7702 70.6219 40543.00 40914.60 201.35
7703 70.6298 40767.00 40914.20 201.91
7704 70.6377 40820.00 40914.20 202.04
7705 70.6455 40920.00 40914.60 202.29
7706 70.6534 41007.00 40915.50 202.50
7707 70.6613 41040.00 40917.10 202.58
7708 70.6692 41023.00 40919.40 202.54
7709 70.6771 40795.00 40922.00 201.98
7710 70.6849 40685.00 40926.50 201.71
7711 70.6928 40818.00 40932.50 202.04
7712 70.7007 41024.00 40940.50 202.54
7713 70.7086 41058.00 40950.50 202.63
7714 70.7165 40982.00 40963.00 202.44
7715 70.7243 41154.00 40978.20 202.86
7716 70.7322 41128.00 40996.20 202.80
7717 70.7401 40737.00 41017.00 201.83
7718 70.7480 41233.00 41040.00 203.06
7719 70.7559 41284.00 41064.30 203.18
7720 70.7638 41010.00 41088.20 202.51
7721 70.7716 41289.00 41109.40 203.20
7722 70.7795 41457.00 41125.00 203.61
7723 70.7874 40879.00 41132.40 202.19
7724 70.7953 41183.00 41130.10 202.94
7725 70.8031 41409.00 41118.70 203.49
7726 70.8110 40698.00 41100.40 201.74
7727 70.8189 40857.00 41078.00 202.13
7728 70.8268 41076.00 41054.50 202.67
7729 70.8347 41287.00 41031.70 203.19
7730 70.8426 40842.00 41010.80 202.09
7731 70.8504 40885.00 40992.60 202.20
7732 70.8583 40877.00 40977.20 202.18
7733 70.8662 41225.00 40964.70 203.04
7734 70.8741 40821.00 40954.90 202.04
7735 70.8820 41218.00 40947.50 203.02
7736 70.8898 40845.00 40942.10 202.10
7737 70.8977 41039.00 40938.50 202.58
7738 70.9056 40451.00 40936.40 201.12
7739 70.9135 40548.00 40935.50 201.37
7740 70.9214 40761.00 40935.90 201.89
7741 70.9293 40836.00 40937.20 202.08
7742 70.9371 40797.00 40939.70 201.98
7743 70.9450 40998.00 40943.30 202.48
7744 70.9529 41008.00 40948.30 202.50
7745 70.9608 40986.00 40955.00 202.45
7746 70.9687 40986.00 40963.90 202.45
7747 70.9765 40881.00 40975.30 202.19
7748 70.9844 40956.00 40990.00 202.38
7749 70.9923 41217.00 41008.60 203.02
7750 71.0002 40972.00 41031.60 202.41
7751 71.0081 41351.00 41059.50 203.35
7752 71.0160 40713.00 41092.60 201.77
7753 71.0238 40943.00 41130.80 202.34
7754 71.0317 41358.00 41173.30 203.37
7755 71.0396 41052.00 41218.50 202.61
7756 71.0475 40738.00 41263.40 201.84
7757 71.0554 41151.00 41303.90 202.86
7758 71.0632 41165.00 41334.80 202.89
7759 71.0711 41340.00 41350.80 203.32
7760 71.0790 41161.00 41348.90 202.88
7761 71.0869 41529.00 41329.80 203.79
7762 71.0948 41287.00 41297.10 203.19
7763 71.1027 41309.00 41256.30 203.25
7764 71.1105 41101.00 41212.70 202.73
7765 71.1184 41251.00 41170.10 203.10
7766 71.1263 40962.00 41130.90 202.39
7767 71.1342 41352.00 41096.30 203.35
7768 71.1421 41257.00 41066.90 203.12
7769 71.1499 41020.00 41042.70 202.53
7770 71.1578 40977.00 41023.20 202.43
7771 71.1657 41018.00 41008.00 202.53
7772 71.1736 41321.00 40996.30 203.28
7773 71.1815 40993.00 40993.30 202.47
7774 71.1893 40787.00 40987.10 201.96
7775 71.1972 40980.00 40982.70 202.43
7776 71.2051 41006.00 40979.70 202.50
7777 71.2130 41166.00 40977.90 202.89
7778 71.2209 41412.00 40976.90 203.50
7779 71.2288 40990.00 40976.70 202.46
7780 71.2366 40837.00 40977.00 202.08
7781 71.2445 41024.00 40977.70 202.54
7782 71.2524 40927.00 40978.90 202.30
7783 71.2603 40608.00 40980.10 201.51
7784 71.2682 41010.00 40982.00 202.51
7785 71.2760 40893.00 40984.20 202.22
7786 71.2839 41273.00 40986.70 203.16
7787 71.2918 40812.00 40989.60 202.02
7788 71.2997 40879.00 40992.70 202.19
7789 71.3076 41023.00 40996.20 202.54
7790 71.3154 40914.00 40999.90 202.27
7791 71.3233 40803.00 41004.00 202.00
7792 71.3312 40882.00 41008.50 202.19
7793 71.3391 41423.00 41013.20 203.53
7794 71.3470 41345.00 41018.40 203.34
7795 71.3549 40958.00 41023.90 202.38
7796 71.3627 41056.00 41029.90 202.62
7797 71.3706 41052.00 41036.30 202.61
7798 71.3785 40798.00 41043.20 201.99
7799 71.3864 40629.00 41050.70 201.57
7800 71.3943 41319.00 41058.70 203.27
7801 71.4022 40795.00 41067.40 201.98
7802 71.4100 41418.00 41076.70 203.51
7803 71.4179 40767.00 41086.90 201.91
7804 71.4258 41036.00 41097.90 202.57
7805 71.4337 41028.00 41109.90 202.55
7806 71.4415 41134.00 41123.10 202.82
7807 71.4494 40973.00 41137.50 202.42
7808 71.4573 40592.00 41153.40 201.48
7809 71.4652 41164.00 41171.00 202.89
7810 71.4731 41040.00 41190.60 202.58
7811 71.4810 41445.00 41212.60 203.58
7812 71.4888 40969.00 41237.60 202.41
7813 71.4967 41372.00 41266.50 203.40
7814 71.5046 41168.00 41300.30 202.90
7815 71.5125 41271.00 41340.60 203.15
7816 71.5204 41504.00 41389.30 203.73
7817 71.5282 41197.00 41449.30 202.97
7818 71.5361 41472.00 41523.90 203.65
7819 71.5440 41706.00 41617.20 204.22
7820 71.5519 41496.00 41734.00 203.71
7821 71.5598 42019.00 41879.40 204.99
7822 71.5677 42477.00 42057.90 206.10
7823 71.5755 42203.00 42273.50 205.43
7824 71.5834 42306.00 42528.60 205.68
7825 71.5913 43082.00 42822.00 207.56
7826 71.5992 42775.00 43149.40 206.82
7827 71.6071 43866.00 43498.60 209.44
7828 71.6149 44608.00 43849.30 211.21
7829 71.6228 44376.00 44170.40 210.66
7830 71.6307 44642.00 44421.40 211.29
7831 71.6386 44983.00 44563.60 212.09
7832 71.6465 44759.00 44572.50 211.56
7833 71.6543 44625.00 44450.80 211.25
7834 71.6622 44257.00 44226.60 210.37
7835 71.6701 43623.00 43941.70 208.86
7836 71.6780 43542.00 43635.40 208.67
7837 71.6859 43367.00 43338.50 208.25
7838 71.6938 42602.00 43070.20 206.40
7839 71.7016 42773.00 42841.20 206.82
7840 71.7095 42894.00 42656.40 207.11
7841 71.7174 42491.00 42516.90 206.13
7842 71.7253 42146.00 42421.90 205.29
7843 71.7332 41952.00 42369.30 204.82
7844 71.7410 42276.00 42357.80 205.61
7845 71.7489 42439.00 42386.40 206.01
7846 71.7568 42400.00 42456.20 205.91
7847 71.7647 42374.00 42570.10 205.85
[truncated: 39,331 more chars]
